# Supplementary material for: ERF49 mediates brassinosteroid regulation of heat stress tolerance in Arabidopsis thaliana
Source: BMC Biol. 2022 Nov 10;20:254. doi: 10.1186/s12915-022-01455-4 (PMC9650836; doi:10.1186/s12915-022-01455-4)
Supplement: Supplementary file 2 — Additional file 2. Detailed information of genes downregulated in ERF49 overexpression lines after heat treatment. [file 12915_2022_1455_MOESM2_ESM.xlsx]

## Sheet: Sheet1
Table S1. Detailed information of genes downregulated in ERF49 overexpression lines after heat treatment.
ID	NR_annotation	FDR	log2FC	regulated	WT_heat_FPKM1	WT_heat_FPKM2	WT_heat_FPKM3	ERF49-OE_heat_FPKM1	ERF49-OE_heat_FPKM2	ERF49-OE_heat_FPKM3
AT2G31380	salt tolerance homologue [Arabidopsis thaliana]	6.76571e-05	-0.772225	down	9.13377	9.83936	9.77573	5.49747	8.85796	4.69889
AT5G46580	pentatricopeptide (PPR) repeat-containing protein [Arabidopsis thaliana]	2.66789e-07	-0.646292	down	11.3524	10.2008	11.7881	8.3603	9.10128	7.25459
AT1G64860	sigma factor A [Arabidopsis thaliana]	5.04849e-08	-0.598901	down	24.6859	28.6102	24.596	18.3612	21.799	19.6739
AT5G10470	kinesin like protein for actin based chloroplast movement 1 [Arabidopsis thaliana]	2.51602e-14	-0.861285	down	8.01159	8.16937	7.60097	5.26815	4.66195	5.20229
AT1G32220	NAD(P)-binding Rossmann-fold superfamily protein [Arabidopsis thaliana]	8.93783e-13	-0.733358	down	39.1324	38.5993	34.7458	25.8136	27.7843	25.0817
AT5G45410	zinc finger B-box protein [Arabidopsis thaliana]	4.38091e-15	-0.757951	down	43.7832	44.8004	46.7072	28.3291	32.7271	31.2634
AT3G21351	transmembrane protein [Arabidopsis thaliana]	0.00540723	-0.943291	down	1.68089	1.87211	2.61219	0.790806	1.38881	0.814521
AT5G52780	transmembrane protein, putative (DUF3464) [Arabidopsis thaliana]	6.15722e-07	-0.947571	down	13.6512	16.3785	14.1148	5.66317	11.2977	8.62655
AT3G26210	cytochrome P450, family 71, subfamily B, polypeptide 23 [Arabidopsis thaliana]	0.000715868	-1.00284	down	1.15163	0.717696	1.59339	0.442408	0.641684	0.645405
AT3G20370	TRAF-like family protein [Arabidopsis thaliana]	2.61198e-10	-1.04736	down	19.2043	14.7355	22.6087	10.2503	12.4968	8.1348
AT3G23190	HR-like lesion-inducing protein-like protein [Arabidopsis thaliana]	0.0436667	-0.712156	down	2.0499	0.895024	1.57835	0.60793	0.745359	1.37245
AT1G09950	RESPONSE TO ABA AND SALT 1 [Arabidopsis thaliana]	2.89004e-14	-1.21281	down	15.9397	13.8937	13.9029	6.74058	8.99638	5.48271
AT5G67150	HXXXD-type acyl-transferase family protein [Arabidopsis thaliana]	0.0410492	-0.61711	down	1.81169	1.46098	1.08394	0.727391	1.02947	1.31601
AT5G65570	Tetratricopeptide repeat (TPR)-like superfamily protein [Arabidopsis thaliana]	0.00374173	-0.697432	down	1.89246	2.00911	2.0202	1.27435	1.91438	0.871186
AT4G00050	basic helix-loop-helix (bHLH) DNA-binding superfamily protein [Arabidopsis thaliana]	1.89353e-06	-0.925178	down	3.05978	4.69308	4.25467	2.18084	2.30271	2.55099
ATCG01300	ribosomal protein L23 [Arabidopsis thaliana]	0.00133218	-0.729245	down	17.1081	23.4294	19.9524	9.91538	18.2115	12.4406
AT3G19010	2-oxoglutarate (2OG) and Fe(II)-dependent oxygenase superfamily protein [Arabidopsis thaliana]	6.12972e-05	-0.746767	down	6.30729	6.62564	7.18864	3.56018	5.8416	4.20434
AT3G23920	beta-amylase 1 [Arabidopsis thaliana]	3.62495e-26	-1.11523	down	397.747	334.727	377.651	175.877	223.222	193.149
AT3G26060	Thioredoxin superfamily protein [Arabidopsis thaliana]	8.92792e-14	-0.658468	down	333.927	344.369	322.543	230.836	265.658	251.833
AT3G56170	Ca-2+ dependent nuclease [Arabidopsis thaliana]	1.59729e-10	-0.874179	down	13.048	16.595	15.7453	9.84028	8.38335	10.1166
AT3G57560	N-acetyl-l-glutamate kinase [Arabidopsis thaliana]	3.522e-07	-0.590113	down	19.3353	17.3338	19.4893	14.3924	15.7276	13.3043
AT1G56050	GTP-binding protein-like protein [Arabidopsis thaliana]	1.86022e-18	-0.914942	down	25.9222	26.2134	28.2674	15.1803	17.9664	16.2589
AT5G43850	RmlC-like cupins superfamily protein [Arabidopsis thaliana]	3.9258e-07	-0.643026	down	44.5292	53.0478	47.7139	30.5374	42.067	35.2733
AT1G79340	metacaspase 4 [Arabidopsis thaliana]	9.04714e-10	-0.61543	down	39.2206	34.1202	37.9179	28.5248	28.1952	27.9237
AT4G10060	Beta-glucosidase, GBA2 type family protein [Arabidopsis thaliana]	4.20663e-15	-0.859835	down	15.5437	15.0599	13.8877	8.96579	9.25958	10.1593
AT1G31800	cytochrome P450, family 97, subfamily A, polypeptide 3 [Arabidopsis thaliana]	2.37221e-19	-0.884936	down	46.2353	47.6851	46.1616	27.3556	33.2575	27.5375
AT3G56290	potassium transporter [Arabidopsis thaliana]	3.40221e-05	-0.731897	down	12.6683	18.6092	15.351	8.17526	12.2983	11.4591
AT1G17650	glyoxylate reductase 2 [Arabidopsis thaliana]	1.13198e-10	-0.615533	down	36.7158	35.6045	36.5862	26.4538	28.4891	28.3851
AT5G42870	phosphatidic acid phosphohydrolase 2 [Arabidopsis thaliana]	4.44284e-12	-0.707044	down	11.5517	10.9032	11.7729	7.82296	8.68775	7.89894
AT4G14480	Protein kinase superfamily protein [Arabidopsis thaliana]	0.00191433	-0.79852	down	2.33997	1.22074	1.90896	1.21525	1.13552	1.06644
AT3G25770	allene oxide cyclase 2 [Arabidopsis thaliana]	8.3078e-09	-0.959971	down	103.766	85.7702	96.4413	36.8073	67.9896	61.675
AT3G16460	Mannose-binding lectin superfamily protein [Arabidopsis thaliana]	2.67055e-48	-1.57924	down	172.683	134.265	167.43	58.2917	66.2835	57.1632
AT1G14700	putative purple acid phosphatase, partial [Arabidopsis thaliana]	3.63645e-10	-0.971324	down	13.2237	14.1907	12.0056	6.13473	9.37438	7.40946
AT1G64390	glycosyl hydrolase 9C2 [Arabidopsis thaliana]	9.31375e-08	-0.817052	down	6.43785	4.87714	5.45739	3.68435	4.05474	3.16782
AT4G24510	HXXXD-type acyl-transferase family protein [Arabidopsis thaliana]	5.07994e-12	-0.873851	down	10.9976	11.3042	10.1654	6.6733	7.34283	6.39246
AT3G59930	defensin-like protein [Arabidopsis thaliana]	4.09218e-07	-1.36573	down	418.984	767.312	497.853	220.793	181.784	235.071
AT4G37510	Ribonuclease III family protein [Arabidopsis thaliana]	1.79104e-10	-0.603325	down	31.3372	30.1545	31.7848	23.2179	25.635	22.8215
AT1G12320	ankyrin repeat/KH domain protein (DUF1442) [Arabidopsis thaliana]	0.0083589	-0.962391	down	4.96634	0.418069	5.3251	0.263045	0.562144	0.302068
AT2G43520	trypsin inhibitor protein 2 [Arabidopsis thaliana]	0.000286381	-0.99621	down	3.79461	2.17866	4.08171	1.51744	1.73695	1.95323
AT3G45050	transmembrane protein [Arabidopsis thaliana]	0.000592712	-0.625501	down	28.5245	40.3614	34.3185	18.5396	33.8179	24.3629
AT2G21530	SMAD/FHA domain-containing protein [Arabidopsis thaliana]	2.26969e-18	-0.889306	down	89.7854	101.875	95.2362	53.9295	66.1051	59.6351
AT5G20280	sucrose phosphate synthase 1F [Arabidopsis thaliana]	2.61711e-10	-0.660492	down	30.9882	25.8817	29.8173	22.3271	21.4432	20.0751
AT1G14120	2-oxoglutarate (2OG) and Fe(II)-dependent oxygenase superfamily protein [Arabidopsis thaliana]	2.90697e-05	-0.830414	down	5.31344	4.25556	6.53202	2.88696	3.56482	3.70468
AT1G67110	cytochrome P450, family 735, subfamily A, polypeptide 2 [Arabidopsis thaliana]	1.11442e-06	-1.16562	down	1.93673	1.56968	1.67163	0.754278	0.791098	0.847307
AT3G11945	homogentisate prenyltransferase [Arabidopsis thaliana]	1.65097e-15	-0.862468	down	40.0372	38.3286	37.8932	21.8225	27.6351	24.6571
AT5G03760	Nucleotide-diphospho-sugar transferases superfamily protein [Arabidopsis thaliana]	9.03207e-14	-0.92443	down	7.38569	7.77255	6.93267	4.51811	4.53002	4.33784
AT2G32270	zinc transporter 3 precursor [Arabidopsis thaliana]	9.02121e-09	-1.43575	down	2.5181	2.92119	2.72747	1.46453	0.693431	0.834715
AT5G12950	proline-tRNA ligase (DUF1680) [Arabidopsis thaliana]	9.95311e-05	-0.638724	down	3.92197	3.1425	3.00863	2.69308	2.33406	2.39589
AT5G55710	TIC 20-v-like protein [Arabidopsis thaliana]	3.405e-08	-0.6046	down	26.2532	25.4469	27.189	20.4595	19.7021	20.1797
AT3G18890	NAD(P)-binding Rossmann-fold superfamily protein [Arabidopsis thaliana]	4.37995e-27	-1.16837	down	73.088	59.3962	60.1664	32.1331	35.5811	31.1692
AT1G03440	Leucine-rich repeat (LRR) family protein [Arabidopsis thaliana]	7.0386e-07	-0.935067	down	7.2172	4.1658	5.73914	3.55441	3.15497	3.3171
AT5G50915	basic helix-loop-helix (bHLH) DNA-binding superfamily protein [Arabidopsis thaliana]	3.45804e-21	-1.39704	down	6.18857	6.35004	6.42181	2.65555	2.59956	2.76915
AT3G56650	thylakoid lumenal protein (Mog1/PsbP/DUF1795-like photosystem II reaction center PsbP family protein) [Arabidopsis thaliana]	4.28332e-10	-0.66746	down	41.4521	40.6104	37.4166	26.7136	31.8869	28.9663
AT5G16970	alkenal reductase [Arabidopsis thaliana]	2.77937e-08	-0.606489	down	39.3033	38.0249	44.1508	29.7452	34.7494	28.4435
AT5G62790	1-deoxy-D-xylulose 5-phosphate reductoisomerase [Arabidopsis thaliana]	3.76675e-21	-0.823114	down	79.1546	73.8516	76.832	48.273	53.011	50.0977
AT1G59860	HSP20-like chaperones superfamily protein [Arabidopsis thaliana]	2.24339e-12	-0.624551	down	3809.41	4315.87	3921.18	2973.72	2970.83	3167.54
AT3G24590	plastidic type i signal peptidase 1 [Arabidopsis thaliana]	1.77995e-06	-0.601779	down	21.443	20.9284	22.6747	14.5702	21.7586	17.7131
AT2G38540	lipid transfer protein 1 [Arabidopsis thaliana]	7.69318e-08	-0.803176	down	937.931	926.942	978.749	483.242	838.019	551.737
AT4G36010	Pathogenesis-related thaumatin superfamily protein [Arabidopsis thaliana]	1.90389e-06	-0.637777	down	94.7935	86.5984	104.059	65.0204	88.387	59.383
AT5G12940	Leucine-rich repeat (LRR) family protein [Arabidopsis thaliana]	7.16808e-06	-0.836726	down	10.1762	7.53223	7.64521	6.421	4.24905	5.28188
AT1G65490	transmembrane protein [Arabidopsis thaliana]	0.00296641	-0.800358	down	5.33503	7.94828	8.98456	3.06713	5.88596	4.57077
AT5G19500	Tryptophan/tyrosine permease [Arabidopsis thaliana]	1.06278e-05	-0.703699	down	4.73915	6.40191	5.71845	3.76144	3.88976	4.1866
AT1G61470	Polynucleotidyl transferase, ribonuclease H-like superfamily protein [Arabidopsis thaliana]	1.54154e-19	-1.62358	down	6.3465	6.8919	7.2267	2.17907	2.9973	1.99973
AT2G20340	Pyridoxal phosphate (PLP)-dependent transferases superfamily protein [Arabidopsis thaliana]	0.000141819	-0.846345	down	2.08434	2.36304	2.10564	1.15836	1.18771	1.6533
AT4G27560	UDP-Glycosyltransferase superfamily protein [Arabidopsis thaliana]	2.24339e-12	-1.64859	down	4.51942	3.80669	4.64687	0.948186	2.19595	1.00891
AT1G77490	thylakoidal ascorbate peroxidase [Arabidopsis thaliana]	1.87183e-08	-0.590949	down	72.1048	64.6227	60.1496	51.1742	46.9114	49.2809
AT1G26250	hypothetical protein AXX17_AT1G26600 [Arabidopsis thaliana]	4.7397e-17	-2.2496	down	4.83488	2.13641	3.03076	0.641162	0.733333	0.373031
AT1G14340	RNA-binding (RRM/RBD/RNP motifs) family protein [Arabidopsis thaliana]	0.000272944	-0.649563	down	5.89869	7.42211	7.17371	4.81454	5.80933	4.30166
AT1G17180	glutathione S-transferase TAU 25 [Arabidopsis thaliana]	0.00274878	-0.884	down	1.69621	1.47512	1.89369	0.995983	0.789786	1.04592
AT3G10940	dual specificity protein phosphatase (DsPTP1) family protein [Arabidopsis thaliana]	4.21858e-08	-0.75339	down	20.3743	25.0671	20.6827	12.8906	17.0522	15.2374
AT2G29630	thiaminC [Arabidopsis thaliana]	1.03775e-11	-0.703185	down	243.208	220.035	196.333	159.634	151.111	159.426
AT1G17190	glutathione S-transferase tau 26 [Arabidopsis thaliana]	1.39306e-06	-0.883791	down	5.60134	5.25008	6.59131	3.27793	3.70739	3.65651
AT3G16910	acyl-activating enzyme 7 [Arabidopsis thaliana]	4.32677e-22	-1.09174	down	22.1975	19.9234	20.5295	9.85552	11.855	12.1417
AT3G16920	chitinase-like protein [Arabidopsis thaliana]	0.00393317	-0.92282	down	2.44256	1.66605	1.55474	1.45343	0.749058	0.487102
AT1G19397	transmembrane protein [Arabidopsis thaliana]	3.50408e-64	-2.33011	down	29.3681	35.6133	39.0499	7.09256	8.86972	6.66001
AT5G41900	alpha/beta-Hydrolases superfamily protein [Arabidopsis thaliana]	0.000415308	-0.855965	down	1.86333	2.07963	1.82782	0.853253	1.15537	1.45912
AT2G40490	Uroporphyrinogen decarboxylase [Arabidopsis thaliana]	6.64027e-15	-0.696716	down	94.5217	94.8218	98.8092	68.3489	75.3894	63.6932
AT3G25740	methionine aminopeptidase 1C [Arabidopsis thaliana]	0.000572831	-0.639836	down	5.47709	5.8477	5.27088	3.47925	4.83972	3.76068
AT3G59400	protein GENOMES UNCOUPLED 4 [Arabidopsis thaliana]	1.67349e-08	-0.762231	down	46.2709	46.5523	50.3146	25.5379	39.3259	32.531
AT1G20450	Dehydrin family protein [Arabidopsis thaliana]	2.23985e-14	-0.894054	down	439.667	319.933	373.682	227.044	250.515	228.243
AT3G21870	cyclin p2;1 [Arabidopsis thaliana]	0.000441255	-0.886045	down	3.68285	7.54971	5.91752	2.57626	4.24262	3.13264
AT4G21990	APS reductase 3 [Arabidopsis thaliana]	1.62461e-13	-1.04774	down	20.3551	19.9554	29.5304	12.5736	13.6413	12.2711
AT1G26560	beta glucosidase 40 [Arabidopsis thaliana]	0.0148598	-0.704293	down	1.44229	1.47994	1.69554	0.54477	1.47084	1.02281
AT1G70520	cysteine-rich RLK (RECEPTOR-like protein kinase) 2 [Arabidopsis thaliana]	5.44852e-05	-0.774113	down	2.32483	2.05772	2.44497	1.64932	1.53833	1.31416
AT4G27820	beta glucosidase 9 [Arabidopsis thaliana]	1.96291e-07	-0.754978	down	10.2489	10.354	9.44098	5.58765	7.91055	7.08407
AT1G47480	alpha/beta-Hydrolases superfamily protein [Arabidopsis thaliana]	0.0096361	-0.842942	down	1.88549	1.1436	1.83898	0.996881	0.456357	1.20934
AT5G44720	Molybdenum cofactor sulfurase family protein [Arabidopsis thaliana]	1.31075e-08	-0.686008	down	17.5033	20.1835	20.3298	12.7124	15.3592	13.7103
AT1G07590	Tetratricopeptide repeat (TPR)-like superfamily protein [Arabidopsis thaliana]	2.25715e-08	-0.783634	down	314.835	430.933	517.596	262.127	311.191	269.274
AT3G28300	transmembrane protein, putative (DUF677) [Arabidopsis thaliana]	2.96119e-09	-2.01103	down	5.8998	5.08607	6.26175	0.34062	1.12587	1.02207
AT2G27360	GDSL-like Lipase/Acylhydrolase superfamily protein [Arabidopsis thaliana]	0.000544932	-0.924221	down	2.5919	2.0786	3.10789	1.03659	2.21683	1.08916
AT1G71140	MATE efflux family protein [Arabidopsis thaliana]	0.0150823	-0.665758	down	1.08267	1.24599	1.21016	0.78754	0.965659	0.664371
AT4G13770	cytochrome P450, family 83, subfamily A, polypeptide 1 [Arabidopsis thaliana]	4.49695e-11	-1.17322	down	10.9418	10.4839	10.3933	3.74741	7.21852	4.72785
AT3G48420	Haloacid dehalogenase-like hydrolase (HAD) superfamily protein [Arabidopsis thaliana]	3.59756e-10	-0.619651	down	119.469	139.476	122.213	91.8879	95.6765	101.28
AT3G48720	HXXXD-type acyl-transferase family protein [Arabidopsis thaliana]	3.39754e-22	-1.46152	down	6.47043	6.34527	8.0981	2.82	2.77171	2.88816
AT4G23180	cysteine-rich RLK (RECEPTOR-like protein kinase) 10 [Arabidopsis thaliana]	7.84824e-09	-0.881659	down	9.52551	7.87058	7.34636	4.73541	6.03664	4.50486
AT1G53910	related to AP2 12 [Arabidopsis thaliana]	2.49208e-07	-0.587881	down	39.6325	32.2613	36.03	29.7408	28.2753	24.9398
AT1G18980	RmlC-like cupins superfamily protein [Arabidopsis thaliana]	0.0150055	-0.623311	down	4.31179	2.91339	5.00113	2.84418	2.43775	3.52304
AT3G09350	hypothetical protein [Arabidopsis thaliana]	3.24543e-21	-0.773584	down	2127.77	1985.29	2120.47	1366.16	1364.73	1422.77
AT1G73655	FKBP-like peptidyl-prolyl cis-trans isomerase family protein [Arabidopsis thaliana]	3.88436e-13	-0.753778	down	124.012	131.417	114.877	80.6603	82.224	92.0277
AT5G19870	transmembrane epididymal protein (DUF716) [Arabidopsis thaliana]	0.00515064	-0.962219	down	1.18061	0.868639	1.1388	0.459413	0.313699	0.728146
AT2G22122	hypothetical protein AT2G22122 [Arabidopsis thaliana]	0.0252326	-0.671041	down	1.71398	2.63635	2.97213	1.51785	1.70353	1.66441
AT1G20340	Cupredoxin superfamily protein [Arabidopsis thaliana]	7.67908e-16	-0.709101	down	1838.6	2042.6	1818.78	1279.99	1444.47	1342.9
AT2G21330	fructose-bisphosphate aldolase 1 [Arabidopsis thaliana]	2.72293e-11	-0.709432	down	529.211	558.909	502.489	335.178	407.73	397.483
AT3G06880	Transducin/WD40 repeat-like superfamily protein [Arabidopsis thaliana]	1.80279e-07	-0.819039	down	2.38383	2.04718	2.22915	1.57162	1.40992	1.31408
AT4G00910	aluminum activated malate transporter family protein [Arabidopsis thaliana]	0.00205551	-0.640357	down	1.30919	1.5454	1.58172	0.836055	1.22424	1.16407
AT1G15040	Class I glutamine amidotransferase-like superfamily protein [Arabidopsis thaliana]	0.00102722	-0.950576	down	2.52711	1.38889	2.63022	1.38772	1.3562	0.684416
AT3G24500	multiprotein bridging factor 1C [Arabidopsis thaliana]	1.17747e-12	-0.714041	down	1887.33	2290.01	2152.15	1519.14	1388.6	1572.84
AT3G16370	GDSL-like Lipase/Acylhydrolase superfamily protein [Arabidopsis thaliana]	8.95139e-18	-0.924837	down	67.954	57.0999	66.6139	36.2015	43.818	36.969
AT5G13930	Chalcone and stilbene synthase family protein [Arabidopsis thaliana]	0.0232662	-0.777609	down	59.6598	67.4971	96.987	28.0545	62.1733	38.8654
AT3G50840	Phototropic-responsive NPH3 family protein [Arabidopsis thaliana]	1.77368e-11	-0.677651	down	18.9111	20.9934	19.3029	13.1824	15.9334	13.8208
Arabidopsis_thaliana_newGene_114	unknown, partial [Arabidopsis thaliana]	0.00713952	-0.599039	down	3.90766	3.22354	3.4655	2.63356	2.60583	2.56546
AT1G14150	PsbQ-like 2 [Arabidopsis thaliana]	2.41908e-08	-0.676914	down	59.6124	67.7807	56.806	42.1031	41.2509	49.7001
AT2G05630	Ubiquitin-like superfamily protein [Arabidopsis thaliana]	0.000676171	-0.609374	down	7.68874	9.30995	9.24787	7.01567	7.12581	5.56532
AT3G62040	hypothetical protein AXX17_AT3G56330 [Arabidopsis thaliana]	3.03273e-18	-1.64416	down	18.0957	10.9645	19.7434	5.39247	6.20062	5.09708
AT4G28480	DNAJ heat shock family protein [Arabidopsis thaliana]	5.49838e-12	-0.693474	down	94.5823	85.2855	101.614	62.4061	72.4997	67.7448
AT5G10580	plant/protein (Protein of unknown function, DUF599) [Arabidopsis thaliana]	0.00672403	-0.945666	down	0.745254	0.738207	1.03066	0.309423	0.554233	0.363875
AT3G26590	MATE efflux family protein [Arabidopsis thaliana]	0.00989542	-0.627085	down	1.87284	1.95866	2.21578	1.72698	1.07546	1.74072
AT5G62070	IQ-domain 23 [Arabidopsis thaliana]	1.88195e-07	-0.853434	down	5.52372	5.56156	6.77973	4.13405	3.90667	3.19666
AT1G80460	Actin-like ATPase superfamily protein [Arabidopsis thaliana]	5.76595e-11	-0.731687	down	19.7019	17.3235	21.4087	13.7739	14.0094	13.0623
AT5G58330	lactate/malate dehydrogenase family protein [Arabidopsis thaliana]	3.37718e-12	-0.60759	down	189.366	187.328	188.302	133.17	155.136	143.75
AT1G64980	Nucleotide-diphospho-sugar transferases superfamily protein [Arabidopsis thaliana]	1.00801e-05	-0.600357	down	16.0767	14.7196	16.2362	10.9305	14.3101	11.5952
AT5G45470	transmembrane protein, putative (DUF594) [Arabidopsis thaliana]	1.68305e-21	-1.03855	down	19.2468	18.1805	17.2294	9.6348	11.6054	9.50569
AT3G26740	CCR-like protein [Arabidopsis thaliana]	1.99111e-14	-0.983568	down	176.165	150.895	129.245	99.0019	81.4364	84.5435
AT1G16400	cytochrome P450, family 79, subfamily F, polypeptide 2 [Arabidopsis thaliana]	0.000363657	-1.13325	down	0.873861	0.74743	0.989643	0.573343	0.258376	0.271665
AT2G44870	replicase polyprotein 1ab protein [Arabidopsis thaliana]	1.01076e-08	-0.588069	down	32.5166	35.9102	32.0366	25.5205	27.1986	25.1292
AT1G35720	annexin 1 [Arabidopsis thaliana]	2.67972e-14	-1.09053	down	257.742	223.91	283.666	109.718	177.035	122.891
AT3G06840	hypothetical protein AT3G06840 [Arabidopsis thaliana]	0.0032215	-0.807608	down	1.94937	2.01697	1.85253	1.32926	1.08225	1.10127
AT1G70580	alanine-2-oxoglutarate aminotransferase 2 [Arabidopsis thaliana]	5.02509e-14	-1.03666	down	16.3395	16.2329	15.2761	8.96329	7.2469	10.3151
AT5G42390	Insulinase (Peptidase family M16) family protein [Arabidopsis thaliana]	1.17988e-10	-0.605697	down	42.8399	39.7699	41.3592	33.3689	32.963	28.7945
AT1G80710	DROUGHT SENSITIVE 1 [Arabidopsis thaliana]	0.00059885	-0.920083	down	1.63858	1.43528	1.57347	0.76684	1.19784	0.612255
AT5G12860	dicarboxylate transporter 1 [Arabidopsis thaliana]	8.81931e-13	-0.650591	down	104.887	104.624	101.547	71.6793	85.0174	74.6438
AT1G69523	S-adenosyl-L-methionine-dependent methyltransferases superfamily protein [Arabidopsis thaliana]	3.51499e-09	-1.10427	down	7.58768	9.05256	5.89743	3.43086	3.73621	4.4096
AT1G71750	Hypoxanthine-guanine phosphoribosyltransferase [Arabidopsis thaliana]	0.000233532	-1.00494	down	2.86078	4.32985	3.2189	1.20949	1.95389	2.12987
AT3G04450	Homeodomain-like superfamily protein [Arabidopsis thaliana]	0.00712395	-0.635039	down	2.39973	4.40168	5.05895	2.6893	3.15588	3.19477
AT5G19230	Glycoprotein membrane precursor GPI-anchored [Arabidopsis thaliana]	0.00741696	-0.708345	down	2.98794	2.11394	2.80952	2.14668	1.25628	1.82127
AT4G33010	glycine decarboxylase P-protein 1 [Arabidopsis thaliana]	3.29199e-28	-1.10093	down	173.155	149.707	144.377	82.2323	82.5942	87.1813
AT5G19240	Glycoprotein membrane precursor GPI-anchored [Arabidopsis thaliana]	0.000148487	-0.731637	down	5.48226	4.34113	4.05764	3.40622	3.11807	2.91772
AT3G62410	CP12 domain-containing protein 2 [Arabidopsis thaliana]	8.13025e-20	-1.1623	down	154.075	194.807	148.056	74.7074	83.2041	95.485
AT5G48900	Pectin lyase-like superfamily protein [Arabidopsis thaliana]	7.78123e-18	-1.11065	down	14.3058	12.757	12.1038	6.50062	6.85514	7.35581
AT5G20935	DUF3148 family protein [Arabidopsis thaliana]	0.00294458	-0.636418	down	9.73631	8.94088	9.39664	6.47157	7.91232	6.03268
AT1G74090	desulfo-glucosinolate sulfotransferase 18 [Arabidopsis thaliana]	4.16544e-07	-0.93054	down	5.96143	5.67702	6.02226	2.9795	4.49465	2.9377
AT4G27470	RING membrane-anchor 3 [Arabidopsis thaliana]	0.000281698	-0.775652	down	8.58689	5.67239	6.21568	5.26274	3.41926	4.65209
AT3G07420	asparaginyl-tRNA synthetase 2 [Arabidopsis thaliana]	0.000317219	-0.92054	down	1.72995	1.02835	1.52351	0.976202	0.634585	0.771857
AT3G44300	nitrilase 2 [Arabidopsis thaliana]	1.0279e-10	-1.2731	down	10.396	6.81397	9.02645	3.34904	5.34155	3.14126
AT5G06320	NDR1/HIN1-like 3 [Arabidopsis thaliana]	4.47099e-08	-0.892143	down	43.9956	32.8638	32.4561	22.4248	27.4004	17.3181
AT1G74730	transmembrane protein, putative (DUF1118) [Arabidopsis thaliana]	1.21796e-07	-0.683402	down	108.41	138.606	116.289	72.1653	95.2654	94.191
AT2G14210	AGAMOUS-like 44 [Arabidopsis thaliana]	0.00111293	-1.03663	down	1.11106	1.24751	1.28669	0.423753	0.624851	0.604828
AT1G28230	purine permease 1 [Arabidopsis thaliana]	0.0169298	-0.829272	down	1.20464	0.896437	0.878734	0.658927	0.703478	0.21969
AT1G11303	G-type lectin S-receptor-like Serine/Threonine-kinase [Arabidopsis thaliana]	1.56639e-07	-1.05574	down	2.5037	2.30386	2.79697	0.963495	1.64124	1.41794
AT2G42130	hypothetical protein [Arabidopsis thaliana]	3.4986e-07	-0.615936	down	20.1661	19.3351	22.6334	15.6264	16.8603	13.3798
AT5G51010	Rubredoxin-like superfamily protein [Arabidopsis thaliana]	3.84372e-16	-0.80763	down	70.1019	74.1822	74.2954	43.8647	52.882	48.4161
AT2G21045	Rhodanese/Cell cycle control phosphatase superfamily protein [Arabidopsis thaliana]	1.27972e-11	-1.06611	down	13.4704	12.069	16.5938	6.93359	7.8829	7.94923
AT5G56300	gibberellic acid methyltransferase 2 [Arabidopsis thaliana]	4.4431e-48	-1.82368	down	28.426	22.6191	25.4495	8.5048	8.63246	7.16166
AT1G20823	RING/U-box superfamily protein [Arabidopsis thaliana]	9.92809e-05	-0.710809	down	11.7197	8.21389	10.7299	6.75465	8.51704	6.08244
AT1G35180	TRAM, LAG1 and CLN8 (TLC) lipid-sensing domain containing protein [Arabidopsis thaliana]	0.000405983	-0.958266	down	2.64133	2.81652	4.02109	1.14535	2.32916	1.64401
AT1G51560	Pyridoxamine 5'-phosphate oxidase family protein [Arabidopsis thaliana]	4.93137e-07	-0.717782	down	9.3412	9.92609	9.08929	5.80595	7.80933	6.25699
AT2G43550	scorpion toxin-like knottin superfamily protein [Arabidopsis thaliana]	6.37438e-05	-0.822428	down	15.5144	15.898	18.7881	11.7476	10.546	9.47234
AT3G51350	Eukaryotic aspartyl protease family protein [Arabidopsis thaliana]	0.000343891	-1.03546	down	0.816326	0.823749	1.08907	0.475988	0.510508	0.342653
AT5G40500	hypothetical protein AT5G40500 [Arabidopsis thaliana]	1.06659e-05	-0.746947	down	9.18305	9.7384	11.3919	6.85696	7.43838	6.36274
AT2G32640	Lycopene beta/epsilon cyclase protein [Arabidopsis thaliana]	5.91086e-08	-0.796035	down	8.59965	7.21063	7.65836	4.34718	6.01467	5.10222
AT5G56080	nicotianamine synthase 2 [Arabidopsis thaliana]	3.34741e-23	-2.11043	down	4.57478	4.06541	6.13361	1.16902	0.983254	1.23583
AT5G09650	pyrophosphorylase 6 [Arabidopsis thaliana]	8.97629e-09	-0.589774	down	184.613	216.82	209.612	144.217	177.308	151.751
AT3G17470	Ca2+-activated RelA/spot-like protein [Arabidopsis thaliana]	9.50459e-11	-0.779185	down	11.9951	10.696	10.9889	7.67283	8.03446	7.09056
AT5G42250	Zinc-binding alcohol dehydrogenase family protein [Arabidopsis thaliana]	0.00425715	-0.593855	down	5.21219	3.20619	4.76477	3.27267	3.09312	3.5676
AT1G49310	transmembrane protein [Arabidopsis thaliana]	0.00022399	-0.981739	down	3.42417	2.89515	4.58191	2.16073	1.70362	1.89819
AT1G14345	NAD(P)-linked oxidoreductase superfamily protein [Arabidopsis thaliana]	2.10518e-12	-1.04456	down	15.3249	14.1257	15.8868	6.75667	9.51142	8.7327
AT3G08040	MATE efflux family protein [Arabidopsis thaliana]	0.00102811	-0.730315	down	1.57907	1.54664	1.96338	1.19426	1.01972	1.2319
AT4G23100	glutamate-cysteine ligase [Arabidopsis thaliana]	9.84967e-13	-0.699746	down	86.5793	68.134	79.147	54.4313	53.9256	57.5621
AT4G01883	Polyketide cyclase / dehydrase and lipid transport protein [Arabidopsis thaliana]	1.65342e-16	-1.06297	down	15.9336	18.0232	17.4789	9.14339	10.7664	8.29513
AT1G21110	O-methyltransferase family protein [Arabidopsis thaliana]	0.0432135	-0.686644	down	0.934109	1.07755	1.66404	0.410438	1.08206	0.834211
Arabidopsis_thaliana_newGene_563	hypothetical protein AXX17_AT4G11470 [Arabidopsis thaliana]	5.73533e-71	-4.16316	down	5.93141	6.09631	6.11356	0.109528	0.195051	0.293324
AT3G06550	O-acetyltransferase family protein [Arabidopsis thaliana]	1.16974e-07	-0.719121	down	10.6268	8.16162	9.65515	6.58647	6.38821	6.3842
AT1G80610	hypothetical protein AT1G80610 [Arabidopsis thaliana]	0.0413393	-0.621028	down	1.00642	1.35458	1.30542	1.13403	0.637274	0.784919
AT1G19396	hypothetical protein AT1G19396 [Arabidopsis thaliana]	4.93477e-61	-2.4952	down	37.0825	50.266	48.2085	9.00143	7.80675	8.14525
AT5G63600	flavonol synthase 5 [Arabidopsis thaliana]	1.87124e-21	-1.06397	down	44.0394	43.4779	50.803	24.7221	29.304	22.3182
AT3G54950	patatin-like protein 6 [Arabidopsis thaliana]	0.00423905	-0.875473	down	12.6676	13.5449	16.9638	5.96087	11.7982	6.21609
AT5G63180	Pectin lyase-like superfamily protein [Arabidopsis thaliana]	1.75369e-26	-1.54498	down	25.6077	17.7545	18.613	7.57792	8.55702	7.64661
AT2G41040	S-adenosyl-L-methionine-dependent methyltransferases superfamily protein [Arabidopsis thaliana]	0.000272944	-0.775367	down	4.32963	4.01297	2.90012	2.41707	2.61622	2.29611
AT2G39800	delta1-pyrroline-5-carboxylate synthase 1 [Arabidopsis thaliana]	2.84121e-11	-0.83415	down	40.0429	41.8713	31.8332	22.3986	27.2351	23.6603
AT5G44480	NAD(P)-binding Rossmann-fold superfamily protein [Arabidopsis thaliana]	0.000569175	-0.90051	down	1.54934	1.20102	1.98334	0.863347	0.965452	1.01507
AT3G29075	unnamed protein product [Arabidopsis thaliana]	0.00245447	-0.667465	down	3.60401	2.51071	3.36413	1.94479	2.51341	2.24681
AT3G14680	cytochrome P450, family 72, subfamily A, polypeptide 14 [Arabidopsis thaliana]	1.73192e-17	-1.17376	down	11.8025	9.40577	12.7107	5.51003	5.80426	5.78686
AT2G23670	homolog of Synechocystis YCF37 [Arabidopsis thaliana]	3.56742e-07	-0.66148	down	34.2836	41.5459	36.3348	23.9259	30.6795	27.5147
AT1G32500	non-intrinsic ABC protein 6 [Arabidopsis thaliana]	2.09444e-13	-0.704286	down	29.3395	30.3582	31.2385	20.9625	23.6143	20.4568
AT3G52150	RNA-binding (RRM/RBD/RNP motifs) family protein [Arabidopsis thaliana]	1.7829e-13	-0.628242	down	154.826	163.542	160.817	115.561	127.967	113.919
AT4G36530	alpha/beta-Hydrolases superfamily protein [Arabidopsis thaliana]	6.60301e-12	-0.774736	down	24.8156	30.131	25.1139	17.7822	17.6604	18.7985
AT4G18253	receptor Serine/Threonine kinase-like protein [Arabidopsis thaliana]	3.94727e-07	-1.51658	down	2.05899	1.84995	1.38702	0.569471	0.593891	0.439248
AT3G60980	Tetratricopeptide repeat (TPR)-like superfamily protein [Arabidopsis thaliana]	4.43062e-05	-0.712774	down	8.34416	9.93258	10.3512	5.9892	8.63566	5.33236
AT3G23810	S-adenosyl-l-homocysteine (SAH) hydrolase 2 [Arabidopsis thaliana]	3.87417e-05	-1.08828	down	47.9062	56.9385	71.2826	21.8841	38.1077	25.5469
AT1G67660	Restriction endonuclease, type II-like superfamily protein [Arabidopsis thaliana]	0.000642941	-0.595935	down	5.32675	5.14427	4.66297	3.4654	4.23178	3.78791
AT5G49890	chloride channel C [Arabidopsis thaliana]	3.71509e-07	-0.692498	down	8.85193	7.28171	9.93531	5.85787	6.77416	6.02137
AT5G59540	2-oxoglutarate (2OG) and Fe(II)-dependent oxygenase superfamily protein [Arabidopsis thaliana]	9.19115e-12	-0.82947	down	38.6328	34.0281	39.7452	19.8478	27.1292	25.0911
AT4G13430	isopropyl malate isomerase large subunit 1 [Arabidopsis thaliana]	2.13129e-16	-0.74296	down	104.818	94.5014	103.067	67.0336	75.2349	68.4189
AT1G55450	S-adenosyl-L-methionine-dependent methyltransferases superfamily protein [Arabidopsis thaliana]	8.25743e-17	-1.21935	down	14.1384	11.6439	15.0668	7.35677	7.00751	5.4535
AT1G07330	dentin sialophosphoprotein [Arabidopsis thaliana]	4.31806e-09	-0.792121	down	19.7161	21.0031	20.7973	10.6775	16.5068	13.782
AT3G14220	GDSL-like Lipase/Acylhydrolase superfamily protein [Arabidopsis thaliana]	8.74087e-09	-0.88643	down	30.1196	21.1751	24.3989	13.4541	18.9226	14.4416
AT1G30530	UDP-glucosyl transferase 78D1 [Arabidopsis thaliana]	1.98676e-05	-0.746362	down	7.53266	7.67555	8.29411	4.14973	7.07637	4.75835
AT5G03990	FK506-binding-like protein [Arabidopsis thaliana]	1.32579e-09	-0.641741	down	51.9098	46.4893	51.2541	39.6565	34.6425	37.2854
AT3G28345	ABC transporter family protein [Arabidopsis thaliana]	3.81584e-34	-1.70575	down	5.7786	4.33607	5.28373	1.79637	1.82458	1.64502
AT2G37640	Barwin-like endoglucanases superfamily protein [Arabidopsis thaliana]	7.0474e-13	-0.908221	down	40.2191	39.0008	39.5032	19.6082	28.9645	24.5515
AT1G48600	S-adenosyl-L-methionine-dependent methyltransferases superfamily protein [Arabidopsis thaliana]	4.17677e-10	-0.597398	down	54.5061	53.4748	56.9722	42.3086	38.8859	41.3595
AT5G09820	Plastid-lipid associated protein PAP / fibrillin family protein [Arabidopsis thaliana]	3.48466e-05	-0.742812	down	5.61032	7.71714	5.74745	3.6462	4.53735	4.62915
AT4G18780	cellulose synthase family protein [Arabidopsis thaliana]	0.00911232	-0.676042	down	1.12128	0.812566	0.886306	0.616067	0.509464	0.797307
AT5G42020	Heat shock protein 70 (Hsp 70) family protein [Arabidopsis thaliana]	7.56253e-10	-0.679135	down	414.728	353.914	402.712	268.883	329.04	254.009
AT1G72200	RING/U-box superfamily protein [Arabidopsis thaliana]	0.00330605	-0.636499	down	2.35244	2.19535	2.69376	1.61999	1.71132	1.94077
AT3G15540	indole-3-acetic acid inducible 19 [Arabidopsis thaliana]	1.23145e-08	-1.12645	down	5.91057	4.82607	5.5678	2.62967	2.44931	3.08581
AT1G31230	aspartate kinase-homoserine dehydrogenase i [Arabidopsis thaliana]	2.47193e-08	-0.634865	down	14.3726	12.0156	12.818	10.0376	9.96085	9.35262
AT4G39800	myo-inositol-1-phosphate synthase 1 [Arabidopsis thaliana]	1.80541e-49	-1.66663	down	40.0799	47.3697	49.8845	14.1502	17.9203	17.1179
AT1G51500	ABC-2 type transporter family protein [Arabidopsis thaliana]	4.60726e-12	-0.99955	down	17.2005	17.1589	15.3706	8.46974	12.172	7.7901
AT1G65690	Late embryogenesis abundant (LEA) hydroxyproline-rich glycoprotein family [Arabidopsis thaliana]	0.0223998	-0.746412	down	1.69975	1.04845	2.32238	1.39035	0.662367	1.00991
AT5G05110	Cystatin/monellin family protein [Arabidopsis thaliana]	1.40768e-06	-0.662657	down	11.339	11.0327	12.0408	8.15428	8.36627	8.61342
AT1G52230	photosystem I subunit H2 [Arabidopsis thaliana]	7.44835e-16	-0.718113	down	764.997	806.99	777.14	546.436	613.11	506.712
AT5G50280	Pentatricopeptide repeat (PPR) superfamily protein [Arabidopsis thaliana]	1.31488e-06	-0.797742	down	3.8347	4.09479	4.00305	2.53253	3.19904	2.10678
AT2G21790	ribonucleotide reductase 1 [Arabidopsis thaliana]	1.47716e-10	-0.955878	down	6.17073	5.39671	5.0359	3.52135	3.53838	2.69837
AT4G28740	LOW PSII ACCUMULATION-like protein [Arabidopsis thaliana]	5.99423e-08	-0.812122	down	11.2023	14.148	11.3665	7.14059	7.67297	9.0832
AT3G18500	DNAse I-like superfamily protein [Arabidopsis thaliana]	2.7456e-06	-0.739416	down	9.42328	7.68217	7.40367	5.19435	6.46734	5.25337
AT3G27300	glucose-6-phosphate dehydrogenase 5 [Arabidopsis thaliana]	3.28494e-09	-0.828896	down	9.09825	7.65408	9.32755	5.32365	6.51384	5.15481
AT5G64870	SPFH/Band 7/PHB domain-containing membrane-associated protein family [Arabidopsis thaliana]	0.0255723	-0.740718	down	0.668393	0.817957	0.91454	0.392615	0.344692	0.689827
AT5G57240	OSBP(oxysterol binding protein)-related protein 4C [Arabidopsis thaliana]	7.54343e-15	-1.45958	down	4.07236	4.67448	6.18218	1.63325	1.86937	2.08129
AT1G06620	2-oxoglutarate (2OG) and Fe(II)-dependent oxygenase superfamily protein [Arabidopsis thaliana]	8.67085e-06	-0.954045	down	3.95656	2.74882	3.69411	1.70959	1.93225	2.28338
AT3G45780	phototropin 1 [Arabidopsis thaliana]	1.01215e-27	-1.17818	down	56.043	45.0305	45.9852	25.4392	25.8251	23.6725
AT5G22800	Alanyl-tRNA synthetase, class IIc [Arabidopsis thaliana]	5.12024e-18	-0.805043	down	23.9172	21.6018	22.6583	15.1006	15.3739	14.9383
AT4G33510	3-deoxy-d-arabino-heptulosonate 7-phosphate synthase [Arabidopsis thaliana]	4.13464e-13	-0.686948	down	73.9976	70.0156	67.9885	52.4009	48.4048	52.0292
AT3G09540	Pectin lyase-like superfamily protein [Arabidopsis thaliana]	0.00420583	-0.852292	down	1.3372	0.921532	1.10084	0.706178	0.759781	0.444704
AT3G26450	Polyketide cyclase/dehydrase and lipid transport superfamily protein [Arabidopsis thaliana]	2.50712e-32	-1.33881	down	389.84	365.893	381.611	147.579	207.938	160.595
AT3G27200	Cupredoxin superfamily protein [Arabidopsis thaliana]	0.00740365	-0.792599	down	1.85452	2.09548	1.82788	1.46727	0.942589	1.05313
AT4G04640	ATPase, F1 complex, gamma subunit protein [Arabidopsis thaliana]	1.45072e-22	-0.804796	down	377.187	410.488	402.357	249.655	280.703	263.971
AT5G08640	flavonol synthase 1 [Arabidopsis thaliana]	0.0491712	-0.737851	down	6.3836	7.5663	11.7362	2.70426	7.11495	4.5401
AT2G38600	HAD superfamily, subfamily IIIB acid phosphatase [Arabidopsis thaliana]	0.00258116	-0.95704	down	1.93098	1.72627	1.20889	0.419945	0.927133	0.870329
AT1G56600	galactinol synthase 2 [Arabidopsis thaliana]	4.62089e-14	-0.619885	down	204.678	192.043	201.151	151.46	154.159	149.011
AT2G37970	SOUL heme-binding family protein [Arabidopsis thaliana]	1.98048e-06	-0.629639	down	17.7739	18.4156	17.8263	12.5692	15.0877	12.7947
AT1G20510	OPC-8:0 CoA ligase1 [Arabidopsis thaliana]	0.00022808	-0.812458	down	2.26366	1.89529	2.25223	1.26329	1.74981	1.03925
AT2G39310	jacalin-related lectin 22 [Arabidopsis thaliana]	1.22945e-18	-1.05267	down	176.621	221.814	195.79	91.2807	126.163	111.631
AT4G18240	starch synthase 4 [Arabidopsis thaliana]	6.20408e-36	-1.3046	down	18.3789	16.0962	16.5758	7.48408	8.52935	7.78677
AT1G12250	Pentapeptide repeat-containing protein [Arabidopsis thaliana]	5.2415e-07	-0.619727	down	40.836	50.0131	40.5737	29.9485	33.4319	35.8767
AT1G16030	heat shock protein 70B [Arabidopsis thaliana]	5.19563e-17	-0.913007	down	4698.52	3672.84	3934.72	2585.3	2416.08	2563.81
AT5G56030	heat shock protein 81-2 [Arabidopsis thaliana]	2.56816e-09	-0.634188	down	3692.89	3237.32	3233.79	2669.45	2302.48	2643.29
AT5G22920	CHY-type/CTCHY-type/RING-type Zinc finger protein [Arabidopsis thaliana]	7.4963e-06	-0.612041	down	35.5928	43.5664	42.4292	31.7806	25.4363	34.5122
AT3G25230	rotamase FKBP 1 [Arabidopsis thaliana]	3.82634e-15	-0.722728	down	1511.72	1311.37	1389.48	987.603	972.627	1014.22
AT1G23950	hypothetical protein (DUF626) [Arabidopsis thaliana]	7.47846e-05	-0.597413	down	13.6516	10.6879	14.7777	9.72179	11.0147	9.07273
AT1G19150	PSI type II chlorophyll a/b-binding protein (Lhca2*1) [Arabidopsis thaliana]	7.17789e-16	-0.892143	down	88.7786	94.5323	80.3171	48.9783	55.5052	59.8135
AT5G60600	4-hydroxy-3-methylbut-2-enyl diphosphate synthase [Arabidopsis thaliana]	5.30996e-09	-0.585423	down	135.647	115.471	116.686	101.192	94.1856	94.3769
AT5G10260	RAB GTPase homolog H1E [Arabidopsis thaliana]	0.04832	-0.601924	down	1.56876	1.3655	1.78662	0.810026	1.40511	1.14801
AT3G25930	Adenine nucleotide alpha hydrolases-like superfamily protein [Arabidopsis thaliana]	5.95315e-10	-1.24692	down	6.25117	5.21076	8.67436	2.71945	3.13835	3.34038
AT5G25460	transmembrane protein, putative (Protein of unknown function, DUF642) [Arabidopsis thaliana]	2.46826e-26	-0.907224	down	113.451	107.742	108.785	65.2679	70.0724	69.492
AT5G52310	low-temperature-responsive protein 78 (LTI78) / desiccation-responsive protein 29A (RD29A) [Arabidopsis thaliana]	3.14861e-12	-0.794566	down	104.423	93.3151	101.852	59.9746	79.8048	60.7005
AT5G14780	formate dehydrogenase [Arabidopsis thaliana]	5.2386e-15	-0.750464	down	69.7869	60.1264	66.813	44.2515	47.3391	44.6744
AT4G33220	pectin methylesterase 44 [Arabidopsis thaliana]	0.00218574	-0.690869	down	3.72099	3.27135	4.13634	1.87878	3.7149	2.06037
AT5G36120	cofactor assembly, complex C (B6F) [Arabidopsis thaliana]	8.68814e-08	-1.10265	down	5.76904	6.30886	6.47117	2.78327	4.03437	2.61942
AT3G53260	phenylalanine ammonia-lyase 2 [Arabidopsis thaliana]	5.46006e-13	-0.770496	down	9.57159	10.0723	9.94673	6.89774	6.94474	6.27992
AT4G12320	cytochrome P450, family 706, subfamily A, polypeptide 6 [Arabidopsis thaliana]	0.00192678	-0.723027	down	1.08577	1.35504	1.07045	0.762945	0.901039	0.676115
AT3G13790	Glycosyl hydrolases family 32 protein [Arabidopsis thaliana]	2.56505e-06	-0.587839	down	23.9967	19.3357	26.6705	18.0158	16.996	18.5945
AT4G14560	indole-3-acetic acid inducible [Arabidopsis thaliana]	7.64143e-08	-1.31228	down	3.4505	3.72841	3.4471	1.3647	1.11915	1.86601
AT5G20140	SOUL heme-binding family protein [Arabidopsis thaliana]	2.46153e-07	-0.648587	down	36.9114	30.1461	32.7968	22.1491	28.3341	23.5893
AT5G12040	Nitrilase/cyanide hydratase and apolipoprotein N-acyltransferase family protein [Arabidopsis thaliana]	4.19238e-12	-0.610879	down	81.6322	78.3236	83.3847	58.621	64.4034	62.8736
AT4G12830	alpha/beta-Hydrolases superfamily protein [Arabidopsis thaliana]	8.49685e-17	-1.23049	down	20.7554	22.7073	17.1642	8.5284	9.05789	11.4991
AT5G66690	UDP-Glycosyltransferase superfamily protein [Arabidopsis thaliana]	0.00622241	-0.60952	down	6.27086	4.41743	6.60641	5.12915	2.88885	4.7272
AT1G63180	UDP-D-glucose/UDP-D-galactose 4-epimerase 3 [Arabidopsis thaliana]	2.42801e-05	-0.681378	down	6.61429	6.26596	6.03153	4.11622	5.25003	4.15376
AT3G19480	hypothetical protein AXX17_AT3G20680 [Arabidopsis thaliana]	4.92152e-19	-0.980482	down	16.8246	17.6618	17.1527	10.0221	11.2572	8.97791
AT2G04080	MATE efflux family protein [Arabidopsis thaliana]	2.46262e-06	-1.1568	down	2.19667	1.84742	1.99599	0.609904	1.17528	1.04127
AT1G01180	S-adenosyl-L-methionine-dependent methyltransferases superfamily protein [Arabidopsis thaliana]	2.25668e-05	-0.931158	down	2.40357	2.85381	3.17791	1.82875	1.67643	1.34202
AT1G12800	Nucleic acid-binding, OB-fold-like protein [Arabidopsis thaliana]	1.80752e-14	-0.743182	down	55.9939	53.5811	54.627	34.964	42.8146	36.5097
AT5G61000	Replication factor-A protein 1-like protein [Arabidopsis thaliana]	0.0212023	-0.784754	down	0.451925	0.43178	0.677789	0.295939	0.360421	0.233287
AT1G70890	MLP-like protein 43 [Arabidopsis thaliana]	1.63492e-11	-0.902854	down	94.6243	107.752	99.1534	49.3615	76.9982	59.0939
AT5G35790	glucose-6-phosphate dehydrogenase 1 [Arabidopsis thaliana]	2.87047e-12	-0.688254	down	44.69	39.7938	40.5011	28.7008	31.9704	29.7177
AT2G44360	ecotropic viral integration site protein [Arabidopsis thaliana]	0.000504717	-0.685676	down	9.59006	12.4341	11.127	5.93612	9.10356	8.28152
AT3G01650	RING domain ligase1 [Arabidopsis thaliana]	1.50892e-06	-0.684388	down	25.7368	25.7879	27.5128	15.1546	24.8849	17.4715
AT1G34640	peptidase [Arabidopsis thaliana]	0.037067	-0.676412	down	2.42435	2.99229	3.40916	1.05412	2.54981	2.15568
AT1G78510	solanesyl diphosphate synthase 1 [Arabidopsis thaliana]	3.92178e-07	-0.716661	down	11.4617	11.7044	12.9757	7.15184	10.2643	7.98785
AT5G03630	Pyridine nucleotide-disulfide oxidoreductase family protein [Arabidopsis thaliana]	9.40316e-08	-0.723701	down	26.8347	22.7006	28.2266	21.3054	16.2971	16.6657
AT4G32650	potassium channel protein [Arabidopsis thaliana]	9.87995e-10	-0.833612	down	6.18712	5.80286	7.29068	4.10713	4.32914	3.71727
AT5G08280	hydroxymethylbilane synthase [Arabidopsis thaliana]	1.62461e-13	-0.634641	down	164.507	156.58	163.977	121.196	130.255	113.595
AT1G66200	hypothetical protein AT1G66200 [Arabidopsis thaliana]	1.53638e-34	-1.50287	down	180.714	144.52	180.142	55.9526	76.0756	70.6676
AT4G31990	aspartate aminotransferase 5 [Arabidopsis thaliana]	6.42316e-11	-0.677446	down	97.679	80.1932	85.3737	58.4413	67.0539	64.0057
AT3G02870	Inositol monophosphatase family protein [Arabidopsis thaliana]	8.48738e-05	-0.648247	down	16.2513	18.7993	19.1308	10.097	17.0004	12.5891
AT3G28270	transmembrane protein, putative (DUF677) [Arabidopsis thaliana]	1.13072e-09	-1.28661	down	7.35687	8.3177	6.7862	1.88132	4.72113	2.89812
AT1G08830	copper/zinc superoxide dismutase 1 [Arabidopsis thaliana]	3.50597e-14	-1.12553	down	92.597	60.0522	83.0654	37.0155	39.4604	45.8808
AT2G03440	nodulin-related protein 1 [Arabidopsis thaliana]	1.65107e-05	-0.678358	down	9.70446	12.9831	13.0407	9.0143	7.81062	8.76218
AT2G26690	Major facilitator superfamily protein [Arabidopsis thaliana]	2.74292e-07	-0.79565	down	144.992	92.6085	105.926	63.047	84.839	79.1391
AT5G66420	hypothetical protein AXX17_AT5G66350 [Arabidopsis thaliana]	8.17149e-07	-0.632309	down	14.0116	11.904	12.5544	9.26081	11.0722	8.50505
AT5G58770	Undecaprenyl pyrophosphate synthetase family protein [Arabidopsis thaliana]	1.01409e-13	-0.785917	down	453.335	532.591	533.24	298.302	383.305	341.094
AT1G70700	TIFY domain/Divergent CCT motif family protein [Arabidopsis thaliana]	3.68385e-09	-0.919199	down	8.17607	8.19457	7.65698	3.6405	5.42356	4.96946
AT5G54250	cyclic nucleotide-gated cation channel 4 [Arabidopsis thaliana]	1.99908e-06	-0.641335	down	6.66005	6.29657	5.72348	4.57471	4.4537	4.83952
AT4G25090	Riboflavin synthase-like superfamily protein [Arabidopsis thaliana]	3.11089e-07	-1.47781	down	0.752826	0.565497	0.819334	0.221821	0.307611	0.169743
AT4G16260	Glycosyl hydrolase superfamily protein [Arabidopsis thaliana]	2.09749e-05	-0.778141	down	18.5823	11.6118	15.8383	8.2735	12.7437	9.49319
AT1G34040	Pyridoxal phosphate (PLP)-dependent transferases superfamily protein [Arabidopsis thaliana]	0.0277902	-0.701464	down	0.901226	0.673005	0.994525	0.423474	0.648949	0.546178
AT4G22380	Ribosomal protein L7Ae/L30e/S12e/Gadd45 family protein [Arabidopsis thaliana]	6.75217e-06	-0.667236	down	16.7374	16.2176	15.8576	10.0193	13.1109	12.2934
AT4G14740	auxin canalization protein (DUF828) [Arabidopsis thaliana]	2.12323e-05	-0.610523	down	5.88158	5.51	5.48946	4.07894	4.73014	4.02515
AT2G22570	nicotinamidase 1 [Arabidopsis thaliana]	1.86441e-05	-0.876987	down	5.3969	5.34648	6.24708	2.93021	3.06681	4.24794
AT2G42270	U5 small nuclear ribonucleoprotein helicase [Arabidopsis thaliana]	8.02043e-22	-1.08696	down	52.8472	51.7988	53.5812	26.2125	34.8576	24.8839
AT4G23940	FtsH extracellular protease family [Arabidopsis thaliana]	3.81562e-12	-0.810788	down	14.4241	12.0431	12.2885	8.17899	9.16777	8.23802
AT1G44350	IAA-amino acid hydrolase ILR1-like 6 [Arabidopsis thaliana]	1.78124e-06	-0.588402	down	9.41425	9.48292	9.47378	6.473	7.90352	7.55406
AT3G27690	photosystem II light harvesting complex protein 2.3 [Arabidopsis thaliana]	7.03804e-08	-0.611043	down	173.094	210.5	170.38	145.506	149.624	113.776
AT3G48090	alpha/beta-Hydrolases superfamily protein [Arabidopsis thaliana]	0.00160039	-0.642279	down	2.6941	2.42101	3.51453	1.9312	2.5399	1.76253
AT5G23950	Calcium-dependent lipid-binding (CaLB domain) family protein [Arabidopsis thaliana]	0.0312416	-0.72872	down	1.27977	1.15777	2.06118	1.2232	0.624621	0.812587
AT1G49660	carboxyesterase 5 [Arabidopsis thaliana]	8.90157e-08	-0.814273	down	9.75455	9.34403	11.4547	7.34863	6.85846	5.6614
AT5G07000	sulfotransferase 2B [Arabidopsis thaliana]	5.02445e-13	-0.772721	down	19.6216	18.4394	20.3919	12.7371	14.1528	12.8332
AT2G31790	UDP-Glycosyltransferase superfamily protein [Arabidopsis thaliana]	4.90846e-17	-1.08392	down	12.7094	12.7266	12.6691	5.85209	7.74235	6.97941
AT2G32550	Cell differentiation, Rcd1-like protein [Arabidopsis thaliana]	0.0295995	-0.743375	down	1.1195	0.932238	1.1261	0.386754	1.03082	0.55814
AT5G45930	magnesium chelatase i2 [Arabidopsis thaliana]	5.18854e-18	-0.814611	down	39.4648	42.4434	41.2973	27.4727	28.8415	25.1654
AT1G66130	NAD(P)-binding Rossmann-fold superfamily protein [Arabidopsis thaliana]	6.5778e-11	-1.05123	down	6.33495	8.78713	8.20977	3.79399	4.3392	4.52998
AT2G01260	hypothetical protein (DUF789) [Arabidopsis thaliana]	0.000114261	-0.657026	down	3.64103	3.99296	3.5644	2.63209	3.17318	2.58095
AT1G04640	Contains similarity to Mycobacterium LIPB gene (gb|Q104041) [Arabidopsis thaliana]	2.56856e-06	-0.639383	down	17.4182	22.3545	22.8954	16.3005	15.2858	14.8051
AT5G56000	HEAT SHOCK PROTEIN 81.4 [Arabidopsis thaliana]	1.97281e-12	-0.768697	down	21.6732	17.9859	20.3703	13.9168	13.6059	13.3551
AT4G13250	NAD(P)-binding Rossmann-fold superfamily protein [Arabidopsis thaliana]	8.37473e-30	-1.00152	down	37.0326	35.5135	37.9277	21.1527	22.0823	20.8192
AT5G13630	magnesium-chelatase subunit chlH, chloroplast, putative / Mg-protoporphyrin IX chelatase, putative (CHLH) [Arabidopsis thaliana]	3.31358e-27	-0.95041	down	284.184	271.596	272.591	161.715	185.247	152.607
AT5G05580	fatty acid desaturase 8 [Arabidopsis thaliana]	6.15709e-24	-1.04726	down	36.7488	38.2958	33.4732	20.2388	19.3299	21.1392
AT5G52640	AT5g52640/F6N7_13 [Arabidopsis thaliana]	3.17696e-12	-0.786779	down	5967.95	4615.94	4872.23	3615.31	3322.47	3449.92
AT1G04680	Pectin lyase-like superfamily protein [Arabidopsis thaliana]	1.04409e-07	-0.620975	down	12.3043	11.757	12.4804	9.18929	10.1148	8.31644
AT1G80830	natural resistance-associated macrophage protein 1 [Arabidopsis thaliana]	4.40502e-16	-0.86891	down	33.393	33.9664	38.933	22.497	24.2842	19.6007
AT1G20020	ferredoxin-NADP[+]-oxidoreductase 2 [Arabidopsis thaliana]	1.35576e-10	-0.653973	down	518.661	540.431	512.966	385.878	365.801	391.284
AT2G43945	hypothetical protein AT2G43945 [Arabidopsis thaliana]	1.09931e-11	-0.64647	down	49.1925	47.9726	48.8912	34.6321	39.2517	34.9462
AT1G04620	coenzyme F420 hydrogenase family / dehydrogenase, beta subunit family [Arabidopsis thaliana]	5.12406e-08	-0.59683	down	18.1959	16.9952	16.0267	13.0205	12.9646	13.4264
AT1G07450	NAD(P)-binding Rossmann-fold superfamily protein [Arabidopsis thaliana]	0.00305174	-0.923662	down	1.24013	2.37093	1.72961	0.786943	0.877112	1.11747
AT4G13410	Nucleotide-diphospho-sugar transferases superfamily protein [Arabidopsis thaliana]	0.000492992	-1.11429	down	0.78625	0.482773	0.671095	0.27171	0.335716	0.199621
AT5G04950	nicotianamine synthase 1 [Arabidopsis thaliana]	0.00149851	-1.11452	down	10.3542	10.4687	12.0607	2.23419	6.80261	3.77826
AT4G16146	cAMP-regulated phosphoprotein 19-related protein [Arabidopsis thaliana]	0.000155141	-0.700377	down	5.59085	7.2573	7.04702	4.62287	4.1888	5.03718
AT4G18440	L-Aspartase-like family protein [Arabidopsis thaliana]	4.58386e-07	-0.668712	down	9.29255	8.8401	8.67778	6.46588	7.38231	5.66917
AT5G58700	phosphatidylinositol-speciwc phospholipase C4 [Arabidopsis thaliana]	0.000118658	-0.876924	down	1.97356	1.83098	1.88135	1.16265	1.44964	0.785338
AT5G37940	Zinc-binding dehydrogenase family protein [Arabidopsis thaliana]	2.24339e-12	-2.027	down	2.88686	1.80468	2.7741	0.203423	0.591263	0.679409
AT5G62220	glycosyltransferase 18 [Arabidopsis thaliana]	0.000513062	-0.721175	down	2.55784	2.51933	2.43648	1.42419	2.19189	1.51137
AT4G21210	PPDK regulatory protein [Arabidopsis thaliana]	6.3717e-26	-1.06263	down	45.9428	49.7244	47.2478	24.1698	29.8104	25.2221
AT3G49620	2-oxoglutarate (2OG) and Fe(II)-dependent oxygenase superfamily protein [Arabidopsis thaliana]	0.00133488	-1.21939	down	3.26151	2.95722	3.21755	0.288261	0.638612	1.37799
AT3G23570	alpha/beta-Hydrolases superfamily protein [Arabidopsis thaliana]	8.01543e-07	-0.85853	down	5.87855	8.45652	7.53072	4.38546	4.99432	4.24011
AT3G62030	rotamase CYP 4 [Arabidopsis thaliana]	1.73553e-20	-0.823623	down	713.831	778.683	777.662	471.911	554.063	453.384
AT1G18880	Major facilitator superfamily protein [Arabidopsis thaliana]	0.00430665	-0.662771	down	2.11384	1.63089	2.18106	1.31794	1.22146	1.63578
AT1G06080	delta 9 desaturase 1 [Arabidopsis thaliana]	1.10532e-07	-1.19873	down	5.1627	6.2047	6.45213	1.97443	4.16625	2.14385
AT5G62520	similar to RCD one 5 [Arabidopsis thaliana]	5.05655e-13	-1.15547	down	50.2247	49.6522	63.7132	24.9617	37.0527	20.7561
AT1G49860	glutathione S-transferase (class phi) 14 [Arabidopsis thaliana]	2.54539e-21	-2.60964	down	2.69935	2.36844	3.77748	0.225073	0.517917	0.314511
AT4G11900	S-locus lectin protein kinase family protein [Arabidopsis thaliana]	0.0401266	-0.66855	down	0.313343	0.57584	0.535043	0.363784	0.244988	0.319565
AT4G11530	cysteine-rich RLK (RECEPTOR-like protein kinase) 34 [Arabidopsis thaliana]	0.00626257	-0.828494	down	0.692286	0.586525	0.761245	0.403214	0.301409	0.471598
AT1G49010	Duplicated homeodomain-like superfamily protein [Arabidopsis thaliana]	0.000314676	-0.602465	down	5.74297	6.47753	6.49306	4.07299	4.89379	5.18138
AT4G18480	P-loop containing nucleoside triphosphate hydrolases superfamily protein [Arabidopsis thaliana]	3.50024e-18	-0.736151	down	191.684	202.807	195.18	134.418	149.261	129.481
AT1G14580	C2H2-like zinc finger protein [Arabidopsis thaliana]	1.67147e-06	-0.75233	down	5.5203	4.83309	5.77367	3.09894	4.47208	3.57185
AT1G04020	breast cancer associated RING 1 [Arabidopsis thaliana]	0.00721584	-0.677866	down	1.27	1.14789	1.2675	1.00686	0.923483	0.609251
AT3G02830	zinc finger protein 1 [Arabidopsis thaliana]	1.03886e-07	-0.59376	down	41.7646	46.6636	40.0791	29.4372	35.5805	32.2969
AT1G62180	5'adenylylphosphosulfate reductase 2 [Arabidopsis thaliana]	1.34206e-16	-1.08736	down	45.9129	40.2821	53.1332	21.0749	29.9464	24.0412
AT5G62680	Major facilitator superfamily protein [Arabidopsis thaliana]	0.00244716	-0.658918	down	2.22393	1.67794	2.00271	1.33646	1.6974	1.18099
AT1G72160	Sec14p-like phosphatidylinositol transfer family protein [Arabidopsis thaliana]	2.92522e-16	-0.89772	down	24.3252	20.3094	23.2608	13.609	14.6487	13.9511
AT5G65300	hypothetical protein AT5G65300 [Arabidopsis thaliana]	3.81019e-05	-0.939413	down	7.14403	5.32276	7.95611	2.75449	5.30334	3.58953
AT5G08650	Small GTP-binding protein [Arabidopsis thaliana]	4.56476e-17	-0.710971	down	60.222	62.2006	58.575	41.8136	45.1126	41.948
AT3G61820	Eukaryotic aspartyl protease family protein [Arabidopsis thaliana]	0.028345	-0.665527	down	0.988533	0.632804	0.900723	0.543194	0.616106	0.526537
AT4G29060	elongation factor Ts family protein [Arabidopsis thaliana]	5.95057e-20	-0.868263	down	83.9164	73.0517	74.9462	47.0305	52.5227	48.2437
AT5G08410	ferredoxin/thioredoxin reductase subunit A (variable subunit) 2 [Arabidopsis thaliana]	4.68285e-10	-0.650191	down	53.0062	61.9502	56.6015	40.7331	42.8626	43.4013
AT4G35640	serine acetyltransferase 3;2 [Arabidopsis thaliana]	0.000586056	-0.935757	down	1.60121	1.59015	1.88515	0.80043	1.32375	0.649137
AT5G35180	ENHANCED DISEASE RESISTANCE protein (DUF1336) [Arabidopsis thaliana]	3.36239e-09	-0.600794	down	15.6666	14.7939	14.7851	11.3124	11.5546	11.9062
AT1G60590	Pectin lyase-like superfamily protein [Arabidopsis thaliana]	1.34833e-12	-1.44472	down	3.58275	4.55142	2.76932	1.35744	1.6603	1.23215
AT2G47750	putative indole-3-acetic acid-amido synthetase GH3.9 [Arabidopsis thaliana]	0.0202641	-0.707071	down	0.556571	0.510162	0.532737	0.404162	0.328119	0.297784
AT4G21445	receptor-interacting protein [Arabidopsis thaliana]	6.94351e-05	-0.968685	down	6.67853	9.01723	7.40553	2.36388	5.52886	4.76639
AT5G17050	UDP-glucosyl transferase 78D2 [Arabidopsis thaliana]	2.51887e-06	-0.6597	down	7.13404	7.82996	7.84669	5.14578	6.14177	5.3943
AT3G54040	PAR1 protein [Arabidopsis thaliana]	1.78087e-10	-1.21452	down	12.59	7.85693	14.4789	5.3606	5.98222	5.17332
AT1G11350	S-domain-1 13 [Arabidopsis thaliana]	2.29172e-05	-0.602743	down	6.54177	5.43917	5.52956	3.97715	4.825	4.53927
AT1G54780	thylakoid lumen 18.3 kDa protein [Arabidopsis thaliana]	5.32433e-18	-0.728356	down	240.327	254.059	236.49	163.92	182.182	168.74
AT1G60740	Thioredoxin superfamily protein [Arabidopsis thaliana]	2.57738e-05	-1.19922	down	2.19295	2.60192	3.81223	1.04451	1.10477	1.51633
AT5G64440	fatty acid amide hydrolase [Arabidopsis thaliana]	3.09554e-09	-0.729907	down	16.0513	12.5268	14.7068	10.1041	10.5763	9.55311
AT1G21670	DPP6 amino-terminal domain protein [Arabidopsis thaliana]	8.10368e-05	-0.690669	down	4.90824	3.64184	3.64399	3.10367	2.72364	2.77875
AT1G73110	P-loop containing nucleoside triphosphate hydrolases superfamily protein [Arabidopsis thaliana]	2.18504e-16	-0.829014	down	22.7421	24.8921	25.8839	16.2357	16.506	15.3891
AT3G16410	nitrile specifier protein 4 [Arabidopsis thaliana]	1.87029e-14	-1.16345	down	13.3781	12.0944	15.1477	5.1241	8.13191	7.24916
AT1G03310	debranching enzyme 1 [Arabidopsis thaliana]	7.89265e-05	-0.734784	down	5.86357	5.4799	5.9915	2.79146	5.37902	3.68532
AT5G35700	fimbrin-like protein 2 [Arabidopsis thaliana]	4.37735e-07	-0.682165	down	6.74679	5.72246	6.2693	4.27817	4.97304	4.25599
AT3G05640	Protein phosphatase 2C family protein [Arabidopsis thaliana]	7.70026e-05	-0.809506	down	3.34702	3.71511	2.67317	1.84269	2.09755	2.21329
AT1G27730	T22C5.18 [Arabidopsis thaliana]	1.14834e-07	-0.716322	down	22.2194	17.2044	20.1656	14.5607	12.864	14.4159
AT5G03090	Mto 1 responding down protein [Arabidopsis thaliana]	3.73725e-10	-1.83311	down	6.67505	7.7338	6.37574	1.25541	2.15398	1.26317
AT3G47070	thylakoid soluble phosphoprotein [Arabidopsis thaliana]	2.55731e-10	-0.668898	down	79.9136	101.129	89.1378	62.5638	67.5655	67.3256
AT1G54040	epithiospecifier protein [Arabidopsis thaliana]	5.21498e-09	-1.60319	down	2.23515	2.29827	2.13806	0.355516	1.08723	0.6066
AT4G34650	squalene synthase 2 [Arabidopsis thaliana]	5.81703e-07	-1.09135	down	3.21418	2.60604	2.65896	1.18936	1.79217	1.38164
AT4G01430	nodulin MtN21 /EamA-like transporter family protein [Arabidopsis thaliana]	4.38795e-05	-1.10401	down	1.523	1.89141	1.89813	0.98828	0.895383	0.514859
AT3G43670	Copper amine oxidase family protein [Arabidopsis thaliana]	2.67014e-26	-1.34515	down	12.9341	10.4715	11.2435	5.43765	5.36984	4.70597
AT1G78070	Transducin/WD40 repeat-like superfamily protein [Arabidopsis thaliana]	2.50479e-11	-0.662349	down	83.9209	85.0979	89.3827	59.2893	72.9215	60.2225
AT2G11215	hypothetical protein AT2G11215 [Arabidopsis thaliana]	0.0352857	-0.621209	down	20.4905	21.4694	15.974	14.0399	14.3208	12.2816
AT1G32730	electron carrier/iron ion-binding protein [Arabidopsis thaliana]	0.000264625	-0.606615	down	5.66084	5.56998	5.33693	3.58468	4.47835	4.42134
AT4G12330	cytochrome P450, family 706, subfamily A, polypeptide 7 [Arabidopsis thaliana]	1.8363e-07	-1.41268	down	1.1765	1.08399	1.29008	0.514517	0.364597	0.382662
AT5G22580	Stress responsive A/B Barrel Domain-containing protein [Arabidopsis thaliana]	0.000165846	-0.660381	down	21.7984	30.7045	29.3894	14.3892	22.8031	22.0014
AT5G01600	ferretin 1 [Arabidopsis thaliana]	3.16337e-17	-0.981946	down	260.284	259.332	238.323	174.576	135.577	132.02
AT3G04120	glyceraldehyde-3-phosphate dehydrogenase C subunit 1 [Arabidopsis thaliana]	5.91086e-08	-0.590028	down	825.732	689.896	819.877	548.958	678.745	580.929
AT3G25870	hypothetical protein AT3G25870 [Arabidopsis thaliana]	0.00755502	-0.65373	down	2.94815	2.84068	3.57672	2.00687	3.04273	1.59833
AT5G11460	hypothetical protein (DUF581) [Arabidopsis thaliana]	8.48622e-05	-0.896497	down	2.60171	3.82276	3.29441	1.29361	2.38491	2.02562
AT5G23820	MD-2-related lipid recognition domain-containing protein [Arabidopsis thaliana]	0.000151793	-1.17775	down	150.469	129.268	155.997	35.7883	87.5632	57.3286
AT5G54860	Major facilitator superfamily protein [Arabidopsis thaliana]	9.6604e-07	-0.668554	down	14.9951	15.8452	16.0446	9.95813	14.0595	10.116
AT4G15840	BTB/POZ domain-containing protein [Arabidopsis thaliana]	6.22447e-07	-0.609519	down	7.3416	6.79471	7.27726	5.777	5.48509	5.01154
AT1G76180	Dehydrin family protein [Arabidopsis thaliana]	9.64803e-29	-0.998713	down	302.32	273.378	334.042	180.577	188.328	172.183
AT5G50950	FUMARASE 2 [Arabidopsis thaliana]	5.55788e-06	-1.04628	down	2.59256	1.84955	2.50297	1.02274	1.59063	1.10313
AT3G04300	RmlC-like cupins superfamily protein [Arabidopsis thaliana]	0.00343772	-0.840659	down	2.5445	1.96411	3.5212	1.54253	1.4671	1.71494
AT4G34830	Pentatricopeptide repeat (PPR) superfamily protein [Arabidopsis thaliana]	1.6578e-12	-0.735706	down	21.5892	18.6833	19.9739	12.9423	14.9774	14.1652
AT1G21590	kinase with adenine nucleotide alpha hydrolases-like domain-containing protein [Arabidopsis thaliana]	1.2409e-09	-0.810744	down	4.51914	4.20987	4.57431	2.89133	3.03082	2.80053
AT3G14760	transmembrane protein [Arabidopsis thaliana]	0.0124642	-0.768851	down	2.58473	2.68169	2.06087	1.3179	2.19792	0.932411
AT5G44190	GOLDEN2-like 2 [Arabidopsis thaliana]	0.000272892	-0.617216	down	6.87499	7.58479	5.82671	4.44067	5.89776	4.81623
AT1G30110	nudix hydrolase homolog 25 [Arabidopsis thaliana]	0.0128437	-0.682133	down	1.75273	2.17784	2.39572	1.436	1.39794	1.4479
AT4G33930	Cupredoxin superfamily protein [Arabidopsis thaliana]	0.00243454	-0.946427	down	1.83181	1.22418	1.99533	0.753845	1.25159	0.5724
AT1G03850	Glutaredoxin family protein [Arabidopsis thaliana]	1.31473e-10	-1.13668	down	12.9024	12.6338	18.7904	6.60095	6.73411	7.18938
AT3G19450	GroES-like zinc-binding alcohol dehydrogenase family protein [Arabidopsis thaliana]	5.45813e-12	-0.840766	down	13.6023	15.1866	17.5438	9.48761	10.5248	9.8597
AT2G45600	alpha/beta-Hydrolases superfamily protein [Arabidopsis thaliana]	0.00641541	-0.887272	down	1.07215	0.854159	1.12307	0.561086	0.747308	0.292124
Arabidopsis_thaliana_newGene_317	uncharacterized protein LOC17881904 [Capsella rubella]	7.3262e-50	-4.59688	down	5.32686	6.48956	4.82571	0	0	0
AT2G16380	Sec14p-like phosphatidylinositol transfer family protein [Arabidopsis thaliana]	2.71028e-05	-0.779309	down	2.87507	2.87168	2.72648	2.06353	2.15755	1.55975
AT5G44110	P-loop containing nucleoside triphosphate hydrolases superfamily protein [Arabidopsis thaliana]	0.00271046	-0.585252	down	4.75235	4.49138	4.39762	2.88728	3.86518	3.61025
AT4G35160	O-methyltransferase family protein [Arabidopsis thaliana]	2.80588e-12	-1.61237	down	3.27256	2.2509	3.84639	0.932579	1.07271	1.091
AT5G35926	Protein with RNI-like/FBD-like domain [Arabidopsis thaliana]	0.0331327	-0.691044	down	0.653418	0.694959	0.691567	0.549403	0.327731	0.41225
AT5G48070	xyloglucan endotransglucosylase/hydrolase 20 [Arabidopsis thaliana]	0.0303121	-0.743889	down	0.984359	0.692321	0.788127	0.435014	0.641582	0.378096
AT5G65140	Haloacid dehalogenase-like hydrolase (HAD) superfamily protein [Arabidopsis thaliana]	1.23689e-07	-0.788461	down	9.32493	8.18158	8.35176	4.82152	5.90113	6.45053
AT4G04020	fibrillin [Arabidopsis thaliana]	4.61086e-18	-0.831545	down	864.223	814.773	782.471	488.915	597.005	524.193
AT1G33811	GDSL-like Lipase/Acylhydrolase superfamily protein [Arabidopsis thaliana]	0.00121445	-0.714771	down	10.9447	5.03476	9.00546	5.62208	6.12013	5.31953
AT5G51720	2 iron, 2 sulfur cluster binding protein [Arabidopsis thaliana]	4.6239e-11	-1.04152	down	23.1042	33.791	29.9741	13.129	18.5965	15.9772
AT4G05200	cysteine-rich RLK (RECEPTOR-like protein kinase) 25 [Arabidopsis thaliana]	0.00703709	-0.772184	down	1.31923	0.831316	1.25936	0.722861	0.521795	0.862192
AT1G55930	CBS domain-containing protein / transporter associated domain-containing protein [Arabidopsis thaliana]	2.31172e-06	-0.704006	down	4.14022	4.00094	4.31757	2.69081	3.48603	2.97531
AT1G12900	glyceraldehyde 3-phosphate dehydrogenase A subunit 2 [Arabidopsis thaliana]	3.91336e-16	-0.810595	down	560.56	669.626	604.34	351.857	451.231	389.811
AT2G47130	NAD(P)-binding Rossmann-fold superfamily protein [Arabidopsis thaliana]	2.51943e-06	-0.779387	down	9.22071	7.58743	9.48153	5.29506	5.46657	6.69119
AT3G46940	DUTP-PYROPHOSPHATASE-LIKE 1 [Arabidopsis thaliana]	0.00343772	-0.727614	down	4.00318	3.45997	3.85977	2.5137	2.79228	2.0576
AT1G51790	Leucine-rich repeat protein kinase family protein [Arabidopsis thaliana]	0.000105513	-1.31383	down	0.353878	0.282416	0.519605	0.16515	0.108551	0.080696
AT3G08700	ubiquitin-conjugating enzyme 12 [Arabidopsis thaliana]	0.00763151	-0.655048	down	10.0046	9.36166	11.6038	4.73807	11.3367	6.00754
AT3G16660	Pollen Ole e 1 allergen and extensin family protein [Arabidopsis thaliana]	1.0354e-05	-0.697323	down	17.0034	13.2082	14.2645	8.66049	11.2662	10.7975
AT1G20190	expansin 11 [Arabidopsis thaliana]	3.57337e-29	-1.76995	down	8.91877	8.80121	9.21784	2.49326	2.85012	3.35125
AT2G29320	NAD(P)-binding Rossmann-fold superfamily protein [Arabidopsis thaliana]	0.00530728	-0.662761	down	2.5789	2.69345	2.92324	1.49532	1.81987	2.37021
AT5G03210	E3 ubiquitin-protein ligase [Arabidopsis thaliana]	3.2695e-08	-0.698509	down	62.0421	83.797	74.9849	41.4272	49.1187	50.9569
AT5G64190	neuronal PAS domain protein [Arabidopsis thaliana]	1.28876e-05	-0.961475	down	2.03619	2.27008	2.22238	1.18369	1.24369	1.20125
AT2G19970	CAP (Cysteine-rich secretory proteins, Antigen 5, and Pathogenesis-related 1 protein) superfamily protein [Arabidopsis thaliana]	2.86896e-07	-1.33469	down	5.94686	4.68845	7.02501	2.03551	3.653	1.34154
AT2G04570	GDSL-like Lipase/Acylhydrolase superfamily protein [Arabidopsis thaliana]	0.0160169	-0.735065	down	2.0173	1.18509	1.70698	0.693929	1.48931	0.918142
AT5G44578	transmembrane protein [Arabidopsis thaliana]	0.0242381	-0.75135	down	2.58133	3.71429	4.23463	1.23361	3.28382	1.72955
Arabidopsis_thaliana_newGene_387	At4g20730 [Arabidopsis thaliana]	0.00287954	-0.687544	down	1.2202	1.07352	1.71534	0.906235	0.998376	0.769994
AT5G41460	transferring glycosyl group transferase (DUF604) [Arabidopsis thaliana]	0.00932134	-0.773256	down	1.96106	1.59656	1.81202	0.620917	1.85601	0.841984
AT5G57220	cytochrome P450, family 81, subfamily F, polypeptide 2 [Arabidopsis thaliana]	1.8853e-05	-1.25066	down	1.13501	0.971946	1.05513	0.294218	0.479865	0.487916
AT1G55480	protein containing PDZ domain, a K-box domain, and a TPR region [Arabidopsis thaliana]	1.33366e-13	-0.76225	down	114.123	133.723	106.802	81.3466	82.9744	78.6032
AT3G56060	Glucose-methanol-choline (GMC) oxidoreductase family protein [Arabidopsis thaliana]	7.03804e-08	-1.03602	down	2.64929	2.57012	2.60849	1.29803	1.77533	1.16172
AT1G33600	Leucine-rich repeat (LRR) family protein [Arabidopsis thaliana]	5.51728e-06	-0.732294	down	15.5927	10.1856	12.1698	9.42566	9.24103	7.51582
AT1G51860	Leucine-rich repeat protein kinase family protein [Arabidopsis thaliana]	4.6577e-08	-1.25554	down	1.31876	1.00307	1.49856	0.481074	0.58867	0.616331
AT1G55673	hypothetical protein AT1G55673 [Arabidopsis thaliana]	0.0461053	-0.803216	down	56.5164	51.3254	76.9575	14.7877	42.1945	7.15185
AT4G38940	Galactose oxidase/kelch repeat superfamily protein [Arabidopsis thaliana]	1.09519e-05	-0.629303	down	10.1251	9.23348	10.0931	6.41403	8.33081	7.26174
AT2G39730	rubisco activase [Arabidopsis thaliana]	3.8651e-19	-0.789188	down	4022.42	4670.88	4204.94	2742.95	3029.59	2923.25
AT1G75100	J-domain protein required for chloroplast accumulation response 1 [Arabidopsis thaliana]	3.1259e-06	-0.585705	down	8.01648	9.50245	7.97845	6.23247	6.73769	6.72799
AT1G63000	nucleotide-rhamnose synthase/epimerase-reductase [Arabidopsis thaliana]	1.48561e-07	-0.586757	down	19.6248	19.1136	21.6381	14.713	16.6319	15.4721
AT4G09900	methyl esterase 12 [Arabidopsis thaliana]	2.56399e-05	-0.641915	down	7.09089	6.80442	6.17973	5.11498	5.02312	4.63727
AT5G38410	Ribulose bisphosphate carboxylase (small chain) family protein [Arabidopsis thaliana]	2.32558e-11	-0.586103	down	6234.03	6662.17	5929.23	4656.91	4957.06	4994.17
ATCG00840	ribosomal protein L23 [Arabidopsis thaliana]	2.83498e-06	-0.930643	down	17.6275	23.5735	17.7449	10.4919	11.8021	11.9312
AT1G04800	glycine-rich protein [Arabidopsis thaliana]	9.94883e-34	-2.2331	down	25.108	16.286	23.7288	6.20317	4.41345	3.67317
AT1G52100	Mannose-binding lectin superfamily protein [Arabidopsis thaliana]	7.19982e-06	-1.50167	down	92.8604	78.0737	96.3697	14.1625	38.7108	19.9988
AT5G55220	trigger factor type chaperone family protein [Arabidopsis thaliana]	7.7979e-24	-0.817452	down	74.4002	75.4249	77.1917	48.7565	52.5235	48.9558
AT2G03980	unnamed protein product [Arabidopsis thaliana]	3.37021e-06	-0.968665	down	3.58633	2.80399	2.96873	1.62905	1.89707	1.93757
AT4G33500	Protein phosphatase 2C family protein [Arabidopsis thaliana]	3.91179e-18	-0.926646	down	21.9146	20.6497	19.1243	12.568	13.4841	11.541
AT1G13650	hypothetical protein AT1G13650 [Arabidopsis thaliana]	1.16602e-07	-1.54852	down	1.88424	2.62513	2.08244	0.422546	1.15948	0.339256
AT5G05410	DRE-binding protein 2A [Arabidopsis thaliana]	4.22848e-15	-0.903149	down	266.389	278.662	260.33	179.359	140.448	180.659
AT5G17010	Major facilitator superfamily protein [Arabidopsis thaliana]	3.28607e-06	-0.626918	down	6.1019	5.65244	6.35786	4.40341	4.66807	4.34985
AT1G69450	Early-responsive to dehydration stress protein (ERD4) [Arabidopsis thaliana]	2.62408e-09	-1.02562	down	6.72565	4.29692	5.19036	2.9421	3.10387	3.0974
AT4G38970	fructose-bisphosphate aldolase 2 [Arabidopsis thaliana]	7.17399e-17	-0.665279	down	1346.46	1244.58	1156.98	863.187	904.257	880.913
AT2G20630	PP2C induced by AVRRPM1 [Arabidopsis thaliana]	9.42415e-10	-0.698504	down	29.1211	28.1967	30.383	18.2551	21.8451	22.5906
AT3G62110	Pectin lyase-like superfamily protein [Arabidopsis thaliana]	2.47128e-18	-1.17182	down	12.7599	11.9476	12.0338	5.01166	7.18037	6.18372
AT4G33020	ZIP metal ion transporter family [Arabidopsis thaliana]	0.00460513	-1.09008	down	1.14959	1.78548	4.18326	0.154546	0.752503	0.548857
AT5G54160	O-methyltransferase 1 [Arabidopsis thaliana]	1.14067e-13	-0.774436	down	121.601	106.991	130.626	77.5429	90.3407	76.249
AT3G09310	membrane protein insertion efficiency factor [Arabidopsis thaliana]	0.000434871	-1.01067	down	2.3942	2.69408	3.60646	1.11162	2.03984	1.22832
AT5G64290	dicarboxylate transport 2.1 [Arabidopsis thaliana]	5.35411e-16	-0.804989	down	37.2293	40.2946	36.693	26.3718	26.9351	22.674
AT3G17400	F-box family protein [Arabidopsis thaliana]	4.82068e-05	-1.0945	down	4.17995	3.56655	5.79064	2.21193	2.30076	1.93944
AT5G38420	Ribulose bisphosphate carboxylase (small chain) family protein [Arabidopsis thaliana]	4.3543e-15	-0.759294	down	2482.55	2588.54	2292.82	1549.62	1698.97	1812.24
AT5G04340	6 [Arabidopsis thaliana] [Arabidopsis thaliana]	6.83966e-19	-0.821982	down	151.589	149.098	171.343	101.207	101.113	108.032
AT4G02850	phenazine biosynthesis PhzC/PhzF family protein [Arabidopsis thaliana]	1.30822e-11	-1.01846	down	12.52	14.36	13.0418	6.18835	8.6765	7.50295
AT5G15780	Pollen Ole e 1 allergen and extensin family protein [Arabidopsis thaliana]	0.00305432	-0.984229	down	54.5186	24.5433	29.937	16.1641	17.6435	18.1548
AT4G22755	methylsterol monooxygenase 1-3 [Arabidopsis thaliana]	0.0133864	-0.643284	down	3.24669	3.49907	3.25843	1.46156	3.25633	2.36295
AT3G56010	transmembrane protein [Arabidopsis thaliana]	7.27022e-06	-0.599759	down	23.4947	28.4332	25.3783	16.7599	22.5786	19.7736
AT5G18370	disease resistance protein (TIR-NBS-LRR class) family protein [Arabidopsis thaliana]	0.0439443	-0.585949	down	0.383054	0.542408	0.431042	0.268525	0.310302	0.401001
AT1G78850	D-mannose binding lectin protein with Apple-like carbohydrate-binding domain-containing protein [Arabidopsis thaliana]	3.45621e-07	-0.726266	down	65.5188	43.8692	60.1787	37.1441	44.65	36.4811
AT1G58270	TRAF-like family protein [Arabidopsis thaliana]	1.48745e-15	-1.06575	down	16.9352	13.4495	14.3773	8.27556	7.39898	8.74656
AT2G37870	Bifunctional inhibitor/lipid-transfer protein/seed storage 2S albumin superfamily protein [Arabidopsis thaliana]	7.52386e-05	-0.915951	down	6.97683	6.19385	10.6414	3.85902	4.80569	5.08927
AT4G04850	K+ efflux antiporter 3 [Arabidopsis thaliana]	3.19084e-08	-0.753682	down	4.94177	6.06334	5.06029	3.4411	3.82555	3.69988
AT1G05010	ethylene-forming enzyme [Arabidopsis thaliana]	3.52845e-41	-1.29337	down	234.323	206.425	242.645	104.82	118.169	99.1953
AT4G22990	Major Facilitator Superfamily with SPX (SYG1/Pho81/XPR1) domain-containing protein [Arabidopsis thaliana]	4.78328e-06	-0.70827	down	6.50013	7.21671	6.6825	3.68006	5.73192	4.73258
AT1G61340	F-box family protein [Arabidopsis thaliana]	5.16667e-12	-0.621594	down	238.067	248.646	278.673	186.199	199.185	195.775
AT5G14200	isopropylmalate dehydrogenase 1 [Arabidopsis thaliana]	1.13389e-05	-1.24606	down	53.9657	59.8514	65.0081	15.5046	34.9245	22.3089
AT4G36670	Major facilitator superfamily protein [Arabidopsis thaliana]	0.0390277	-0.667569	down	0.776316	0.80598	0.773292	0.623816	0.342162	0.571507
AT1G68540	NAD(P)-binding Rossmann-fold superfamily protein [Arabidopsis thaliana]	9.78775e-05	-0.815982	down	3.06151	3.23037	2.85366	1.79682	2.11924	1.84931
AT3G04720	pathogenesis-related 4 [Arabidopsis thaliana]	9.77108e-05	-0.616511	down	87.3516	83.8085	110.06	58.8964	92.6471	60.0675
AT5G26010	Protein phosphatase 2C family protein [Arabidopsis thaliana]	8.207e-08	-1.03794	down	3.94203	3.52536	4.01504	2.17321	1.74411	2.24921
AT1G01580	ferric reduction oxidase 2 [Arabidopsis thaliana]	0.000173315	-1.30455	down	0.336819	0.344698	0.579367	0.078474	0.10868	0.197382
AT2G29330	tropinone reductase [Arabidopsis thaliana]	0.00260413	-0.850176	down	2.41289	1.67631	3.04546	1.0715	1.71734	1.37783
AT2G32540	cellulose synthase-like B4 [Arabidopsis thaliana]	2.96637e-07	-0.87852	down	2.76068	2.51196	3.03396	1.73632	1.77738	1.60651
AT5G17170	rubredoxin family protein [Arabidopsis thaliana]	2.54226e-27	-1.15089	down	159.016	200.167	182.124	82.8149	98.0609	99.1942
AT3G45410	Concanavalin A-like lectin protein kinase family protein [Arabidopsis thaliana]	0.00790886	-0.839093	down	0.572672	0.568539	0.742041	0.35107	0.227102	0.471217
AT5G16240	Plant stearoyl-acyl-carrier-protein desaturase family protein [Arabidopsis thaliana]	0.000155559	-0.742136	down	3.39599	3.5987	3.30301	1.79214	2.66143	2.49298
AT3G61220	NAD(P)-binding Rossmann-fold superfamily protein [Arabidopsis thaliana]	5.60158e-06	-0.782596	down	9.25718	12.1105	12.0255	5.64528	9.32499	7.87068
AT1G01790	K+ efflux antiporter 1 [Arabidopsis thaliana]	6.20767e-26	-1.0199	down	43.2815	38.4655	36.8665	22.5961	22.7512	22.4409
AT3G18060	transducin family protein / WD-40 repeat family protein [Arabidopsis thaliana]	1.02427e-09	-0.641777	down	25.7359	22.3353	23.2796	17.6909	17.3665	18.1695
AT4G28780	GDSL-like Lipase/Acylhydrolase superfamily protein [Arabidopsis thaliana]	1.05034e-06	-0.74229	down	5.72355	5.58157	5.51021	3.32898	4.4322	3.78946
AT1G53170	ethylene response factor 8 [Arabidopsis thaliana]	0.000934036	-0.635945	down	7.65576	8.60733	6.73199	4.62934	7.06439	5.1432
AT5G27420	carbon/nitrogen insensitive 1 [Arabidopsis thaliana]	0.0010346	-0.731113	down	3.19734	4.17255	3.93018	2.95257	1.69067	2.90361
AT4G31330	transmembrane protein, putative (Protein of unknown function, DUF599) [Arabidopsis thaliana]	0.0186515	-0.762207	down	1.53786	1.24521	2.22057	0.744244	1.53333	0.732666
AT5G67370	DUF1230 family protein (DUF1230) [Arabidopsis thaliana]	7.86807e-05	-0.589782	down	21.7984	27.4026	23.1485	15.6945	23.175	16.7079
AT1G21140	Vacuolar iron transporter (VIT) family protein [Arabidopsis thaliana]	0.0199453	-0.614238	down	2.52969	3.04472	3.25569	2.8847	1.87457	1.60785
AT1G56190	Phosphoglycerate kinase family protein [Arabidopsis thaliana]	6.23694e-20	-0.841556	down	139.955	144.431	130.414	82.3506	95.4345	89.9311
AT4G04890	protodermal factor 2 [Arabidopsis thaliana]	5.57425e-10	-0.728678	down	15.5231	14.8846	14.1502	9.87631	12.1115	9.20585
AT4G00490	beta-amylase 2 [Arabidopsis thaliana]	5.78639e-21	-1.07153	down	17.5799	16.558	16.3311	8.83555	10.4445	8.40137
AT3G45710	Major facilitator superfamily protein [Arabidopsis thaliana]	1.82822e-07	-1.38981	down	2.18774	1.28839	1.92647	0.503679	0.608843	0.91064
AT4G37150	methyl esterase 9 [Arabidopsis thaliana]	0.00167821	-0.601165	down	4.67726	5.80369	4.78978	3.57655	4.1839	3.70529
AT3G03680	C2 calcium/lipid-binding plant phosphoribosyltransferase family protein [Arabidopsis thaliana]	0.00825092	-0.751567	down	1.05902	0.589076	1.09823	0.726981	0.407562	0.597353
AT1G11840	glyoxalase/bleomycin resistance protein/dioxygenase superfamily protein [Arabidopsis thaliana]	6.14966e-07	-0.652288	down	161.355	149.205	170.768	97.0974	146.377	113.289
AT5G57030	Lycopene beta/epsilon cyclase protein [Arabidopsis thaliana]	2.68423e-10	-0.753185	down	22.0769	26.753	24.385	15.6954	19.5104	15.1251
AT4G12060	Double Clp-N motif protein [Arabidopsis thaliana]	1.50154e-10	-0.756412	down	50.1564	45.5751	52.8814	31.3271	39.8392	30.8567
AT5G07690	myb domain protein 29 [Arabidopsis thaliana]	0.0479307	-0.607773	down	2.27974	3.35625	1.63783	0.891265	2.19837	2.03706
AT2G24820	hypothetical protein AXX17_AT2G20590 [Arabidopsis thaliana]	1.97668e-14	-0.820115	down	38.972	37.4256	35.7786	21.7141	26.9865	25.0467
AT3G06860	multifunctional protein 2 [Arabidopsis thaliana]	1.05257e-06	-0.646601	down	19.9162	16.2726	19.8068	12.9387	16.4425	12.102
AT5G09760	Plant invertase/pectin methylesterase inhibitor superfamily [Arabidopsis thaliana]	0.00392816	-0.630806	down	2.33295	1.84353	2.00731	1.43179	1.39552	1.68978
AT1G64710	GroES-like zinc-binding alcohol dehydrogenase family protein [Arabidopsis thaliana]	1.81694e-06	-0.786055	down	19.4145	12.2771	15.7626	9.36983	10.5171	10.8635
AT1G04990	Zinc finger C-x8-C-x5-C-x3-H type family protein [Arabidopsis thaliana]	9.40421e-06	-0.618123	down	8.05927	7.87378	9.05551	6.01028	7.13622	5.42161
AT3G12685	Acid phosphatase/vanadium-dependent haloperoxidase-related protein [Arabidopsis thaliana]	8.35978e-05	-0.888213	down	6.49515	7.29184	6.56934	2.69052	5.3333	4.04096
AT2G32530	cellulose synthase-like B3 [Arabidopsis thaliana]	4.0072e-05	-1.08149	down	0.989738	1.27119	1.1695	0.550991	0.758529	0.367821
AT5G10605	methyltransferase [Arabidopsis thaliana]	0.0204368	-0.680949	down	1.68055	2.36244	1.45922	0.696352	1.3677	1.35195
AT1G32780	GroES-like zinc-binding dehydrogenase family protein [Arabidopsis thaliana]	0.0100289	-0.738852	down	1.31691	1.45659	1.70107	0.737867	1.41905	0.707112
AT1G63360	Disease resistance protein (CC-NBS-LRR class) family [Arabidopsis thaliana]	0.00035088	-0.755805	down	1.84054	1.79174	1.64244	0.812434	1.52729	1.011
AT1G68230	Reticulon family protein [Arabidopsis thaliana]	6.02353e-13	-1.79655	down	3.76209	2.94301	3.53804	1.07796	1.01939	0.806116
AT1G19920	Pseudouridine synthase/archaeosine transglycosylase-like family protein [Arabidopsis thaliana]	1.83263e-10	-0.760702	down	20.6851	20.3392	20.4504	11.858	15.7881	14.3821
AT4G11650	osmotin 34 [Arabidopsis thaliana]	4.35052e-10	-0.909051	down	44.985	36.8299	50.6635	25.0981	23.5564	31.8081
AT5G57170	Tautomerase/MIF superfamily protein [Arabidopsis thaliana]	3.20841e-05	-0.727825	down	8.48393	11.1675	9.95683	6.964	6.05039	7.23974
AT3G54830	Transmembrane amino acid transporter family protein [Arabidopsis thaliana]	4.17982e-05	-0.657049	down	5.88195	4.77829	5.11102	3.90068	3.96128	3.61069
AT2G19570	cytidine deaminase 1 [Arabidopsis thaliana]	1.07408e-08	-0.740386	down	59.942	44.1584	57.5734	34.548	37.1236	40.1486
AT5G50400	purple acid phosphatase 27 [Arabidopsis thaliana]	0.000899697	-0.602974	down	10.3574	17.1911	17.2282	8.92526	13.174	11.4241
AT3G21580	cobalt ion transmembrane transporter [Arabidopsis thaliana]	6.59235e-06	-0.744913	down	5.63219	5.14457	5.96241	4.2922	3.60186	3.47985
AT1G66830	Leucine-rich repeat protein kinase family protein [Arabidopsis thaliana]	1.90228e-81	-5.03027	down	2.52233	3.25898	3.02236	0	0.068917	0.03525
AT3G57430	Tetratricopeptide repeat (TPR)-like superfamily protein [Arabidopsis thaliana]	0.0161121	-0.666417	down	0.80963	1.06471	0.841469	0.698974	0.741985	0.408589
AT5G14060	Aspartate kinase family protein [Arabidopsis thaliana]	9.77395e-11	-0.770474	down	19.9911	26.8573	26.4258	15.7928	16.8655	16.807
AT4G19690	iron-regulated transporter 1 [Arabidopsis thaliana]	9.16058e-12	-2.16681	down	1.5716	1.00729	2.1662	0.092101	0.346536	0.224513
AT4G34920	PLC-like phosphodiesterases superfamily protein [Arabidopsis thaliana]	0.00100503	-0.647389	down	6.93771	8.02379	8.62115	4.69836	7.88867	4.57325
AT4G22200	potassium transport 2/3 [Arabidopsis thaliana]	0.0311584	-0.592341	down	0.796996	0.899705	0.593703	0.60807	0.518848	0.532299
AT4G39640	gamma-glutamyl transpeptidase 1 [Arabidopsis thaliana]	3.76675e-21	-1.17857	down	11.3542	10.0573	9.89888	5.3183	5.5944	4.82281
AT5G25840	DUF1677 family protein (DUF1677) [Arabidopsis thaliana]	1.15459e-13	-1.24311	down	10.1668	8.06978	9.37132	4.69966	4.23525	4.03925
AT1G32080	membrane protein [Arabidopsis thaliana]	3.20017e-15	-0.712933	down	98.8549	99.0997	91.7905	64.4299	71.6441	70.046
AT2G43910	HARMLESS TO OZONE LAYER 1 [Arabidopsis thaliana]	4.02106e-17	-0.745157	down	135.004	123.406	134.514	86.9594	95.7134	90.9418
AT4G27030	fatty acid desaturase A [Arabidopsis thaliana]	1.30105e-06	-0.686207	down	12.4508	14.2736	13.8767	8.32334	11.3298	9.47308
AT4G15510	Photosystem II reaction center PsbP family protein [Arabidopsis thaliana]	3.20456e-10	-0.750417	down	20.313	18.4301	21.6042	13.8149	16.3029	13.5178
AT4G12310	cytochrome P450, family 706, subfamily A, polypeptide 5 [Arabidopsis thaliana]	3.53397e-07	-0.82128	down	3.58038	3.48357	3.60571	1.98412	2.45528	2.4375
AT1G62750	Translation elongation factor EFG/EF2 protein [Arabidopsis thaliana]	1.11225e-20	-0.763806	down	136.484	144.712	136.221	93.1922	95.7896	97.7185
AT2G46640	NAD-dependent protein deacetylase HST1-like protein [Arabidopsis thaliana]	2.50715e-10	-1.31706	down	5.32381	4.78236	5.26266	1.80355	3.11375	1.77223
AT1G62540	flavin-monooxygenase glucosinolate S-oxygenase 2 [Arabidopsis thaliana]	0.000705677	-0.917405	down	1.57115	1.60871	1.17296	0.540695	0.955536	0.877179
AT4G24830	arginosuccinate synthase family [Arabidopsis thaliana]	5.71037e-10	-0.598517	down	25.9741	27.5556	26.1895	19.6817	21.4322	19.9963
AT4G12410	SAUR-like auxin-responsive protein family [Arabidopsis thaliana]	1.23651e-05	-0.803997	down	9.6862	12.6819	9.8821	5.33691	7.67372	7.82046
AT3G16400	nitrile specifier protein 1 [Arabidopsis thaliana]	8.64443e-20	-1.39631	down	235.798	193.444	247.113	71.6921	129.896	99.8842
AT1G77280	kinase with adenine nucleotide alpha hydrolases-like domain-containing protein [Arabidopsis thaliana]	8.15081e-06	-1.08236	down	0.925373	1.03436	0.898812	0.43703	0.535492	0.455484
AT5G63100	S-adenosyl-L-methionine-dependent methyltransferases superfamily protein [Arabidopsis thaliana]	0.00251798	-0.864825	down	1.43	1.28882	1.48268	0.667298	1.07119	0.6763
AT3G16420	PYK10-binding protein 1 [Arabidopsis thaliana]	3.38498e-10	-1.46466	down	719.782	601.913	811.17	204.238	346.264	235.922
AT3G01510	like SEX4 1 [Arabidopsis thaliana]	1.86507e-14	-0.922462	down	14.3987	12.7372	13.1673	7.77691	9.42801	7.77788
AT3G07090	PPPDE putative thiol peptidase family protein [Arabidopsis thaliana]	1.13564e-14	-0.691736	down	2142.79	2088.88	2135.12	1453.55	1490.51	1649.61
AT5G41761	unknown, partial [Arabidopsis thaliana]	0.00018527	-1.11184	down	40.6468	46.1372	49.8974	15.1913	30.9077	15.8757
AT4G39330	cinnamyl alcohol dehydrogenase 9 [Arabidopsis thaliana]	2.40492e-10	-0.954811	down	58.1926	54.3547	58.4795	25.6748	44.3832	30.7305
AT1G68590	Ribosomal protein PSRP-3/Ycf65 [Arabidopsis thaliana]	8.18096e-11	-0.667284	down	120.704	140.488	138.496	90.0706	109.114	91.5812
AT3G44880	Pheophorbide a oxygenase family protein with Rieske 2Fe-2S domain-containing protein [Arabidopsis thaliana]	1.02759e-06	-0.591158	down	23.0604	18.7127	19.5675	16.0653	16.6694	14.6138
AT5G61900	unnamed protein product [Arabidopsis thaliana]	0.000326477	-0.673287	down	14.4207	10.714	10.3043	9.44083	6.11769	9.67479
AT3G11630	Thioredoxin superfamily protein [Arabidopsis thaliana]	1.21037e-15	-0.708257	down	631.102	557.356	577.19	420.037	429.91	410.985
AT3G51330	Eukaryotic aspartyl protease family protein [Arabidopsis thaliana]	1.01401e-06	-0.922361	down	6.48025	3.95099	5.58674	3.40247	3.22426	2.75336
AT5G55620	hypothetical protein AT5G55620 [Arabidopsis thaliana]	2.17608e-05	-0.965053	down	13.549	12.7666	12.7712	5.1261	11.5452	5.21498
AT5G63980	SUPO1 [Arabidopsis thaliana]	7.77303e-05	-0.630776	down	13.5225	14.0571	15.8162	9.13449	13.4835	9.68
AT3G58140	phenylalanyl-tRNA synthetase class IIc family protein [Arabidopsis thaliana]	2.64948e-09	-0.624906	down	51.4237	44.3433	49.5574	37.0342	39.4994	33.3154
AT3G02730	thioredoxin F-type 1 [Arabidopsis thaliana]	1.84191e-14	-0.719091	down	166.343	193.073	176.446	118.966	136.07	124.119
AT1G66100	Plant thionin [Arabidopsis thaliana]	1.49192e-05	-0.859403	down	9.39474	7.45936	5.97316	4.40115	4.6391	4.98823
AT4G25960	P-glycoprotein 2 [Arabidopsis thaliana]	0.000122719	-0.611393	down	5.74603	4.32237	5.25069	3.727	4.65594	3.19383
AT4G02890	polyubiquitin [Hevea brasiliensis]	7.70472e-19	-0.866854	down	1295.31	1124.83	1300.45	676.841	938.47	772.485
AT5G67060	basic helix-loop-helix (bHLH) DNA-binding superfamily protein [Arabidopsis thaliana]	1.12458e-12	-1.04086	down	15.9133	12.8582	17.0196	9.32989	7.75875	8.21225
AT2G23030	SNF1-related protein kinase 2.9 [Arabidopsis thaliana]	8.92848e-08	-0.981734	down	4.88854	4.24091	4.75872	2.20879	2.95921	2.70705
AT1G78170	E3 ubiquitin-protein ligase [Arabidopsis thaliana]	0.000110896	-0.689267	down	6.0944	7.22634	5.74057	4.31072	4.13539	4.9861
AT1G21650	Preprotein translocase SecA family protein [Arabidopsis thaliana]	3.20124e-06	-0.644476	down	5.09242	4.75328	4.72832	3.3449	3.51056	3.94331
AT4G12880	early nodulin-like protein 19 [Arabidopsis thaliana]	3.56742e-07	-0.896201	down	28.3366	27.6711	34.7559	13.7491	25.2285	16.2602
AT5G46110	Glucose-6-phosphate/phosphate translocator-like protein [Arabidopsis thaliana]	3.07003e-15	-0.640525	down	330.25	329.506	312.351	238.249	253.708	237.033
AT2G26230	uricase / urate oxidase / nodulin 35 [Arabidopsis thaliana]	1.67345e-07	-0.671239	down	16.2104	13.1867	14.2871	10.2993	11.1399	10.336
AT5G40780	lysine histidine transporter 1 [Arabidopsis thaliana]	2.8656e-05	-0.844964	down	3.87017	2.79328	4.13623	2.62018	2.09404	1.99423
AT1G70670	Caleosin-related family protein [Arabidopsis thaliana]	0.00454321	-0.694649	down	2.67903	2.63133	3.15882	2.00742	1.57203	2.19074
ATCG00170	RNA polymerase beta'' subunit [Arabidopsis thaliana]	0.00035823	-0.851389	down	0.984701	1.17213	1.26822	0.886464	0.734912	0.448398
AT3G60440	Phosphoglycerate mutase family protein [Arabidopsis thaliana]	1.93312e-12	-0.895396	down	10.8911	11.9274	11.5994	7.06961	7.24262	6.94175
AT4G23500	Pectin lyase-like superfamily protein [Arabidopsis thaliana]	0.00157005	-0.650138	down	4.43417	3.3467	3.47725	2.41972	3.45917	2.26869
AT5G56870	beta-galactosidase 4 [Arabidopsis thaliana]	6.48371e-07	-0.696611	down	53.2341	44.5623	41.9519	32.0715	28.1402	39.1199
AT5G06610	lipase (DUF620) [Arabidopsis thaliana]	0.0410481	-0.67471	down	0.870455	1.0608	1.23863	0.792304	0.8238	0.423562
AT1G58080	ATP phosphoribosyl transferase 1 [Arabidopsis thaliana]	4.03169e-12	-0.606842	down	62.8761	60.5824	63.3261	45.7319	50.1894	47.3439
AT5G24210	alpha/beta-Hydrolases superfamily protein [Arabidopsis thaliana]	7.90289e-07	-0.766274	down	14.1939	18.4079	19.4758	13.5234	9.65568	11.539
AT3G09260	Glycosyl hydrolase superfamily protein [Arabidopsis thaliana]	5.15651e-28	-1.22068	down	930.799	868.012	990.435	398.115	548.941	430.461
AT3G28220	TRAF-like family protein [Arabidopsis thaliana]	0.000278906	-0.971643	down	3.22406	4.55874	2.91901	1.11108	2.92365	1.6916
AT5G64430	Octicosapeptide/Phox/Bem1p family protein [Arabidopsis thaliana]	4.01445e-08	-0.807666	down	33.8317	22.3441	28.6926	16.8265	21.3821	17.5313
AT4G15393	cytochrome P450, family 702, subfamily A, polypeptide 5 [Arabidopsis thaliana]	2.77362e-07	-1.34657	down	1.52564	1.865	2.89839	0.778094	1.01364	0.666953
AT4G13460	SU(VAR)3-9 homolog 9 [Arabidopsis thaliana]	3.76382e-06	-0.745316	down	4.81622	4.74594	3.91304	2.6667	3.02305	3.44159
AT2G42590	general regulatory factor 9 [Arabidopsis thaliana]	4.30165e-14	-0.650653	down	172.169	163.078	159.157	120.182	126.531	121.334
AT2G23000	serine carboxypeptidase-like 10 [Arabidopsis thaliana]	0.00028487	-0.818451	down	2.62613	2.45348	2.47943	1.36972	2.19379	1.20206
AT5G20700	senescence-associated family protein, putative (DUF581) [Arabidopsis thaliana]	7.72602e-08	-0.662525	down	54.2949	67.3814	65.6556	40.3203	54.2336	42.7088
AT1G09340	chloroplast RNA binding protein [Arabidopsis thaliana]	2.04423e-21	-0.85838	down	455.945	488.434	442.79	273.165	306.267	311.1
AT4G16155	dihydrolipoamide dehydrogenase [Arabidopsis thaliana]	5.59059e-09	-0.599674	down	57.1951	56.183	51.3357	44.451	39.6601	42.4437
AT1G32100	pinoresinol reductase 1 [Arabidopsis thaliana]	2.76706e-06	-1.31648	down	3.04996	1.45081	2.33796	0.999016	0.679476	0.945759
AT3G23400	Plastid-lipid associated protein PAP / fibrillin family protein [Arabidopsis thaliana]	1.18226e-11	-0.594712	down	77.7046	78.5367	75.8011	61.5842	63.8536	57.553
AT4G24780	Pectin lyase-like superfamily protein [Arabidopsis thaliana]	2.89858e-11	-0.898398	down	7.65186	7.79643	6.94447	4.48304	4.8057	4.48573
AT1G16500	filamentous hemagglutinin transporter [Arabidopsis thaliana]	1.48347e-05	-0.740636	down	8.30695	8.81481	7.88816	4.37266	6.53523	6.13721
AT3G52380	chloroplast RNA-binding protein 33 [Arabidopsis thaliana]	2.96807e-16	-0.696657	down	121.968	123.711	117.436	84.3604	92.5502	84.6431
AT3G16565	threonyl and alanyl tRNA synthetase second additional domain-containing protein [Arabidopsis thaliana]	0.018721	-0.603866	down	2.25192	1.99606	2.35905	1.97888	1.28787	1.64919
AT3G50270	HXXXD-type acyl-transferase family protein [Arabidopsis thaliana]	0.000206718	-1.06217	down	1.05795	1.09952	1.32047	0.489423	0.721134	0.450201
AT1G45474	photosystem I light harvesting complex protein 5 [Arabidopsis thaliana]	5.26626e-11	-0.651314	down	110.424	130.562	117.096	80.1661	93.8381	88.7942
AT4G04840	methionine sulfoxide reductase B6 [Arabidopsis thaliana]	9.48704e-52	-2.19233	down	25.0557	30.7858	32.0333	5.56189	8.4618	6.97279
AT4G40070	RING/U-box superfamily protein [Arabidopsis thaliana]	0.00386915	-0.63005	down	2.65075	2.95242	3.87443	2.39578	2.61002	1.9123
AT1G18265	zein-binding protein (Protein of unknown function, DUF593) [Arabidopsis thaliana]	0.0179928	-0.776579	down	1.55262	1.3318	1.0729	0.872863	0.939934	0.482821
AT1G17860	Kunitz family trypsin and protease inhibitor protein [Arabidopsis thaliana]	1.64123e-09	-0.795701	down	43.03	32.6168	44.1048	25.4398	27.7789	26.3522
AT1G17050	solanesyl diphosphate synthase 2 [Arabidopsis thaliana]	7.13965e-12	-1.00646	down	11.2706	12.0758	12.4409	5.24907	7.97326	7.08749
AT3G24140	basic helix-loop-helix (bHLH) DNA-binding superfamily protein [Arabidopsis thaliana]	0.000527606	-0.73467	down	4.89518	2.76925	3.50531	2.36604	2.54099	2.49372
AT2G03410	Mo25 family protein [Arabidopsis thaliana]	0.000128268	-1.08916	down	0.770213	0.759109	0.732883	0.314764	0.365321	0.377305
AT5G07010	sulfotransferase 2A [Arabidopsis thaliana]	5.7226e-07	-1.04098	down	5.21329	3.73112	4.31826	1.67694	2.5308	2.85512
AT5G64120	Peroxidase superfamily protein [Arabidopsis thaliana]	5.96375e-11	-1.03041	down	11.3194	8.76853	11.7584	5.42727	6.82912	5.42366
AT4G15093	catalytic LigB subunit of aromatic ring-opening dioxygenase family [Arabidopsis thaliana]	1.21157e-07	-0.937238	down	9.03468	6.332	9.17254	4.65406	4.69472	5.07616
AT3G27880	hypothetical protein (DUF1645) [Arabidopsis thaliana]	0.0212703	-0.59635	down	3.21699	2.40036	3.60208	2.44684	1.52605	2.76811
AT5G06570	alpha/beta-Hydrolases superfamily protein [Arabidopsis thaliana]	1.6361e-05	-1.1543	down	2.13459	2.27386	2.68741	0.951902	1.48823	0.833537
AT4G36220	ferulic acid 5-hydroxylase 1 [Arabidopsis thaliana]	3.62937e-17	-1.29676	down	21.1233	19.1133	22.3145	7.16209	12.4045	9.0613
AT2G38940	phosphate transporter 1;4 [Arabidopsis thaliana]	0.000123792	-0.595485	down	12.8641	9.8195	14.1965	9.50987	10.615	8.06841
AT1G19670	chlorophyllase 1 [Arabidopsis thaliana]	1.54669e-08	-1.14973	down	5.6138	4.88251	5.82777	1.79335	3.12452	3.12541
AT5G19850	alpha/beta-Hydrolases superfamily protein [Arabidopsis thaliana]	4.75287e-10	-0.994504	down	15.1536	17.0563	16.2754	6.98872	11.8489	8.76392
AT5G23420	HMGB6 [Arabidopsis thaliana]	1.15732e-09	-1.13674	down	5.24151	5.12942	4.55238	2.50025	2.82836	2.18477
AT3G14060	hypothetical protein AT3G14060 [Arabidopsis thaliana]	6.70907e-10	-1.27332	down	5.20547	6.14988	7.06299	2.44851	3.45627	2.27935
AT5G34940	glucuronidase 3 [Arabidopsis thaliana]	0.00115859	-0.610402	down	3.98052	3.02784	3.64619	2.56977	3.1258	2.51952
AT5G50200	nitrate transmembrane transporter [Arabidopsis thaliana]	9.60817e-07	-0.974277	down	6.36933	4.90943	6.75446	3.33115	4.00592	2.79018
AT3G16530	Legume lectin family protein [Arabidopsis thaliana]	9.43892e-06	-0.834205	down	20.2058	10.6584	16.4736	9.73481	10.2581	9.94859
AT3G19000	2-oxoglutarate (2OG) and Fe(II)-dependent oxygenase superfamily protein [Arabidopsis thaliana]	0.00192205	-0.617369	down	3.75152	5.0691	4.53057	2.67557	3.89347	3.30695
AT2G43100	isopropylmalate isomerase 2 [Arabidopsis thaliana]	1.19187e-16	-1.44384	down	19.126	24.1168	23.4795	6.30382	12.0798	8.56673
AT1G13930	oleosin-B3-like protein [Arabidopsis thaliana]	2.18621e-39	-1.01533	down	252.405	253.334	259.405	145.895	150.317	144.61
AT4G34150	Calcium-dependent lipid-binding (CaLB domain) family protein [Arabidopsis thaliana]	2.92977e-06	-0.644265	down	48.6443	38.573	38.8188	35.7544	27.7908	29.636
AT1G20140	SKP1-like 4 [Arabidopsis thaliana]	0.000117991	-0.807964	down	5.16604	4.5986	6.26756	2.40194	4.26256	3.59722
AT4G01970	stachyose synthase [Arabidopsis thaliana]	0.000346525	-0.630124	down	2.59203	2.48368	2.0819	1.62663	1.94512	1.6103
AT1G20400	hypothetical protein (DUF1204) [Arabidopsis thaliana]	0.015176	-0.658203	down	0.570209	0.549218	0.658133	0.36897	0.419392	0.436402
AT5G11670	NADP-malic enzyme 2 [Arabidopsis thaliana]	1.85705e-20	-1.2086	down	83.4688	56.8125	72.7277	35.3449	32.9912	36.7228
AT5G56260	Ribonuclease E inhibitor RraA/Dimethylmenaquinone methyltransferase [Arabidopsis thaliana]	4.00477e-06	-0.59331	down	13.4547	14.0415	16.3796	10.8184	11.8334	10.892
AT2G30860	glutathione S-transferase PHI 9 [Arabidopsis thaliana]	0.000337137	-0.893247	down	215.869	228.133	233.82	89.8927	173.138	130.769
AT5G50100	Putative thiol-disulfide oxidoreductase DCC [Arabidopsis thaliana]	0.000298095	-0.597821	down	10.4794	12.5724	12.2042	7.11644	10.0883	9.59698
AT3G52750	Tubulin/FtsZ family protein [Arabidopsis thaliana]	1.19883e-17	-0.851483	down	22.9474	21.798	22.9696	13.6956	14.9551	14.3554
AT5G07020	proline-rich family protein [Arabidopsis thaliana]	1.47234e-16	-0.754045	down	131.645	148.955	135.106	90.2113	100.447	96.4071
AT2G37130	Peroxidase superfamily protein [Arabidopsis thaliana]	1.51517e-66	-1.49479	down	342.308	304.884	351.614	135.478	137.041	136.953
AT5G05740	ethylene-dependent gravitropism-deficient and yellow-green-like 2 [Arabidopsis thaliana]	4.19407e-20	-0.911073	down	34.5472	33.713	32.8077	20.6984	22.864	19.0922
AT4G01690	Flavin containing amine oxidoreductase family [Arabidopsis thaliana]	3.75182e-11	-0.594426	down	66.4476	65.5441	68.8157	53.1801	54.5308	47.6225
AT1G74710	ADC synthase superfamily protein [Arabidopsis thaliana]	0.00206947	-0.599785	down	2.55714	2.31533	2.94133	1.77537	2.12525	1.96611
AT2G20610	Tyrosine transaminase family protein [Arabidopsis thaliana]	0.000167952	-0.6329	down	3.9201	4.11221	4.77029	3.01903	3.47254	2.99457
AT4G30530	Class I glutamine amidotransferase-like superfamily protein [Arabidopsis thaliana]	1.35675e-16	-1.11882	down	37.2387	40.3335	48.3767	18.5613	26.6679	20.9511
AT3G14940	phosphoenolpyruvate carboxylase 3 [Arabidopsis thaliana]	7.76061e-22	-1.32571	down	31.5254	25.217	37.5897	13.3914	16.8149	12.5581
AT4G27520	unnamed protein product [Arabidopsis thaliana]	9.5073e-15	-0.889526	down	23.0454	21.7898	19.7256	14.0323	14.1529	12.1108
AT2G32960	Phosphotyrosine protein phosphatases superfamily protein [Arabidopsis thaliana]	0.00663088	-0.740007	down	3.00394	3.22878	3.6453	1.2223	3.27469	1.89288
AT5G48300	ADP glucose pyrophosphorylase 1 [Arabidopsis thaliana]	1.4163e-15	-0.944541	down	180.945	150.503	165.792	90.3982	118.924	89.3225
AT1G32990	plastid ribosomal protein l11 [Arabidopsis thaliana]	6.64188e-14	-0.626646	down	169.812	178.859	183.117	127.756	140.878	133.639
AT2G01918	PsbQ-like 3 [Arabidopsis thaliana]	7.33127e-05	-0.821881	down	5.35202	7.63634	6.37459	3.31313	4.82236	4.0736
AT3G16430	jacalin-related lectin 31 [Arabidopsis thaliana]	1.49688e-18	-1.53617	down	8.84741	8.91243	11.8136	2.95897	4.61449	3.51191
AT1G04290	Thioesterase superfamily protein [Arabidopsis thaliana]	0.00020608	-0.694076	down	5.88559	7.71718	6.23002	4.32289	5.48719	4.29977
AT5G13970	midasin-like protein [Arabidopsis thaliana]	0.000297424	-0.630413	down	11.3289	9.88129	10.6155	7.10094	10.3074	6.21275
AT5G39210	chlororespiratory reduction 7 [Arabidopsis thaliana]	4.19657e-05	-0.694375	down	9.4413	8.49855	9.21401	5.81182	7.53737	5.8377
AT3G52840	beta-galactosidase 2 [Arabidopsis thaliana]	1.14296e-07	-0.658426	down	31.9755	23.9219	25.5236	20.1916	20.3876	19.3445
AT1G67330	glucuronoxylan 4-O-methyltransferase-like protein (DUF579) [Arabidopsis thaliana]	4.75567e-08	-0.865216	down	12.4938	9.59712	12.5923	6.60709	8.5977	6.53176
AT2G35000	RING/U-box superfamily protein [Arabidopsis thaliana]	0.00198447	-0.95755	down	0.779963	0.81854	1.12673	0.520021	0.34956	0.506742
AT5G57035	U-box domain-containing protein kinase family protein [Arabidopsis thaliana]	0.000500148	-0.64706	down	2.98457	2.46729	2.75262	2.18674	2.19527	1.60682
AT5G15340	Pentatricopeptide repeat (PPR) superfamily protein [Arabidopsis thaliana]	0.00539022	-0.780066	down	1.02191	0.956992	0.848158	0.645929	0.493081	0.599594
AT4G14690	Chlorophyll A-B binding family protein [Arabidopsis thaliana]	0.000233532	-0.600831	down	12.6719	16.4666	16.2709	9.42853	12.7518	12.2537
AT3G03780	methionine synthase 2 [Arabidopsis thaliana]	9.24169e-14	-0.916747	down	14.7328	14.7168	15.5807	8.01928	11.0594	8.44082
AT1G70730	Phosphoglucomutase/phosphomannomutase family protein [Arabidopsis thaliana]	4.38811e-23	-0.982563	down	66.1436	57.3282	60.7658	33.3222	38.1378	36.5159
AT3G26710	cofactor assembly of complex C [Arabidopsis thaliana]	5.37406e-10	-0.625047	down	72.7922	82.8725	74.0489	53.4005	63.1807	56.9835
AT3G44990	xyloglucan endo-transglycosylase-related 8 [Arabidopsis thaliana]	1.08631e-06	-1.27521	down	85.6388	74.3957	81.3209	22.8259	45.8016	32.1369
AT2G20570	GBF's pro-rich region-interacting factor 1 [Arabidopsis thaliana]	1.44092e-15	-0.924118	down	12.6786	12.6594	12.1762	7.33213	7.96743	7.51051
AT5G16010	3-oxo-5-alpha-steroid 4-dehydrogenase family protein [Arabidopsis thaliana]	1.66155e-10	-0.663299	down	54.9047	54.9585	55.5873	37.7148	46.1224	37.8878
AT2G36885	translation initiation factor [Arabidopsis thaliana]	8.64481e-28	-1.28453	down	31.4985	33.8553	31.3175	13.178	16.9608	14.7208
AT4G24380	dihydrofolate reductase [Arabidopsis thaliana]	6.43854e-05	-0.789073	down	5.7084	6.45481	7.16726	3.84209	5.0105	3.32381
AT1G17420	lipoxygenase 3 [Arabidopsis thaliana]	0.00757437	-0.735048	down	0.688793	0.628767	0.721136	0.358117	0.47568	0.475846
AT5G54770	thiazole biosynthetic enzyme, chloroplast (ARA6) (THI1) (THI4) [Arabidopsis thaliana]	6.74819e-11	-0.653515	down	1230.12	1094.01	1086.76	804.665	814.615	905.818
AT1G68530	3-ketoacyl-CoA synthase 6 [Arabidopsis thaliana]	8.92944e-19	-1.01527	down	55.5102	47.7978	49.9773	26.3826	34.2278	26.891
AT5G43370	phosphate transporter 2 [Arabidopsis thaliana]	0.00296694	-0.943132	down	0.649658	0.709382	1.03988	0.476292	0.3463	0.403239
AT2G46650	cytochrome B5 isoform C [Arabidopsis thaliana]	2.74218e-05	-1.08354	down	2.79529	3.00947	3.52813	0.98115	2.06818	1.53874
AT5G03570	iron regulated 2 [Arabidopsis thaliana]	4.20174e-05	-1.20734	down	0.911086	0.786175	1.21726	0.602499	0.419222	0.501557
AT5G16450	Ribonuclease E inhibitor RraA/Dimethylmenaquinone methyltransferase [Arabidopsis thaliana]	0.0041846	-0.600339	down	6.40861	6.26048	6.12717	3.62584	5.94436	4.50704
AT5G63060	Sec14p-like phosphatidylinositol transfer family protein [Arabidopsis thaliana]	8.23248e-16	-1.28966	down	10.1042	10.0816	8.40472	4.14587	4.92018	4.0924
AT5G64770	root meristem growth factor [Arabidopsis thaliana]	1.46519e-34	-1.58578	down	31.2777	34.639	32.0675	10.9251	14.3148	11.5918
AT5G25190	Integrase-type DNA-binding superfamily protein [Arabidopsis thaliana]	5.69463e-05	-1.04288	down	2.92906	5.32287	5.17691	2.76273	1.53591	2.44666
AT1G64780	ammonium transporter 1;2 [Arabidopsis thaliana]	9.95311e-05	-0.734049	down	3.1235	3.60856	3.19552	2.1431	2.8029	1.81531
AT4G35090	catalase 2 [Arabidopsis thaliana]	6.36544e-16	-0.648219	down	258.407	274.306	263.126	188.329	193.453	199.73
AT1G33590	Leucine-rich repeat (LRR) family protein [Arabidopsis thaliana]	4.3643e-06	-0.687346	down	23.8298	17.0832	21.9996	14.2376	17.9266	12.8873
AT2G42540	cold-regulated 15a [Arabidopsis thaliana]	0.00255965	-0.944958	down	1.57844	1.93205	1.20486	0.437292	1.26854	0.71925
AT5G17230	PHYTOENE SYNTHASE [Arabidopsis thaliana]	3.70765e-14	-0.65721	down	76.0799	78.8406	80.9069	54.8923	62.878	57.105
AT2G44580	zinc ion binding protein [Arabidopsis thaliana]	0.0226492	-0.616472	down	1.40731	1.71193	2.02862	1.53341	1.10867	1.01623
AT3G55040	glutathione transferase lambda 2 [Arabidopsis thaliana]	2.38744e-07	-0.592116	down	42.6192	49.8818	40.666	33.8803	33.2182	35.4852
AT1G31690	Copper amine oxidase family protein [Arabidopsis thaliana]	0.00551768	-0.937702	down	1.23006	0.517987	0.678665	0.232099	0.56457	0.400088
AT5G35690	zinc metalloproteinase-like protein [Arabidopsis thaliana]	1.42466e-06	-0.601075	down	11.9226	10.393	9.91199	8.0516	8.78655	7.83449
AT3G44620	protein-tyrosine phosphatase [Arabidopsis thaliana]	8.0044e-12	-0.66887	down	36.2714	37.4735	37.7245	26.784	29.442	25.1265
AT1G16880	uridylyltransferase-like protein [Arabidopsis thaliana]	5.92419e-20	-0.876955	down	208.784	224.41	210.841	132.38	127.253	147.512
AT5G38510	Rhomboid-related intramembrane serine protease family protein [Arabidopsis thaliana]	8.72446e-13	-0.889205	down	16.5915	13.9164	14.1309	9.04139	9.19332	9.89028
AT1G48030	mitochondrial lipoamide dehydrogenase 1 [Arabidopsis thaliana]	3.91087e-16	-0.782075	down	98.9105	93.943	89.8797	57.9484	66.3879	63.5747
AT5G47950	HXXXD-type acyl-transferase family protein [Arabidopsis thaliana]	7.92729e-06	-1.37288	down	1.19494	0.885856	1.34823	0.558234	0.257451	0.341154
AT4G13590	Uncharacterized protein family (UPF0016) [Arabidopsis thaliana]	1.91506e-12	-0.650175	down	45.4694	45.4468	44.0031	32.0078	34.4804	33.7546
AT3G09440	Heat shock protein 70 (Hsp 70) family protein [Arabidopsis thaliana]	3.54837e-28	-1.08897	down	2820.73	2342.45	2651.22	1468.58	1295.72	1472.53
AT2G35960	NDR1/HIN1-like 12 [Arabidopsis thaliana]	4.98854e-05	-1.15271	down	2.18762	2.32993	2.45812	0.67704	0.822611	1.55564
AT5G18470	Curculin-like (mannose-binding) lectin family protein [Arabidopsis thaliana]	2.77359e-05	-0.827646	down	8.4575	5.27278	6.76968	3.46617	5.11603	4.40034
AT1G45010	TRAM, LAG1 and CLN8 (TLC) lipid-sensing domain containing protein [Arabidopsis thaliana]	0.000120176	-0.892276	down	5.99077	6.45982	5.20513	2.07765	4.96479	2.89867
AT2G41850	polygalacturonase ADPG2-like protein [Arabidopsis thaliana]	8.97063e-09	-1.83821	down	0.736058	0.869715	1.36423	0.257744	0.20766	0.122985
AT5G61290	Flavin-binding monooxygenase family protein [Arabidopsis thaliana]	0.000431086	-1.03248	down	1.87253	2.5269	2.18681	0.636251	1.8286	0.767906
AT3G01180	starch synthase 2 [Arabidopsis thaliana]	4.85628e-08	-0.749788	down	4.49598	4.1193	4.46246	2.81082	3.28045	2.87701
AT4G31870	glutathione peroxidase 7 [Arabidopsis thaliana]	0.00705106	-0.653142	down	1.67443	1.60709	1.71242	1.22994	1.04452	1.2178
AT2G29440	glutathione S-transferase tau 6 [Arabidopsis thaliana]	0.0451591	-0.622945	down	1.10415	1.2356	1.0012	0.71998	0.792286	0.767707
AT3G50820	photosystem II subunit O-2 [Arabidopsis thaliana]	1.35744e-11	-0.611484	down	872.147	948.169	895.761	632.547	715.024	726.61
AT5G38020	S-adenosyl-L-methionine-dependent methyltransferases superfamily protein [Arabidopsis thaliana]	0.00195123	-0.893835	down	0.917646	1.28556	1.42125	0.567677	0.807501	0.573216
AT3G23280	hypothetical protein AT3G23280 [Arabidopsis thaliana]	2.11271e-08	-0.709836	down	26.7263	20.6185	23.0869	17.1705	15.402	17.2256
AT1G21460	Nodulin MtN3 family protein [Arabidopsis thaliana]	6.71867e-13	-0.943472	down	56.8567	42.127	53.6308	28.345	35.1151	27.9891
AT5G55990	calcineurin B-like protein 2 [Arabidopsis thaliana]	7.75872e-05	-0.644681	down	6.24566	7.6636	7.22007	4.66542	4.89644	5.92326
AT5G24850	cryptochrome 3 [Arabidopsis thaliana]	7.68849e-06	-0.613381	down	7.90996	8.56179	7.98596	6.75581	5.58696	6.11692
AT5G22500	fatty acid reductase 1 [Arabidopsis thaliana]	0.000604028	-0.947904	down	28.1022	20.1729	34.0012	16.5042	17.3192	10.3324
AT1G31880	DZC (Disease resistance/zinc finger/chromosome condensation-like region) domain containing protein [Arabidopsis thaliana]	0.029038	-0.59102	down	1.25671	1.48209	1.36722	1.13549	0.942206	0.916946
AT4G33050	calmodulin-binding family protein [Arabidopsis thaliana]	5.37663e-05	-0.771367	down	2.96444	2.99929	2.92236	1.65344	2.31502	1.88421
AT5G49810	methionine S-methyltransferase [Arabidopsis thaliana]	1.90469e-08	-0.694636	down	11.0436	8.52647	10.474	7.0208	7.50928	6.99341
AT1G61300	T1F9.21 [Arabidopsis thaliana]	1.10686e-07	-1.10176	down	2.07755	2.03319	1.51232	0.87491	1.10541	0.875157
AT4G04750	Major facilitator superfamily protein [Arabidopsis thaliana]	0.000957646	-1.02353	down	1.52953	0.629342	1.14495	0.501136	0.604448	0.412051
AT3G13110	serine acetyltransferase 2;2 [Arabidopsis thaliana]	1.73714e-10	-0.743916	down	19.6132	17.8245	18.5338	11.4436	14.3634	12.9647
AT2G27402	plastid transcriptionally active protein [Arabidopsis thaliana]	0.000466269	-0.900902	down	3.61171	7.8029	8.60063	3.41362	4.87547	3.12996
AT4G20110	VACUOLAR SORTING RECEPTOR 7 [Arabidopsis thaliana]	1.85289e-10	-1.04263	down	14.8482	8.954	12.2031	6.73677	6.09325	6.88047
AT3G60650	transmembrane protein [Arabidopsis thaliana]	1.01225e-09	-1.41599	down	3.27277	3.71488	3.91512	1.40035	1.42023	1.37493
AT3G24190	Protein kinase superfamily protein [Arabidopsis thaliana]	1.09457e-10	-0.653669	down	26.9403	27.8459	23.9209	19.12	20.1126	19.0242
AT1G62770	Plant invertase/pectin methylesterase inhibitor superfamily protein [Arabidopsis thaliana]	1.62952e-07	-0.851439	down	19.9766	16.199	18.7952	8.87562	13.8609	12.0004
AT2G35500	shikimate kinase like 2 [Arabidopsis thaliana]	3.96909e-12	-0.621335	down	33.5522	33.1783	33.932	24.7481	26.1226	25.5135
AT3G52720	alpha carbonic anhydrase 1 [Arabidopsis thaliana]	1.32468e-07	-0.749617	down	15.0454	10.2627	15.7094	9.4575	14.1293	12.0614
AT1G77145	transmembrane protein, putative (DUF506) [Arabidopsis thaliana]	2.62697e-05	-1.16007	down	1.39928	1.65395	1.93027	0.840304	0.633037	0.677424
AT4G18520	Pentatricopeptide repeat (PPR) superfamily protein [Arabidopsis thaliana]	0.00553303	-0.651676	down	2.0517	2.12249	2.30236	1.59984	1.9825	1.03348
AT1G65960	glutamate decarboxylase 2 [Arabidopsis thaliana]	3.39404e-10	-0.610724	down	136.857	112.986	125.047	102.244	92.5941	86.1417
AT3G05410	Photosystem II reaction center PsbP family protein [Arabidopsis thaliana]	1.63342e-05	-0.644667	down	10.9142	11.0829	10.5492	6.97324	8.72087	8.71458
AT5G06690	WCRKC thioredoxin 1 [Arabidopsis thaliana]	4.1925e-06	-0.604397	down	35.5779	35.6423	32.1023	29.8485	22.6485	25.7802
AT3G19170	presequence protease 1 [Arabidopsis thaliana]	1.97308e-09	-0.609288	down	72.2409	66.3554	67.9427	58.2706	51.1591	48.3299
AT1G63940	monodehydroascorbate reductase 6 [Arabidopsis thaliana]	1.6275e-11	-0.7345	down	83.3235	73.4005	93.9485	57.2782	63.5896	52.3192
AT5G56010	heat shock protein 81-3 [Arabidopsis thaliana]	3.82294e-19	-0.993021	down	1133.43	901.986	917.972	596.008	538.076	579.753
AT5G45680	FK506-binding protein 13 [Arabidopsis thaliana]	3.57201e-14	-0.827802	down	81.5384	99.5687	85.134	53.9939	64.3465	55.5007
AT4G36850	PQ-loop repeat family protein / transmembrane family protein [Arabidopsis thaliana]	0.0254923	-0.676451	down	27.7524	47.9865	54.5606	23.0955	31.768	30.5283
AT2G43870	unknown, partial [Arabidopsis thaliana]	6.29279e-09	-1.58485	down	1.78966	1.46012	1.34426	0.436289	0.444335	0.535598
AT3G06930	protein arginine methyltransferase 4B [Arabidopsis thaliana]	0.000381108	-0.597766	down	5.15134	5.11593	5.5343	3.2141	4.83763	3.9167
AT5G38300	homeobox Hox-B3-like protein [Arabidopsis thaliana]	0.000216442	-0.990467	down	2.79345	2.80837	2.80908	0.84123	2.0145	1.57008
AT5G49030	tRNA synthetase class I (I, L, M and V) family protein [Arabidopsis thaliana]	3.99647e-15	-0.942454	down	13.4941	11.9002	13.124	7.16866	9.0627	6.86912
AT5G25250	SPFH/Band 7/PHB domain-containing membrane-associated protein family [Arabidopsis thaliana]	0.000150565	-1.2699	down	0.599979	0.591588	0.765118	0.205378	0.256923	0.210384
AT5G43870	auxin canalization protein (DUF828) [Arabidopsis thaliana]	0.000751247	-0.75987	down	3.25704	3.08728	3.2849	1.61714	3.11596	1.55136
AT2G38750	annexin 4 [Arabidopsis thaliana]	6.41167e-15	-1.09828	down	16.3787	14.6144	17.5937	7.01004	9.8988	8.87052
AT5G58310	methyl esterase 18 [Arabidopsis thaliana]	2.25817e-12	-1.41013	down	6.01804	6.4965	5.23458	1.8688	2.6988	2.56049
AT1G11540	Sulfite exporter TauE/SafE family protein [Arabidopsis thaliana]	0.0110638	-0.860261	down	0.765975	0.67437	0.849668	0.392691	0.326701	0.425699
AT2G30060	Pleckstrin homology (PH) domain superfamily protein [Arabidopsis thaliana]	7.17098e-09	-0.622884	down	24.2137	27.65	27.916	19.1587	21.2321	19.8822
AT1G60950	2Fe-2S ferredoxin-like superfamily protein [Arabidopsis thaliana]	4.14639e-20	-0.758125	down	928.8	986.121	933.507	616.381	695.778	653.117
AT1G04250	AUX/IAA transcriptional regulator family protein [Arabidopsis thaliana]	3.28463e-17	-0.768394	down	41.6001	41.9476	42.7506	28.4337	29.932	27.9886
AT5G16990	Zinc-binding dehydrogenase family protein [Arabidopsis thaliana]	6.42316e-11	-0.948668	down	6.94573	6.80201	7.5051	3.56734	4.82312	4.18609
AT2G32120	heat-shock protein 70T-2 [Arabidopsis thaliana]	2.78771e-18	-0.802894	down	1637.11	1421.17	1551.72	982.441	1026.15	1066.58
AT2G47390	hypothetical protein AXX17_AT2G45150 [Arabidopsis thaliana]	4.38091e-15	-0.801629	down	38.1509	31.3968	35.6205	22.9811	24.5132	22.6404
AT4G14040	selenium-binding protein 2 [Arabidopsis thaliana]	7.8127e-19	-1.00433	down	46.5116	40.5387	44.118	27.865	22.3579	25.124
AT2G20690	lumazine-binding family protein [Arabidopsis thaliana]	5.17804e-08	-0.625645	down	18.6565	18.5075	18.152	13.1151	14.5262	14.0232
AT5G63570	glutamate-1-semialdehyde-2,1-aminomutase [Arabidopsis thaliana]	2.0723e-10	-0.612711	down	57.5772	55.0804	55.2779	41.0572	47.2727	40.799
AT1G11860	Glycine cleavage T-protein family [Arabidopsis thaliana]	4.23283e-31	-0.950987	down	585.204	621.861	583.517	341.274	368.139	370.579
AT4G23920	UDP-D-glucose/UDP-D-galactose 4-epimerase 2 [Arabidopsis thaliana]	2.7456e-06	-0.641624	down	14.6329	11.485	14.33	10.0186	10.8729	9.14066
AT4G36500	hypothetical protein AT4G36500 [Arabidopsis thaliana]	1.90184e-15	-1.38664	down	11.9252	8.52276	9.85833	3.72903	4.85706	4.15752
AT2G03420	hypothetical protein AT2G03420 [Arabidopsis thaliana]	4.38796e-11	-0.926307	down	6.16355	7.95452	7.44423	4.45815	4.46611	4.02845
AT2G47590	photolyase/blue-light receptor 2 [Arabidopsis thaliana]	9.00499e-10	-0.65614	down	105.358	89.8619	89.8536	64.7237	76.5839	69.4043
AT1G05575	transmembrane protein [Arabidopsis thaliana]	0.0135822	-0.621197	down	5.31279	4.37666	8.16316	3.8449	4.9586	4.14769
AT3G01660	S-adenosyl-L-methionine-dependent methyltransferases superfamily protein [Arabidopsis thaliana]	2.11255e-06	-1.35436	down	1.32216	1.31063	1.49301	0.476002	0.592865	0.453447
AT1G07380	Neutral/alkaline non-lysosomal ceramidase [Arabidopsis thaliana]	0.00104078	-0.630675	down	2.54877	2.37128	3.05643	1.73166	1.79853	2.40237
AT1G13110	cytochrome P450, family 71 subfamily B, polypeptide 7 [Arabidopsis thaliana]	8.21228e-10	-1.00411	down	8.38467	7.37205	8.31818	4.54423	3.57701	5.38761
AT4G13660	pinoresinol reductase 2 [Arabidopsis thaliana]	0.00180372	-0.598463	down	5.8208	4.93848	6.6873	4.45064	3.52729	5.13872
AT2G16890	UDP-Glycosyltransferase superfamily protein [Arabidopsis thaliana]	3.29119e-06	-0.885133	down	3.29029	2.6604	3.22364	1.66091	1.98468	1.62687
AT4G10120	Sucrose-phosphate synthase family protein [Arabidopsis thaliana]	3.17399e-12	-0.798759	down	12.2785	12.6226	10.5421	7.60761	7.51254	8.56172
AT3G09220	unnamed protein product [Arabidopsis thaliana]	6.71674e-09	-1.37699	down	2.9339	2.58069	3.12999	1.66872	0.771193	0.740288
AT4G23700	cation/H+ exchanger 17 [Arabidopsis thaliana]	1.53652e-15	-1.81413	down	6.8631	3.01036	4.07812	1.37682	1.32305	1.19768
AT5G24420	6-phosphogluconolactonase 5 [Arabidopsis thaliana]	0.0244798	-0.646299	down	2.11875	2.85596	1.91827	1.06951	1.45469	2.21288
AT5G15490	UDP-glucose 6-dehydrogenase family protein [Arabidopsis thaliana]	0.000222777	-0.657702	down	10.3094	6.59053	8.49995	5.33857	7.14963	5.94316
AT5G45650	subtilase family protein [Arabidopsis thaliana]	4.75216e-08	-1.1522	down	1.95427	1.91679	1.53339	0.92186	1.01722	0.68249
AT4G20360	RAB GTPase homolog E1B [Arabidopsis thaliana]	1.15837e-19	-0.799173	down	506.151	463.055	449.724	316.464	317.964	315.844
AT4G17030	expansin-like B1 [Arabidopsis thaliana]	0.000877548	-0.704213	down	3.97658	4.32469	4.25468	2.87637	2.34907	3.38779
AT1G10170	NF-X-like 1 [Arabidopsis thaliana]	1.49031e-25	-1.06977	down	456.022	460.902	495.151	251.129	291.623	218.934
AT2G40610	expansin A8 [Arabidopsis thaliana]	1.04823e-11	-1.52254	down	4.62867	5.17465	5.54095	1.21121	1.67444	2.59545
AT1G17745	D-3-phosphoglycerate dehydrogenase [Arabidopsis thaliana]	1.49984e-07	-0.768039	down	4.86508	4.5288	5.5802	3.20526	3.67228	3.22396
AT4G11330	MAP kinase 5 [Arabidopsis thaliana]	0.00265245	-0.681116	down	1.79911	2.09566	2.38286	1.24755	1.59939	1.52852
AT5G23020	2-isopropylmalate synthase 2 [Arabidopsis thaliana]	2.71862e-20	-1.59281	down	22.4181	16.9289	24.3213	6.66189	10.457	5.97253
AT4G17100	putative serine protease-like protein [Arabidopsis thaliana]	1.28179e-12	-0.776093	down	26.6054	24.2603	25.2535	17.6138	16.751	19.1637
AT2G29340	NAD-dependent epimerase/dehydratase family protein [Arabidopsis thaliana]	5.18856e-12	-0.863168	down	26.3279	28.9786	32.8145	16.2297	21.4625	17.7562
AT4G14210	phytoene desaturase 3 [Arabidopsis thaliana]	1.16518e-13	-0.655488	down	37.0461	38.3057	36.659	26.9933	28.2077	27.7405
AT5G05220	hypothetical protein AT5G05220 [Arabidopsis thaliana]	7.67908e-16	-1.25335	down	46.8028	49.4155	50.4107	18.8137	31.2018	19.2261
AT1G02340	basic helix-loop-helix (bHLH) DNA-binding superfamily protein [Arabidopsis thaliana]	0.00094553	-0.636358	down	4.09624	3.71079	5.18203	3.04496	3.21191	3.21578
AT5G45380	urea-proton symporter DEGRADATION OF UREA 3 (DUR3) [Arabidopsis thaliana]	0.0041478	-0.837113	down	0.804915	0.696984	1.14423	0.69086	0.405701	0.438272
AT1G44170	aldehyde dehydrogenase 3H1 [Arabidopsis thaliana]	3.2868e-06	-0.589686	down	10.0447	9.65972	9.25156	6.84041	7.82122	7.66182
AT3G09240	kinase with tetratricopeptide repeat domain-containing protein [Arabidopsis thaliana]	0.0140749	-0.793491	down	0.737954	0.827887	0.737235	0.280528	0.387289	0.548854
AT1G09440	Protein kinase superfamily protein [Arabidopsis thaliana]	0.000314109	-0.863246	down	1.42139	1.79212	1.50733	1.09998	0.976921	0.833086
AT2G03550	alpha/beta-Hydrolases superfamily protein [Arabidopsis thaliana]	9.649e-06	-0.694311	down	11.2414	10.6114	9.50487	6.87674	6.56084	8.75686
AT1G07560	Leucine-rich repeat protein kinase family protein [Arabidopsis thaliana]	8.26072e-06	-1.23693	down	0.927212	0.808607	0.738717	0.410391	0.273341	0.341733
AT5G28500	rubisco accumulation factor-like protein [Arabidopsis thaliana]	2.1066e-06	-0.625607	down	14.4292	12.8784	12.3403	9.07852	11.3774	9.33541
AT1G60960	iron regulated transporter 3 [Arabidopsis thaliana]	0.0322013	-0.599856	down	39.7	59.0961	58.8078	26.5515	42.0971	44.9505
AT1G75280	NmrA-like negative transcriptional regulator family protein [Arabidopsis thaliana]	3.85084e-08	-0.864879	down	24.6167	17.8298	22.8427	11.591	17.1769	12.2434
AT5G04860	splicing factor 3A subunit [Arabidopsis thaliana]	0.00182605	-0.671199	down	2.31056	1.57524	2.35058	1.5092	1.31279	1.69186
AT4G27710	cytochrome P450, family 709, subfamily B, polypeptide 3 [Arabidopsis thaliana]	4.63468e-08	-0.832791	down	7.52994	5.97895	6.75222	4.32753	4.96081	3.81498
AT3G05625	Tetratricopeptide repeat (TPR)-like superfamily protein [Arabidopsis thaliana]	1.11739e-08	-0.795056	down	15.006	14.8001	15.5937	8.24132	10.7531	11.0737
AT3G21150	B-box 32 [Arabidopsis thaliana]	0.00787918	-0.750734	down	1.69683	1.79085	1.94919	1.14237	1.53462	0.759898
AT5G39570	transmembrane protein [Arabidopsis thaliana]	4.33819e-10	-0.621719	down	77.7025	65.5624	74.4549	54.2853	57.4027	52.4491
AT1G56170	nuclear factor Y, subunit C2 [Arabidopsis thaliana]	4.21227e-14	-1.16418	down	52.5206	42.8617	41.6166	17.1173	25.3335	26.5427
AT1G04040	HAD superfamily, subfamily IIIB acid phosphatase [Arabidopsis thaliana]	1.39133e-12	-0.707281	down	136.707	132.404	145.616	89.7463	111.432	94.7361
AT1G23205	Plant invertase/pectin methylesterase inhibitor superfamily protein [Arabidopsis thaliana]	0.00239476	-1.04931	down	0.904449	0.891906	1.08514	0.292068	0.421304	0.510228
AT1G43790	tracheary element differentiation-related 6 [Arabidopsis thaliana]	2.37715e-07	-1.83347	down	4.17235	1.23742	1.39908	0.535954	0.250637	0.110891
AT4G11280	1-aminocyclopropane-1-carboxylic acid (acc) synthase 6 [Arabidopsis thaliana]	2.30909e-09	-0.763686	down	12.7336	12.4207	14.5036	8.8699	10.2641	7.87507
AT2G06050	oxophytodienoate-reductase 3 [Arabidopsis thaliana]	6.73881e-06	-0.735336	down	5.63984	5.15327	6.25827	3.55435	4.43203	3.7364
AT3G46540	ENTH/VHS family protein [Arabidopsis thaliana]	6.20825e-06	-0.592331	down	19.1375	20.8161	19.7637	13.8993	18.5196	14.4701
AT1G65860	flavin-monooxygenase glucosinolate S-oxygenase 1 [Arabidopsis thaliana]	5.39726e-06	-1.53157	down	0.580923	0.812336	0.801539	0.084615	0.225522	0.23541
AT4G16770	2-oxoglutarate (2OG) and Fe(II)-dependent oxygenase superfamily protein [Arabidopsis thaliana]	4.66872e-06	-0.721225	down	5.69953	5.77227	7.19221	4.44312	4.03205	4.50605
AT5G14540	basic salivary proline-rich-like protein (DUF1421) [Arabidopsis thaliana]	1.54747e-06	-0.638686	down	34.3198	46.0993	43.122	26.2191	30.9377	34.5054
AT3G44970	Cytochrome P450 superfamily protein [Arabidopsis thaliana]	3.25578e-12	-0.908167	down	18.0091	17.3406	16.7294	8.90346	12.6558	10.1881
AT1G49670	ARP protein (REF) [Arabidopsis thaliana]	1.80246e-08	-0.793564	down	9.75602	7.98008	10.3406	6.42219	6.91528	5.43243
AT5G40880	WD-40 repeat family protein / zfwd3 protein (ZFWD3) [Arabidopsis thaliana]	0.00011756	-0.623905	down	13.1439	10.0457	13.2912	8.17226	10.6766	7.32978
AT3G04650	FAD/NAD(P)-binding oxidoreductase family protein [Arabidopsis thaliana]	1.91804e-09	-0.878698	down	12.0143	11.0963	12.3006	5.73181	8.59794	7.72059
AT3G11930	Adenine nucleotide alpha hydrolases-like superfamily protein [Arabidopsis thaliana]	3.82735e-09	-0.653715	down	59.3518	54.945	51.7991	43.2727	38.5891	41.4013
AT3G16670	Pollen Ole e 1 allergen and extensin family protein [Arabidopsis thaliana]	3.83165e-29	-1.721	down	63.6052	46.6648	42.904	19.5104	15.2048	16.5153
AT4G01950	glycerol-3-phosphate acyltransferase 3 [Arabidopsis thaliana]	4.37795e-05	-0.670796	down	10.613	8.70992	8.927	6.65657	8.38567	5.35884
AT4G02630	Protein kinase superfamily protein [Arabidopsis thaliana]	0.00171845	-0.863927	down	1.24441	1.11347	1.1882	0.581629	0.861638	0.609123
AT1G62780	dimethylallyl, adenosine tRNA methylthiotransferase [Arabidopsis thaliana]	9.22799e-13	-0.907126	down	69.4112	80.9273	75.7597	39.0187	56.6372	43.2696
AT2G24580	FAD-dependent oxidoreductase family protein [Arabidopsis thaliana]	0.000136643	-0.798178	down	2.52892	2.16399	2.63078	1.863	1.46049	1.36434
AT4G27700	Rhodanese/Cell cycle control phosphatase superfamily protein [Arabidopsis thaliana]	2.42901e-09	-0.604816	down	57.1201	63.3182	60.1736	42.0694	48.01	48.2683
AT1G64770	NDH-dependent cyclic electron flow 1 [Arabidopsis thaliana]	4.16404e-10	-0.711194	down	35.2219	43.3272	36.3584	24.748	28.7162	27.8926
AT4G28660	photosystem II protein W-like [Arabidopsis thaliana]	1.44811e-15	-0.819401	down	98.3464	110.861	101.869	60.7122	74.7734	69.1946
AT3G50440	MES10 [Arabidopsis thaliana]	1.49804e-09	-1.07971	down	34.9693	33.1687	28.9172	11.4009	21.8605	18.0694
AT3G27890	NADPH:quinone oxidoreductase [Arabidopsis thaliana]	4.15202e-09	-0.713694	down	31.8647	33.2463	35.3611	20.3395	25.9801	24.6938
AT3G50740	UDP-glucosyl transferase 72E1 [Arabidopsis thaliana]	4.6754e-25	-1.44909	down	17.6795	14.3516	19.4368	6.80994	8.36949	6.06845
AT4G02410	Concanavalin A-like lectin protein kinase family protein [Arabidopsis thaliana]	0.00451669	-0.668583	down	3.70175	4.97944	3.78987	2.00824	4.37392	2.39029
AT3G19930	sugar transporter 4 [Arabidopsis thaliana]	6.24958e-08	-0.753481	down	6.65593	5.43725	6.51948	4.37574	4.23831	4.303
AT3G29030	expansin A5 [Arabidopsis thaliana]	7.79048e-06	-1.06487	down	2.70719	2.46894	2.09785	1.10902	1.53087	1.05427
AT5G01240	like AUXIN RESISTANT 1 [Arabidopsis thaliana]	2.19921e-07	-0.770926	down	11.093	8.24226	8.46642	6.50173	5.81269	6.44645
AT5G42010	Transducin/WD40 repeat-like superfamily protein [Arabidopsis thaliana]	0.0371187	-0.715432	down	0.480269	0.308133	0.486264	0.328252	0.191136	0.253222
AT2G32240	early endosome antigen [Arabidopsis thaliana]	3.78262e-14	-0.925757	down	13.9562	11.653	12.5594	7.06611	9.08239	7.05363
AT4G05320	polyubiquitin isoform X1 [Medicago truncatula]	1.56139e-11	-0.662128	down	3412.94	2749.01	3057.04	2343.84	2435.98	2333.43
AT3G20395	unknown, partial [Arabidopsis thaliana]	1.19779e-05	-0.9897	down	5.092	5.95799	8.14285	2.64834	4.35397	3.52849
AT1G45201	triacylglycerol lipase-like 1 [Arabidopsis thaliana]	2.29321e-13	-1.83291	down	51.4859	35.1017	46.9937	8.8668	16.2479	11.5206
AT1G49975	photosystem I reaction center subunit N [Arabidopsis thaliana]	9.47723e-07	-0.876426	down	7.38887	9.73643	10.0422	4.32095	6.09223	6.28805
AT4G23680	Polyketide cyclase/dehydrase and lipid transport superfamily protein [Arabidopsis thaliana]	0.00311189	-0.790616	down	458.982	438.863	505.623	212.88	401.963	260.337
AT4G39940	APS-kinase 2 [Arabidopsis thaliana]	0.0300357	-0.59498	down	2.04336	2.96182	3.29722	1.46108	2.90553	1.693
AT5G25980	glucoside glucohydrolase 2 [Arabidopsis thaliana]	2.20052e-07	-0.801399	down	35.5237	24.4918	31.6177	21.5655	16.3882	22.0831
AT5G40390	Raffinose synthase family protein [Arabidopsis thaliana]	2.92399e-13	-0.788647	down	15.6966	14.3733	16.0634	9.9489	11.5451	9.52667
AT1G67560	PLAT/LH2 domain-containing lipoxygenase family protein [Arabidopsis thaliana]	0.00245447	-0.586847	down	3.08942	2.46105	2.62939	1.65141	2.64674	1.92693
AT1G15140	FAD/NAD(P)-binding oxidoreductase [Arabidopsis thaliana]	4.15395e-18	-0.86211	down	44.6333	43.5632	41.5259	25.8772	29.5098	27.6446
AT1G21100	O-methyltransferase family protein [Arabidopsis thaliana]	3.40439e-09	-1.36224	down	3.05051	2.46716	3.93321	1.46167	0.993953	1.35332
AT3G28290	transmembrane protein, putative (DUF677) [Arabidopsis thaliana]	7.57588e-49	-2.51088	down	6.32076	5.76269	7.22873	1.07993	1.19778	1.2305
AT3G21950	S-adenosyl-L-methionine-dependent methyltransferases superfamily protein [Arabidopsis thaliana]	2.36335e-10	-1.77844	down	2.08805	2.07618	1.84043	0.727057	0.550096	0.21437
AT5G01410	Aldolase-type TIM barrel family protein [Arabidopsis thaliana]	1.30375e-14	-0.845439	down	175.547	164.956	183.42	98.0957	133.063	106.709
AT3G63060	EID1-like 3 [Arabidopsis thaliana]	3.04259e-11	-1.06195	down	18.371	15.501	15.0946	8.98747	10.957	6.58839
AT1G02475	Polyketide cyclase/dehydrase and lipid transport superfamily protein [Arabidopsis thaliana]	1.80323e-11	-0.77782	down	30.7336	33.599	31.7316	18.9154	24.0098	21.9726
AT3G19710	branched-chain aminotransferase4 [Arabidopsis thaliana]	8.69296e-40	-1.74379	down	35.4092	37.6147	36.3148	9.64465	15.0758	11.9239
AT4G14880	O-acetylserine (thiol) lyase (OAS-TL) isoform A1 [Arabidopsis thaliana]	1.55389e-19	-0.71931	down	223.627	220.269	231.336	156.614	162.398	161.462
AT4G40010	SNF1-related protein kinase 2.7 [Arabidopsis thaliana]	0.000545551	-0.667958	down	4.11708	3.29583	4.35477	2.85053	2.7549	2.80479
AT5G07080	HXXXD-type acyl-transferase family protein [Arabidopsis thaliana]	1.91142e-07	-1.61826	down	1.58326	0.716598	1.16955	0.322255	0.342071	0.253041
AT3G62550	Adenine nucleotide alpha hydrolases-like superfamily protein [Arabidopsis thaliana]	3.51853e-06	-0.743684	down	11.8745	12.0025	14.1769	9.61033	7.0016	9.34956
AT1G80530	Major facilitator superfamily protein [Arabidopsis thaliana]	0.000228393	-0.62739	down	6.05267	4.7649	4.94617	3.56205	4.65095	3.50638
AT4G29590	S-adenosyl-L-methionine-dependent methyltransferases superfamily protein [Arabidopsis thaliana]	3.60325e-14	-0.836501	down	16.4157	18.0826	15.7418	10.4194	11.1427	11.0016
AT1G29090	Cysteine proteinases superfamily protein [Arabidopsis thaliana]	0.00194949	-0.9097	down	1.21766	1.74578	1.74438	1.05342	0.537266	0.950784
AT5G40670	PQ-loop repeat family protein / transmembrane family protein [Arabidopsis thaliana]	5.91086e-08	-0.731692	down	26.6502	19.9631	26.0187	15.5863	18.6353	16.3318
AT2G41950	DNA-directed RNA polymerase subunit beta [Arabidopsis thaliana]	0.000269751	-0.713028	down	6.15761	7.1888	6.45441	3.81637	5.90719	3.94273
AT1G72600	hydroxyproline-rich glycoprotein family protein [Arabidopsis thaliana]	0.000220451	-1.0357	down	3.32088	2.3011	3.66253	0.901217	2.40415	1.46873
AT5G65010	asparagine synthetase 2 [Arabidopsis thaliana]	1.09954e-29	-1.1202	down	60.2629	62.1491	70.0157	36.0725	31.5678	34.5594
AT3G27180	S-adenosyl-L-methionine-dependent methyltransferases superfamily protein [Arabidopsis thaliana]	1.20032e-06	-0.620314	down	11.5051	11.4207	11.1221	7.46919	8.96501	9.23863
AT3G12780	phosphoglycerate kinase 1 [Arabidopsis thaliana]	4.10653e-13	-0.617372	down	769.156	794.315	712.726	574.051	585.38	573.87
AT1G11410	S-locus lectin protein kinase family protein [Arabidopsis thaliana]	1.09314e-11	-0.946732	down	5.25194	5.1069	5.3272	2.7702	3.6151	2.87964
AT4G14240	CBS domain protein with a domain protein (DUF21) [Arabidopsis thaliana]	1.60598e-06	-0.86265	down	5.75602	3.98883	5.46412	3.25369	3.56657	2.61754
AT1G07360	CCCH-type zinc fingerfamily protein with RNA-binding domain-containing protein [Arabidopsis thaliana]	1.98438e-20	-1.16701	down	115.057	94.2919	120.268	49.6724	67.7492	50.7816
AT3G61160	Protein kinase superfamily protein [Arabidopsis thaliana]	0.00076329	-0.701433	down	2.97664	4.33068	3.75855	2.03341	2.40504	3.15001
AT4G04770	ATP binding cassette protein 1 [Arabidopsis thaliana]	6.40565e-30	-1.11764	down	53.6272	48.8205	50.6405	25.8301	30.405	25.4848
AT1G12110	nitrate transporter 1.1 [Arabidopsis thaliana]	0.000739959	-0.593099	down	29.8848	16.565	24.5652	19.7297	17.0711	17.2447
AT3G62260	Protein phosphatase 2C family protein [Arabidopsis thaliana]	1.3039e-30	-1.0896	down	94.8318	86.3247	101.599	48.2822	54.9608	51.8336
AT1G74070	Cyclophilin-like peptidyl-prolyl cis-trans isomerase family protein [Arabidopsis thaliana]	2.87261e-11	-0.806859	down	24.0516	24.928	20.6656	14.0689	15.3293	16.5021
AT3G47590	alpha/beta-Hydrolases superfamily protein [Arabidopsis thaliana]	3.81705e-06	-0.696427	down	9.15068	7.61353	9.11234	5.86007	6.81484	5.69574
AT4G18810	NAD(P)-binding Rossmann-fold superfamily protein [Arabidopsis thaliana]	1.64934e-14	-0.794593	down	39.5569	40.2887	37.6627	23.0298	28.4228	27.2366
AT2G29670	Tetratricopeptide repeat (TPR)-like superfamily protein [Arabidopsis thaliana]	5.31009e-06	-0.613677	down	38.1381	39.7681	38.7247	25.6637	37.4288	25.4838
AT2G29310	NAD(P)-binding Rossmann-fold superfamily protein [Arabidopsis thaliana]	8.03952e-08	-0.707241	down	27.3594	31.0485	25.3099	17.9841	18.046	22.2308
AT5G20550	2-oxoglutarate (2OG) and Fe(II)-dependent oxygenase superfamily protein [Arabidopsis thaliana]	0.025455	-0.610961	down	1.56958	1.40011	1.68177	1.1276	1.12976	1.07806
AT3G04550	rubisco accumulation factor-like protein [Arabidopsis thaliana]	3.13703e-14	-0.923529	down	40.3069	30.6869	33.1544	21.3279	21.3993	20.5971
AT3G53530	Chloroplast-targeted copper chaperone protein [Arabidopsis thaliana]	7.49509e-07	-0.752949	down	9.45843	9.5627	10.1847	6.15248	7.25366	7.21322
AT1G49380	cytochrome c biogenesis protein family [Arabidopsis thaliana]	7.59116e-11	-0.702558	down	15.7975	15.686	14.3809	10.591	11.2468	10.9014
AT4G14030	selenium-binding protein 1 [Arabidopsis thaliana]	1.81969e-10	-0.671335	down	82.8241	69.0301	86.2827	59.2472	58.5935	56.1139
AT3G04790	Ribose 5-phosphate isomerase, type A protein [Arabidopsis thaliana]	5.55418e-22	-1.11952	down	136.075	141.886	146.764	64.6552	91.1291	69.2742
AT1G69530	expansin A1 [Arabidopsis thaliana]	2.42089e-09	-1.01215	down	6.36531	7.35207	6.89484	3.21294	4.84455	3.55258
AT4G23670	Polyketide cyclase/dehydrase and lipid transport superfamily protein [Arabidopsis thaliana]	0.000443138	-0.897461	down	618.66	590.141	619.257	247.407	475.258	331.046
AT5G42650	allene oxide synthase [Arabidopsis thaliana]	1.06771e-11	-0.887939	down	9.16419	8.31768	9.87608	5.90139	5.2705	5.82991
AT5G38530	tryptophan synthase beta type 2 [Arabidopsis thaliana]	5.60387e-09	-0.834998	down	17.8047	14.8032	17.3951	8.98159	13.1774	10.0592
AT4G33550	Bifunctional inhibitor/lipid-transfer protein/seed storage 2S albumin superfamily protein [Arabidopsis thaliana]	8.20828e-05	-0.792564	down	10.8694	13.3305	13.55	5.56756	9.20807	9.64992
AT5G26000	thioglucoside glucohydrolase 1 [Arabidopsis thaliana]	1.55121e-09	-1.57638	down	397.389	210.274	280.408	98.2849	89.0521	99.8312
AT4G39080	vacuolar proton ATPase A3 [Arabidopsis thaliana]	1.87978e-11	-0.686451	down	82.8602	67.516	76.6569	56.226	55.8403	52.1951
AT3G45640	mitogen-activated protein kinase 3 [Arabidopsis thaliana]	2.50548e-11	-0.855913	down	14.2554	13.5522	14.0082	10.2625	8.17275	8.14066
AT4G18450	Integrase-type DNA-binding superfamily protein [Arabidopsis thaliana]	6.56294e-08	-1.06127	down	5.23291	8.31152	8.22915	3.91963	3.8	3.75303
AT2G04090	MATE efflux family protein [Arabidopsis thaliana]	1.05257e-06	-1.51895	down	1.1102	0.894747	1.11021	0.141186	0.41865	0.351315
AT4G09650	putative H+-transporting ATP synthase, partial [Arabidopsis thaliana]	2.08177e-16	-0.821134	down	344.912	371.566	363.645	217.816	274.489	218.651
AT4G24570	dicarboxylate carrier 2 [Arabidopsis thaliana]	0.000653348	-1.01926	down	3.42828	2.40131	2.85319	0.831534	2.42534	1.02565
AT4G29010	Enoyl-CoA hydratase/isomerase family [Arabidopsis thaliana]	6.4534e-10	-0.680416	down	41.8099	32.9635	36.8757	26.9498	27.5244	26.5358
AT1G74770	zinc ion binding protein [Arabidopsis thaliana]	0.00043945	-0.875599	down	0.933441	0.726243	1.10985	0.502535	0.730415	0.397526
AT4G23300	cysteine-rich RLK (RECEPTOR-like protein kinase) 22 [Arabidopsis thaliana]	9.95311e-05	-0.716051	down	2.53145	2.30343	2.74084	2.00567	1.57985	1.64211
AT4G23290	cysteine-rich RLK (RECEPTOR-like protein kinase) 21 [Arabidopsis thaliana]	0.000130703	-0.786837	down	1.80264	2.06022	2.13503	1.49691	1.2713	1.11431
AT1G61810	beta-glucosidase 45 [Arabidopsis thaliana]	0.00143305	-0.806476	down	1.53183	1.82858	1.35014	1.08529	0.814603	1.07321
AT5G24150	FAD/NAD(P)-binding oxidoreductase family protein [Arabidopsis thaliana]	2.00923e-05	-0.891766	down	2.45696	2.21973	2.4367	1.63758	1.47305	1.12037
AT1G58290	Glutamyl-tRNA reductase family protein [Arabidopsis thaliana]	5.26988e-15	-0.752092	down	108.529	133.738	124.339	82.1924	89.9298	81.0947
AT5G59130	Subtilase family protein [Arabidopsis thaliana]	0.00052736	-0.779251	down	1.87409	1.90909	1.37505	0.930671	1.32153	1.02333
AT3G10840	alpha/beta-Hydrolases superfamily protein [Arabidopsis thaliana]	6.17461e-07	-0.734698	down	5.24873	6.02409	5.74413	3.39525	4.3602	4.26907
AT3G28070	nodulin MtN21 /EamA-like transporter family protein [Arabidopsis thaliana]	0.0231429	-0.585476	down	1.98941	2.39193	1.94138	1.15377	1.67579	1.82305
AT4G15390	HXXXD-type acyl-transferase family protein [Arabidopsis thaliana]	1.04488e-11	-0.829713	down	31.1303	29.0377	39.429	22.3988	21.2665	20.9948
AT2G42610	LIGHT-DEPENDENT SHORT HYPOCOTYLS-like protein (DUF640) [Arabidopsis thaliana]	0.00195123	-0.676258	down	6.50032	7.40501	7.43018	2.95967	5.81625	6.12636
AT1G15790	mediator of RNA polymerase II transcription subunit 15a-like protein [Arabidopsis thaliana]	0.00455231	-0.932143	down	1.44731	1.03227	1.07117	0.595421	0.565533	0.491982
AT5G42270	FtsH extracellular protease family [Arabidopsis thaliana]	6.19581e-20	-0.952858	down	180.867	150.427	149.951	100.871	94.824	92.3513
AT3G55220	Cleavage and polyadenylation specificity factor (CPSF) A subunit protein [Arabidopsis thaliana]	1.59737e-06	-0.680055	down	11.7699	8.32225	10.2632	7.42274	8.10639	6.37056
AT2G38870	Serine protease inhibitor, potato inhibitor I-type family protein [Arabidopsis thaliana]	7.39943e-11	-1.07082	down	15.5336	16.3795	19.1378	8.1301	11.4452	7.83032
AT4G25030	Serine/Threonine-kinase [Arabidopsis thaliana]	1.20704e-13	-0.760195	down	36.1342	32.8907	37.8627	23.9963	23.8932	25.4202
AT4G35350	xylem cysteine peptidase 1 [Arabidopsis thaliana]	1.13462e-08	-1.34953	down	6.75561	3.45044	4.65914	2.01281	1.6057	2.35064
AT4G25640	detoxifying efflux carrier 35 [Arabidopsis thaliana]	1.46767e-08	-0.640063	down	17.4576	16.4528	18.3385	13.2898	14.1735	11.5482
AT1G73600	S-adenosyl-L-methionine-dependent methyltransferases superfamily protein [Arabidopsis thaliana]	0.000632338	-1.05721	down	12.5398	12.2987	15.948	4.59314	9.4825	4.82808
AT1G01630	Sec14p-like phosphatidylinositol transfer family protein [Arabidopsis thaliana]	3.88196e-12	-0.945403	down	14.6871	13.3346	16.2042	7.68499	10.2186	8.44565
AT5G47120	BAX inhibitor 1 [Arabidopsis thaliana]	3.23832e-13	-0.656905	down	581.018	519.274	559.397	386.297	438.799	403.803
AT4G29020	glycine-rich protein [Arabidopsis thaliana]	2.85561e-10	-0.839027	down	18.836	16.9237	20.7467	11.4476	13.2236	11.7214
AT4G22710	cytochrome P450, family 706, subfamily A, polypeptide 2 [Arabidopsis thaliana]	0.000182022	-0.713477	down	12.1338	7.15429	8.62047	7.4643	5.66065	6.17388
AT5G35630	glutamine synthetase 2 [Arabidopsis thaliana]	1.04916e-33	-0.948942	down	1070.99	1049.01	1030.48	631.744	626.923	641.117
AT4G28250	expansin B3 [Arabidopsis thaliana]	2.26654e-06	-0.873457	down	8.93687	8.97763	7.58834	3.70267	6.67843	5.22167
AT4G00550	digalactosyl diacylglycerol deficient 2 [Arabidopsis thaliana]	1.74739e-07	-0.70117	down	98.3905	102.138	117.039	60.3154	91.4336	70.4477
AT1G74640	alpha/beta-Hydrolases superfamily protein [Arabidopsis thaliana]	2.32164e-09	-0.700759	down	13.9285	13.1809	12.8535	9.45213	9.92545	9.13987
AT1G54220	Dihydrolipoamide acetyltransferase, long form protein [Arabidopsis thaliana]	2.80783e-05	-0.60443	down	7.92479	7.25376	8.94397	5.76915	7.15779	5.4303
AT1G27130	glutathione S-transferase tau 13 [Arabidopsis thaliana]	1.48953e-15	-1.05458	down	18.0088	14.9825	17.2097	9.8507	8.40865	9.37191
AT4G37980	cinnamyl alcohol dehydrogenase 7 [Arabidopsis thaliana]	4.5098e-06	-0.588604	down	9.94886	11.6166	10.8801	8.26958	9.05639	7.70512
AT5G61390	Polynucleotidyl transferase, ribonuclease H-like superfamily protein [Arabidopsis thaliana]	0.0154535	-0.653007	down	4.20143	3.26018	4.0842	1.58942	4.36978	2.12631
AT3G48310	cytochrome P450, family 71, subfamily A, polypeptide 22 [Arabidopsis thaliana]	6.36003e-07	-1.16505	down	1.75401	1.86219	1.76514	1.01125	0.743846	0.764178
AT5G14660	peptide deformylase 1B [Arabidopsis thaliana]	3.79471e-09	-0.636876	down	28.0451	29.3317	29.1266	20.3913	20.9236	23.2589
AT2G40520	Nucleotidyltransferase family protein [Arabidopsis thaliana]	0.000804918	-0.667998	down	2.05667	2.146	2.2121	1.79488	1.73336	1.37409
AT2G02120	Scorpion toxin-like knottin superfamily protein [Arabidopsis thaliana]	0.0112944	-0.644259	down	6.10974	7.19596	8.97325	4.77573	7.3454	3.6862
AT2G31040	ATP synthase protein I-like protein [Arabidopsis thaliana]	1.57625e-25	-1.0258	down	65.6541	58.8839	58.6163	33.4689	34.3906	36.3403
AT4G37470	alpha/beta-Hydrolases superfamily protein [Arabidopsis thaliana]	6.86001e-08	-0.710024	down	11.469	11.5065	10.2977	7.92395	7.44221	8.11585
AT5G44440	FAD-binding Berberine family protein [Arabidopsis thaliana]	1.2186e-09	-1.88537	down	43.001	27.845	30.1781	4.77331	10.1495	6.16488
AT5G42070	hypothetical protein AT5G42070 [Arabidopsis thaliana]	3.77383e-06	-0.629197	down	25.6265	33.4272	30.833	20.4158	24.676	22.1148
AT4G04610	APS reductase 1 [Arabidopsis thaliana]	8.21178e-12	-1.0562	down	11.6881	9.94635	13.0105	5.17515	7.7875	5.94688
AT4G25070	caldesmon-like protein [Arabidopsis thaliana]	0.00480072	-0.820045	down	1.28643	0.615226	0.944945	0.492318	0.68033	0.508971
AT3G58990	isopropylmalate isomerase 1 [Arabidopsis thaliana]	0.0414197	-0.607085	down	2.31368	2.74214	2.85574	1.08974	2.97743	1.5759
AT5G41810	Avr9/Cf-9 rapidly elicited protein [Arabidopsis thaliana]	0.00209258	-0.667045	down	3.96738	2.9088	3.58291	2.48736	2.0713	2.83583
AT3G43800	glutathione S-transferase tau 27 [Arabidopsis thaliana]	0.00159586	-0.753059	down	3.30122	3.59503	4.67292	2.73061	3.02243	1.84093
AT1G42970	glyceraldehyde-3-phosphate dehydrogenase B subunit [Arabidopsis thaliana]	7.09342e-12	-0.649271	down	1141.12	1381.19	1180.05	890.777	944.351	915.851
AT1G23800	aldehyde dehydrogenase 2B7 [Arabidopsis thaliana]	1.45964e-05	-0.675612	down	4.70564	4.41377	4.62408	3.31228	3.1092	3.32585
AT1G78970	lupeol synthase 1 [Arabidopsis thaliana]	5.67509e-07	-0.758814	down	9.06203	8.60251	7.6415	4.91977	6.04773	6.85151
AT1G71810	Protein kinase superfamily protein [Arabidopsis thaliana]	1.61754e-08	-0.699228	down	8.12559	8.56028	8.48136	5.46215	6.78337	5.71511
AT5G63530	farnesylated protein 3 [Arabidopsis thaliana]	0.000116932	-0.700112	down	6.37378	7.66993	7.53012	4.24992	6.59866	5.50967
AT5G16340	AMP-dependent synthetase and ligase family protein [Arabidopsis thaliana]	0.0122408	-0.724012	down	1.11911	0.778706	1.19759	0.786706	0.699632	0.507609
AT2G22190	Haloacid dehalogenase-like hydrolase (HAD) superfamily protein [Arabidopsis thaliana]	0.0408465	-0.617568	down	1.10888	1.1759	0.957551	0.675174	0.908844	0.722972
AT1G47510	inositol polyphosphate 5-phosphatase 11 [Arabidopsis thaliana]	0.000368465	-0.924721	down	1.49371	2.03492	1.868	0.652748	1.23219	0.896072
AT3G18110	Pentatricopeptide repeat (PPR) superfamily protein [Arabidopsis thaliana]	7.37663e-14	-0.999012	down	3.09018	3.2357	2.89375	1.87966	1.69806	1.689
AT5G03030	Chaperone DnaJ-domain superfamily protein [Arabidopsis thaliana]	3.61105e-07	-0.675237	down	126.826	130.698	143.24	84.1733	121.95	85.6173
AT1G22500	RING/U-box superfamily protein [Arabidopsis thaliana]	0.00183421	-0.59589	down	6.67635	8.80776	9.38016	7.85107	5.95838	4.92293
AT5G23010	methylthioalkylmalate synthase 1 [Arabidopsis thaliana]	3.66887e-28	-1.49453	down	64.3143	59.4234	58.2108	18.1993	27.2355	27.4132
AT3G55800	sedoheptulose-bisphosphatase [Arabidopsis thaliana]	2.00067e-32	-1.02167	down	572.972	605.297	563.259	305.955	350.374	340.803
AT3G15520	Cyclophilin-like peptidyl-prolyl cis-trans isomerase family protein [Arabidopsis thaliana]	2.62819e-12	-0.655794	down	54.6445	52.5407	49.6271	39.5773	38.4614	37.8866
AT4G19710	aspartate kinase-homoserine dehydrogenase ii [Arabidopsis thaliana]	5.51066e-18	-0.835645	down	16.1816	15.194	16.9162	10.3977	10.5674	10.4903
AT5G53486	transmembrane protein [Arabidopsis thaliana]	0.00608209	-0.907839	down	1.55802	2.3407	1.4949	0.579332	0.836952	1.12634
AT1G70830	MLP-like protein 28 [Arabidopsis thaliana]	2.87398e-15	-0.862603	down	308.909	330.118	303.879	167.799	226.467	206.007
AT1G15980	NDH-dependent cyclic electron flow 1 [Arabidopsis thaliana]	1.93808e-32	-0.993268	down	104.009	109.525	105.028	58.8383	65.8058	61.5544
AT1G72930	toll/interleukin-1 receptor-like protein [Arabidopsis thaliana]	0.000285157	-0.701727	down	9.10998	8.73979	7.53284	7.31313	4.58191	5.61314
AT5G52520	Class II aaRS and biotin synthetases superfamily protein [Arabidopsis thaliana]	2.48808e-11	-0.623416	down	24.4746	25.4342	25.3889	18.8991	19.8769	18.2394
AT2G36310	uridine-ribohydrolase 1 [Arabidopsis thaliana]	6.05373e-08	-0.66664	down	8.95936	8.92309	9.84271	6.83939	6.85514	6.56326
AT4G01390	TRAF-like family protein [Arabidopsis thaliana]	0.000219093	-1.0356	down	1.81189	2.26678	2.3536	0.9681	1.28378	0.91707
AT3G08860	PYRIMIDINE 4 [Arabidopsis thaliana]	5.27526e-08	-0.797604	down	5.78977	4.99587	5.2548	3.26815	3.95762	3.33721
AT2G21540	SEC14-like 3 [Arabidopsis thaliana]	2.25409e-18	-0.918651	down	16.9986	16.8863	16.5351	9.63172	10.2905	10.8713
AT1G20850	xylem cysteine peptidase 2 [Arabidopsis thaliana]	2.33643e-11	-1.05936	down	14.8168	10.5235	11.7538	7.50653	6.52939	6.05949
AT4G07820	CAP (Cysteine-rich secretory proteins, Antigen 5, and Pathogenesis-related 1 protein) superfamily protein [Arabidopsis thaliana]	6.30198e-33	-2.76413	down	10.3496	6.66315	8.58246	0.77321	1.54225	0.982581
AT1G70880	Polyketide cyclase/dehydrase and lipid transport superfamily protein [Arabidopsis thaliana]	4.19966e-11	-1.66829	down	3.97014	3.06192	5.20975	1.45817	0.888033	1.3111
AT2G24860	DnaJ/Hsp40 cysteine-rich domain superfamily protein [Arabidopsis thaliana]	1.20399e-07	-0.618365	down	18.5637	21.1261	20.3346	14.5899	15.7385	15.083
AT5G36700	2-phosphoglycolate phosphatase 1 [Arabidopsis thaliana]	2.45208e-05	-1.14715	down	103.609	78.9595	106.331	31.9486	60.245	37.1048
AT4G18970	GDSL-like Lipase/Acylhydrolase superfamily protein [Arabidopsis thaliana]	4.04005e-07	-0.768729	down	15.3508	12.0782	15.1745	8.31061	11.7888	8.64159
AT1G33610	Leucine-rich repeat (LRR) family protein [Arabidopsis thaliana]	0.0028369	-0.866808	down	1.52421	0.977633	1.28388	0.626986	0.979475	0.550238
AT2G35760	Uncharacterized protein family (UPF0497) [Arabidopsis thaliana]	0.00471726	-0.645758	down	3.11162	2.59805	2.98413	1.82439	2.45118	1.98432
AT5G10250	Phototropic-responsive NPH3 family protein [Arabidopsis thaliana]	0.00426361	-0.90163	down	1.05854	0.937078	0.743461	0.285589	0.699263	0.446594
AT3G09270	glutathione S-transferase TAU 8 [Arabidopsis thaliana]	1.59729e-10	-1.68468	down	1.66949	1.95726	2.19494	0.498705	0.686446	0.501077
AT3G09580	FAD/NAD(P)-binding oxidoreductase family protein [Arabidopsis thaliana]	2.44173e-10	-1.00244	down	3.7214	3.71578	3.94037	2.02664	2.42562	1.97649
AT2G20560	DNAJ heat shock family protein [Arabidopsis thaliana]	4.98984e-18	-0.675424	down	1728.7	1774.27	1830.14	1277.22	1291.79	1330.23
AT1G67940	non-intrinsic ABC protein 3 [Arabidopsis thaliana]	4.66707e-08	-1.01601	down	5.41566	5.78992	6.52584	2.83276	3.83077	3.12378
AT3G48730	glutamate-1-semialdehyde 2,1-aminomutase 2 [Arabidopsis thaliana]	1.66003e-17	-0.75484	down	121.26	111.574	115.641	76.4791	85.8568	78.5068
AT1G48100	Pectin lyase-like superfamily protein [Arabidopsis thaliana]	0.00112864	-0.887795	down	1.28923	1.19139	1.22179	0.483905	0.831509	0.790195
AT4G23820	Pectin lyase-like superfamily protein [Arabidopsis thaliana]	8.32512e-13	-0.871603	down	40.1733	31.1285	33.0877	22.6265	20.9141	22.29
AT5G65730	xyloglucan endotransglucosylase/hydrolase 6 [Arabidopsis thaliana]	2.08965e-12	-0.977026	down	16.1715	15.234	14.7028	8.95607	10.5757	7.29355
AT5G11420	transmembrane protein, putative (Protein of unknown function, DUF642) [Arabidopsis thaliana]	2.11712e-17	-0.909707	down	71.1888	59.3293	61.2747	36.8965	40.3107	41.042
AT1G52190	Major facilitator superfamily protein [Arabidopsis thaliana]	2.61328e-06	-0.626247	down	9.57165	8.84632	8.50034	6.69219	6.0844	7.37479
AT3G25190	Vacuolar iron transporter (VIT) family protein [Arabidopsis thaliana]	5.05308e-16	-1.34442	down	10.7414	10.7288	12.4991	5.19856	5.85889	3.80427
AT1G59720	Tetratricopeptide repeat (TPR)-like superfamily protein [Arabidopsis thaliana]	0.00822462	-0.719262	down	1.26779	0.975402	1.05449	0.725745	0.831171	0.609692
AT5G19025	Ribosomal protein L34e superfamily protein [Arabidopsis thaliana]	0.00183706	-0.607156	down	5.21853	4.7905	4.51973	3.07302	4.06403	3.71879
AT3G60750	Transketolase [Arabidopsis thaliana]	9.19479e-29	-1.01682	down	463.576	405.14	430.612	233.393	255.2	258.101
AT4G11393	Defensin-like (DEFL) family protein [Arabidopsis thaliana]	0.00490406	-0.949274	down	17.4278	25.9363	36.5633	16.9457	13.2049	8.62052
AT3G28130	nodulin MtN21 /EamA-like transporter family protein [Arabidopsis thaliana]	0.0262606	-0.623927	down	1.33318	1.50143	1.55708	0.866598	0.812071	1.32909
AT5G55510	Mitochondrial import inner membrane translocase subunit Tim17/Tim22/Tim23 family protein [Arabidopsis thaliana]	0.00101067	-0.755022	down	5.50462	5.61193	6.85365	4.37265	4.94861	2.49928
AT3G28080	nodulin MtN21 /EamA-like transporter family protein [Arabidopsis thaliana]	0.000612533	-0.724686	down	5.77337	4.7616	3.92027	3.01981	2.83835	3.95829
AT2G28190	copper/zinc superoxide dismutase 2 [Arabidopsis thaliana]	5.04844e-08	-1.70878	down	182.695	113.388	136.615	20.1456	46.9659	38.703
AT1G51680	4-coumarate:CoA ligase 1 [Arabidopsis thaliana]	1.3821e-13	-0.918843	down	11.8618	10.678	10.3715	7.27028	6.48577	6.26384
AT3G01120	Pyridoxal phosphate (PLP)-dependent transferases superfamily protein [Arabidopsis thaliana]	5.08696e-09	-0.649127	down	80.3377	90.1782	95.5587	58.1953	76.3582	62.7694
AT4G27440	protochlorophyllide oxidoreductase B [Arabidopsis thaliana]	5.03776e-08	-0.596481	down	376.704	305.848	316.786	248.935	280.896	240.861
AT5G01180	peptide transporter 5 [Arabidopsis thaliana]	1.08085e-10	-0.819374	down	455.031	344.381	403.094	227.285	308.341	252.101
AT1G09240	nicotianamine synthase 3 [Arabidopsis thaliana]	4.37795e-05	-1.23548	down	1.2861	3.82628	3.07292	0.779364	0.941444	1.49186
AT4G16940	Disease resistance protein (TIR-NBS-LRR class) family [Arabidopsis thaliana]	0.000395796	-0.661046	down	2.45041	2.93293	2.78051	1.44789	2.61716	1.82754
AT4G36250	aldehyde dehydrogenase 3F1 [Arabidopsis thaliana]	1.65492e-07	-0.68704	down	29.4513	25.4134	28.9277	18.1607	24.5368	17.6313
AT2G40100	light harvesting complex photosystem II [Arabidopsis thaliana]	0.00751599	-0.870155	down	33.0877	40.9981	36.8019	11.0812	25.7039	23.0765
AT5G66530	Galactose mutarotase-like superfamily protein [Arabidopsis thaliana]	3.37368e-16	-0.747338	down	36.1765	35.4363	35.9792	22.898	26.9256	24.842
AT3G48350	Cysteine proteinases superfamily protein [Arabidopsis thaliana]	0.000111514	-0.779991	down	4.78647	4.86018	5.02175	2.39819	4.10633	3.19486
AT1G05300	zinc transporter 5 precursor [Arabidopsis thaliana]	0.0030757	-0.817447	down	2.34033	5.27466	4.64786	1.57077	2.5718	3.28433
AT1G09780	Phosphoglycerate mutase, 2,3-bisphosphoglycerate-independent [Arabidopsis thaliana]	7.08982e-15	-0.727587	down	47.0297	46.4176	53.3272	33.7557	34.6925	34.7489
AT4G38660	Pathogenesis-related thaumatin superfamily protein [Arabidopsis thaliana]	9.04846e-61	-4.94561	down	3.05792	2.72331	2.84439	0	0	0
AT2G42530	cold regulated 15b [Arabidopsis thaliana]	0.000871165	-0.973859	down	1.42444	1.61314	0.926361	0.666141	0.595236	0.753867
AT1G09740	Adenine nucleotide alpha hydrolases-like superfamily protein [Arabidopsis thaliana]	1.11739e-08	-0.692617	down	56.6074	52.431	69.5676	41.2411	41.6234	45.0719
AT1G03030	P-loop containing nucleoside triphosphate hydrolases superfamily protein [Arabidopsis thaliana]	9.56269e-07	-0.645505	down	11.2956	11.8236	12.5339	8.77674	9.93035	7.8036
AT4G28080	Tetratricopeptide repeat (TPR)-like superfamily protein [Arabidopsis thaliana]	7.5062e-10	-0.678083	down	42.4136	36.4739	34.1773	29.1936	26.7591	26.2118
AT5G19250	Glycoprotein membrane precursor GPI-anchored [Arabidopsis thaliana]	4.66402e-07	-0.788632	down	31.7374	21.9204	25.8998	18.3971	19.6009	14.7782
AT4G08290	nodulin MtN21 /EamA-like transporter family protein [Arabidopsis thaliana]	4.77251e-05	-0.59843	down	9.2904	7.71989	7.90233	5.73247	6.7515	6.56328
AT3G26570	phosphate transporter 2;1 [Arabidopsis thaliana]	3.69269e-11	-0.666654	down	41.9079	44.2703	42.3472	27.8685	34.3103	32.4477
AT1G53490	RING/U-box superfamily protein [Arabidopsis thaliana]	1.83696e-06	-1.43446	down	1.11298	2.13177	1.48275	0.594125	0.981952	0.307451
AT5G60790	ABC transporter family protein [Arabidopsis thaliana]	5.33625e-16	-1.02925	down	180.093	178.22	184.415	91.1428	129.545	85.1554
AT1G60190	ARM repeat superfamily protein [Arabidopsis thaliana]	2.72425e-16	-0.887313	down	28.8884	27.3726	26.9327	18.3339	18.8357	14.9629
AT3G02050	K+ uptake transporter 3 [Arabidopsis thaliana]	3.83255e-07	-0.631433	down	6.04824	6.19915	5.76404	4.43324	4.69609	4.35116
AT5G17523	maltose excess-like protein [Arabidopsis thaliana]	1.11537e-11	-1.4419	down	6.64133	4.21636	5.03018	2.08501	2.12948	1.93718
AT1G61360	S-locus lectin protein kinase family protein [Arabidopsis thaliana]	0.000141819	-0.850547	down	1.45471	1.33169	1.6822	1.03834	0.704501	0.907856
AT1G52200	PLAC8 family protein [Arabidopsis thaliana]	0.00101746	-0.843472	down	1.93182	2.59599	3.77777	1.45301	1.59088	1.96529
AT1G74670	Gibberellin-regulated family protein [Arabidopsis thaliana]	2.7292e-22	-1.28098	down	70.4355	98.4454	84.7527	33.5163	41.2935	43.6306
AT3G15340	proton pump interactor 2 [Arabidopsis thaliana]	3.71779e-09	-0.617633	down	72.5539	63.0191	66.2171	49.2056	48.7615	54.8945
AT4G08390	stromal ascorbate peroxidase [Arabidopsis thaliana]	1.24127e-07	-0.634191	down	47.7183	42.4032	44.3659	27.7897	37.8529	28.4104
AT5G24120	sigma factor E [Arabidopsis thaliana]	8.00027e-07	-0.75408	down	5.74161	6.13335	4.83203	3.57123	3.94384	3.81919
AT1G30190	cotton fiber protein [Arabidopsis thaliana]	0.000203828	-0.837637	down	4.0137	4.38494	3.11106	2.52919	1.91984	2.59082
AT1G03055	beta-carotene isomerase D27-like protein [Arabidopsis thaliana]	0.000118547	-1.16642	down	1.34439	2.05585	1.59097	0.679248	0.775914	0.643501
AT5G54960	pyruvate decarboxylase-2 [Arabidopsis thaliana]	1.43066e-13	-1.11025	down	71.5116	48.2271	59.2744	27.8059	39.0887	27.3561
AT2G18230	pyrophosphorylase 2 [Arabidopsis thaliana]	2.52346e-05	-0.648523	down	17.5331	19.2488	16.0089	10.3491	14.2492	14.1596
AT3G23600	alpha/beta-Hydrolases superfamily protein [Arabidopsis thaliana]	2.59634e-09	-0.59952	down	87.6987	94.6253	111.47	65.3493	83.472	75.8261
AT5G39830	Trypsin family protein with PDZ domain-containing protein [Arabidopsis thaliana]	1.42015e-15	-0.783966	down	31.3304	34.6999	32.5583	22.2945	21.077	22.0164
AT1G53480	mto 1 responding down 1 [Arabidopsis thaliana]	3.60601e-51	-3.81398	down	5.47538	5.68922	5.65151	0.108982	0.15905	0.502293
AT3G02660	Tyrosyl-tRNA synthetase, class Ib, bacterial/mitochondrial [Arabidopsis thaliana]	9.29887e-07	-0.618813	down	9.60651	9.77939	9.30062	7.03391	7.97548	6.77948
AT1G20440	cor47, partial [Arabidopsis thaliana]	4.90975e-09	-0.664884	down	893.895	670.091	785.748	595.02	570.985	556.644
AT1G65800	receptor kinase 2 [Arabidopsis thaliana]	4.98792e-06	-1.0201	down	1.2706	1.39639	1.0408	0.576982	0.69575	0.68744
AT4G05050	polyubiquitin [Hevea brasiliensis]	2.59434e-11	-0.651966	down	560.487	486.777	527.008	386.974	433.515	363.145
AT1G26945	basic helix-loop-helix (bHLH) DNA-binding superfamily protein [Arabidopsis thaliana]	4.5441e-12	-1.58757	down	4.69178	8.72524	10.4318	2.48743	2.50521	3.0376
AT3G02020	aspartate kinase 3 [Arabidopsis thaliana]	4.53121e-10	-1.10876	down	1.23166	1.44207	1.36404	0.613573	0.69526	0.769812
AT3G15950	DNA topoisomerase-like protein [Arabidopsis thaliana]	1.8263e-19	-1.08048	down	66.5112	52.8685	60.9759	29.4074	38.3438	30.4637
AT5G38865	hypothetical protein AT5G38865, partial [Arabidopsis thaliana]	0.00189702	-0.823029	down	7.45065	3.90199	4.36328	3.28532	3.00621	3.72408
AT5G04140	glutamate synthase 1 [Arabidopsis thaliana]	8.58675e-22	-0.938112	down	231.512	201.37	200.356	129.094	124.26	122.87
AT1G68830	Serine/Threonine kinase domain protein [Arabidopsis thaliana]	8.8118e-12	-0.62164	down	31.7853	35.2811	34.2651	25.7224	26.0533	25.0411
AT4G06746	related to AP2 9 [Arabidopsis thaliana]	1.29202e-10	-0.893599	down	16.6397	18.0343	20.5589	11.0865	13.1355	9.87963
AT4G21750	Homeobox-leucine zipper family protein / lipid-binding START domain-containing protein [Arabidopsis thaliana]	8.54535e-09	-0.58706	down	16.437	15.5444	14.9507	11.612	12.9716	11.8238
AT4G17090	chloroplast beta-amylase [Arabidopsis thaliana]	4.99122e-22	-1.01996	down	40.1415	37.0435	34.1548	19.5423	22.1654	21.7899
AT2G03750	P-loop containing nucleoside triphosphate hydrolases superfamily protein [Arabidopsis thaliana]	0.00867022	-0.622387	down	2.58983	3.22748	3.06297	1.95037	2.90024	1.60855
AT4G22830	YCF49-like protein [Arabidopsis thaliana]	2.41063e-05	-0.617109	down	11.5414	11.7655	11.1444	8.04461	9.86413	8.03266
AT5G57700	BNR/Asp-box repeat family protein [Arabidopsis thaliana]	3.03734e-05	-0.761437	down	5.99359	5.86335	5.5738	3.25288	3.43583	4.68149
AT1G65985	transmembrane protein, putative (DUF247) [Arabidopsis thaliana]	5.76458e-07	-1.51655	down	1.12083	0.83297	1.05227	0.21587	0.385093	0.304972
AT5G38430	Ribulose bisphosphate carboxylase (small chain) family protein [Arabidopsis thaliana]	3.06444e-19	-1.09123	down	653.903	679.042	621.911	277.787	380.159	395.247
AT5G63380	AMP-dependent synthetase and ligase family protein [Arabidopsis thaliana]	5.55927e-06	-0.607606	down	14.4752	13.1226	14.2877	9.23558	12.7211	9.94562
AT2G02930	glutathione S-transferase F3 [Arabidopsis thaliana]	0.0261548	-0.797218	down	2.35812	1.21229	1.36798	0.795324	1.50295	0.396046
AT5G47880	eukaryotic release factor 1-1 [Arabidopsis thaliana]	1.81966e-06	-0.676695	down	41.438	34.0304	40.3676	24.2226	35.074	24.4517
AT1G31190	myo-inositol monophosphatase like 1 [Arabidopsis thaliana]	6.15246e-10	-0.686077	down	24.7863	23.6819	22.2125	16.4103	17.1363	17.4727
AT4G27740	Yippee family putative zinc-binding protein [Arabidopsis thaliana]	9.49816e-05	-1.01	down	4.94511	5.2782	4.43741	1.82305	3.58808	2.22261
AT1G01080	RNA-binding (RRM/RBD/RNP motifs) family protein [Arabidopsis thaliana]	2.28854e-08	-0.604234	down	32.0332	31.7525	30.0586	21.7124	26.7338	23.4467
AT4G36970	Remorin family protein [Arabidopsis thaliana]	1.51072e-10	-0.812585	down	9.8727	11.1173	10.775	7.16234	7.3224	6.34479
AT4G21280	photosystem II subunit QA [Arabidopsis thaliana]	1.27345e-19	-0.773722	down	1403.87	1564.72	1407.64	926.761	1015.28	992.486
AT2G37460	nodulin MtN21 /EamA-like transporter family protein [Arabidopsis thaliana]	0.0318433	-0.605022	down	1.43035	1.39597	1.43084	0.756218	1.35828	0.959131
AT2G26830	Protein kinase superfamily protein [Arabidopsis thaliana]	0.000253519	-0.609622	down	4.84479	4.30118	4.25464	3.35837	3.37838	3.34816
AT5G59750	monofunctional riboflavin biosynthesis protein RIBA 3 [Arabidopsis thaliana]	9.45509e-17	-1.02412	down	15.6038	17.5393	15.5765	7.85548	9.93809	9.6086
AT1G58070	hypothetical protein AXX17_AT1G52030 [Arabidopsis thaliana]	5.98299e-05	-1.06385	down	2.07369	1.76314	1.95392	1.06602	0.89286	0.890777
AT4G38580	farnesylated protein 6 [Arabidopsis thaliana]	4.74797e-07	-0.672619	down	31.27	27.6199	33.1931	20.5578	26.3969	19.9578
AT5G66490	hypothetical protein AT5G66490 [Arabidopsis thaliana]	0.0172824	-0.591348	down	7.19072	16.3357	15.4778	9.32141	10.4942	8.97475
AT3G46900	copper transporter 2 [Arabidopsis thaliana]	0.00606993	-0.852099	down	1.94004	1.70632	1.74513	0.852825	0.991617	1.17984
AT5G03900	Iron-sulfur cluster biosynthesis family protein [Arabidopsis thaliana]	1.19126e-11	-0.720072	down	13.1225	14.3869	14.03	9.233	10.2783	9.49912
AT1G43670	Inositol monophosphatase family protein [Arabidopsis thaliana]	8.00628e-28	-0.937449	down	105.708	107.933	98.6192	63.0574	65.9313	60.8008
AT1G21440	Phosphoenolpyruvate carboxylase family protein [Arabidopsis thaliana]	6.02293e-09	-0.658806	down	21.2668	23.6601	23.2255	14.9896	18.1291	16.8289
AT1G75460	ATP-dependent protease La (LON) domain protein [Arabidopsis thaliana]	1.13962e-06	-0.842661	down	7.05452	11.5578	10.4314	6.07279	7.13506	5.13244
AT1G28610	GDSL-like Lipase/Acylhydrolase superfamily protein [Arabidopsis thaliana]	0.00752398	-0.686043	down	2.1501	3.1387	2.22537	1.17667	2.41483	1.50124
AT1G34047	Defensin-like (DEFL) family protein [Arabidopsis thaliana]	0.00429505	-1.07706	down	47.2912	99.8506	52.6414	12.4763	1.79076	13.8375
AT1G52040	myrosinase-binding protein 1 [Arabidopsis thaliana]	0.00526164	-0.714823	down	3.46936	4.56092	3.54698	1.41277	3.67525	2.65175
AT3G21710	transmembrane protein [Arabidopsis thaliana]	2.44674e-12	-0.86944	down	17.2853	15.9809	17.0512	9.60839	10.4246	10.6731
AT1G15580	indole-3-acetic acid inducible 5 [Arabidopsis thaliana]	0.00601616	-0.917119	down	2.18348	2.20641	1.49908	0.858039	0.627805	1.4585
AT1G77210	sugar transporter 14 [Arabidopsis thaliana]	6.74041e-06	-0.878241	down	3.25378	2.71032	2.9848	2.15578	1.6624	1.64669
AT1G02090	Proteasome component (PCI) domain protein [Arabidopsis thaliana]	4.32815e-14	-0.633125	down	168.508	159.558	171.606	125.813	135.318	127.72
AT2G26910	pleiotropic drug resistance 4 [Arabidopsis thaliana]	1.24973e-08	-0.727407	down	13.7986	10.5979	11.0534	7.85991	9.21359	7.72898
AT1G06350	Fatty acid desaturase family protein [Arabidopsis thaliana]	2.76207e-07	-1.37296	down	3.78405	2.08986	3.5363	0.921555	1.68979	0.96583
AT5G58260	oxidoreductases, acting on NADH or NADPH, quinone or similar compound as acceptor [Arabidopsis thaliana]	4.01701e-10	-0.81056	down	34.366	37.0799	34.0225	20.9575	19.5955	26.5505
AT5G58390	Peroxidase superfamily protein [Arabidopsis thaliana]	0.00178976	-0.823681	down	2.72343	1.97559	2.16275	0.937345	1.70271	1.53481
AT2G44490	Glycosyl hydrolase superfamily protein [Arabidopsis thaliana]	1.30037e-06	-0.749624	down	16.1652	13.8083	14.8615	12.7994	8.43826	9.27715
AT3G23840	HXXXD-type acyl-transferase family protein [Arabidopsis thaliana]	1.07474e-08	-1.33827	down	3.83333	2.36443	3.09772	1.11589	1.66938	1.03842
AT4G38770	proline-rich protein 4 [Arabidopsis thaliana]	1.49163e-26	-1.49553	down	542.55	330.51	419.182	168.773	183.354	163.956
AT4G18050	P-glycoprotein 9 [Arabidopsis thaliana]	0.000369329	-0.727085	down	1.17857	1.01949	1.00207	0.725081	0.786674	0.657963
AT2G20880	Integrase-type DNA-binding superfamily protein [Arabidopsis thaliana]	7.12671e-12	-1.51903	down	3.17682	2.66197	3.30214	1.09969	1.26558	0.934555
AT5G15450	casein lytic proteinase B3 [Arabidopsis thaliana]	3.13561e-20	-0.857836	down	2475.47	2151.57	2166.25	1458.16	1432.15	1469.87
AT3G01440	PsbQ-like 1 [Arabidopsis thaliana]	6.87571e-28	-1.40305	down	41.0059	41.2593	41.4272	14.3157	21.1424	17.7071
AT3G01550	phosphoenolpyruvate (pep)/phosphate translocator 2 [Arabidopsis thaliana]	2.58044e-10	-1.22094	down	5.33594	6.74828	5.00041	2.84763	3.20766	1.92797
AT1G06690	NAD(P)-linked oxidoreductase superfamily protein [Arabidopsis thaliana]	1.03567e-18	-0.891395	down	25.2001	26.0654	26.1067	15.1757	16.2596	16.9127
AT3G05730	defensin-like protein [Arabidopsis thaliana]	1.7708e-18	-1.09356	down	158.794	151.777	198.507	88.1836	107.803	77.7421
AT3G14415	Aldolase-type TIM barrel family protein [Arabidopsis thaliana]	2.04347e-13	-0.684608	down	349.147	385.649	342.051	245.869	253.33	273.31
AT5G22300	nitrilase 4 [Arabidopsis thaliana]	0.000285435	-1.01057	down	1.01184	1.62445	1.43512	0.59884	0.768549	0.456281
AT5G15160	BANQUO 2 [Arabidopsis thaliana]	2.57912e-08	-1.29119	down	5.10783	6.99512	5.43135	1.79565	2.5276	3.10242
AT1G54570	Esterase/lipase/thioesterase family protein [Arabidopsis thaliana]	6.6113e-10	-0.829201	down	5.26042	5.24038	5.23897	3.39566	3.14058	3.62944
AT5G64780	holocarboxylase synthetase [Arabidopsis thaliana]	0.00967515	-0.730147	down	2.20851	1.82032	2.05528	1.18255	1.61592	1.12146
AT1G76790	O-methyltransferase family protein [Arabidopsis thaliana]	9.26277e-06	-0.949405	down	4.60531	3.82971	6.03976	2.45006	3.50524	2.30213
AT1G17870	unnamed protein product [Arabidopsis thaliana]	8.59543e-10	-0.599479	down	1188.07	1013.51	1059.3	844.285	809.604	855.924
AT2G30390	ferrochelatase 2 [Arabidopsis thaliana]	1.37546e-25	-1.10262	down	30.1111	26.355	27.3417	13.955	16.0861	15.037
AT5G49740	ferric reduction oxidase 7 [Arabidopsis thaliana]	0.000186404	-0.672449	down	2.58402	3.10007	2.39518	1.74347	1.99248	2.02948
AT3G04870	zeta-carotene desaturase [Arabidopsis thaliana]	5.41001e-19	-0.878804	down	50.0489	44.1875	47.4309	27.5975	31.9805	29.0911
AT1G10370	Glutathione S-transferase family protein [Arabidopsis thaliana]	7.34351e-05	-0.732438	down	14.3748	16.8843	16.6189	8.14751	15.0782	9.57908
AT1G12140	flavin-monooxygenase glucosinolate S-oxygenase 5 [Arabidopsis thaliana]	1.16262e-08	-0.804724	down	8.82967	8.96517	10.6632	4.92851	5.84437	6.33043
AT4G25300	2-oxoglutarate (2OG) and Fe(II)-dependent oxygenase superfamily protein [Arabidopsis thaliana]	0.00878758	-0.592866	down	2.31833	2.40222	2.72495	1.92733	1.92834	1.73734
AT1G62560	flavin-monooxygenase glucosinolate S-oxygenase 3 [Arabidopsis thaliana]	8.8931e-07	-1.31393	down	1.87659	1.22218	1.41061	0.4396	0.777481	0.557994
AT3G27830	ribosomal protein L12-A [Arabidopsis thaliana]	5.08099e-14	-0.703817	down	280.835	302.884	287.156	191.407	232.026	199.984
AT3G56090	ferritin 3 [Arabidopsis thaliana]	3.92091e-10	-0.711313	down	94.8864	99.8493	86.4651	75.5913	62.9487	60.6212
AT1G70820	phosphoglucomutase, putative / glucose phosphomutase [Arabidopsis thaliana]	1.79973e-14	-1.04862	down	31.3572	25.4943	24.8319	17.7022	13.2434	14.2107
AT5G25610	BURP domain-containing protein [Arabidopsis thaliana]	2.53308e-20	-1.12316	down	98.3536	82.5846	80.7521	40.2927	54.1048	43.7274
AT5G43330	Lactate/malate dehydrogenase family protein [Arabidopsis thaliana]	3.9258e-07	-0.749657	down	66.7988	57.427	66.912	35.3503	56.7177	38.9068
AT5G05860	UDP-glucosyl transferase 76C2 [Arabidopsis thaliana]	6.9281e-06	-0.748769	down	4.12838	4.37863	4.44269	2.77533	3.25203	2.76565
AT5G51440	HSP20-like chaperones superfamily protein [Arabidopsis thaliana]	4.30161e-13	-0.662609	down	2116.63	1813.55	1978.3	1416.86	1486.7	1451.53
AT4G36380	Cytochrome P450 superfamily protein [Arabidopsis thaliana]	8.81249e-09	-0.812175	down	4.80324	5.12565	4.66024	3.09213	3.32785	3.09974
AT2G17695	outer envelope protein [Arabidopsis thaliana]	2.86683e-13	-0.959073	down	8.87913	10.7556	9.50169	5.1105	6.44475	5.48539
AT2G28760	UDP-XYL synthase 6 [Arabidopsis thaliana]	0.00453321	-0.703572	down	1.68482	1.6442	1.55947	1.01259	1.02474	1.08143
AT1G05320	myosin heavy chain, embryonic smooth protein [Arabidopsis thaliana]	9.7826e-06	-0.904525	down	1.49698	1.61743	2.07904	1.04777	1.05543	1.00188
AT3G09450	fusaric acid resistance family protein [Arabidopsis thaliana]	2.37823e-06	-1.10672	down	2.80692	2.74864	4.32437	1.03643	2.24684	1.60819
AT1G29670	GDSL-like Lipase/Acylhydrolase superfamily protein [Arabidopsis thaliana]	2.35783e-08	-0.693222	down	49.2079	39.0757	40.5823	29.5795	29.5043	33.2116
AT4G18205	Nucleotide-sugar transporter family protein [Arabidopsis thaliana]	0.00056226	-0.792682	down	4.35274	2.71631	3.44967	2.24449	1.77389	2.67952
AT2G25830	YebC-like protein [Arabidopsis thaliana]	1.44532e-11	-0.935419	down	21.0648	19.1053	21.1847	10.2895	15.2507	11.291
AT1G68600	aluminum activated malate transporter family protein [Arabidopsis thaliana]	0.000175948	-1.07647	down	1.4441	0.788111	1.14003	0.482565	0.510114	0.600834
AT3G10870	methyl esterase 17 [Arabidopsis thaliana]	0.00368693	-0.696413	down	2.44153	2.39144	1.90235	1.59109	1.42362	1.55186
AT5G44070	phytochelatin synthase 1 (PCS1) [Arabidopsis thaliana]	1.64652e-06	-0.684702	down	12.8814	11.7025	13.3629	10.7691	8.76131	7.67624
AT2G24050	MIF4G domain-containing protein / MA3 domain-containing protein [Arabidopsis thaliana]	2.31029e-08	-0.766734	down	21.5635	20.0196	19.7668	12.451	17.499	11.6937
AT1G64170	cation/H+ exchanger 16 [Arabidopsis thaliana]	0.0249851	-0.757716	down	0.519401	0.466235	0.655512	0.273044	0.511909	0.182983
AT5G48930	hydroxycinnamoyl-CoA shikimate/quinate hydroxycinnamoyl transferase [Arabidopsis thaliana]	1.87154e-10	-0.667747	down	24.0083	23.3259	22.4583	17.7636	16.2573	17.0326
AT3G17130	Plant invertase/pectin methylesterase inhibitor superfamily protein [Arabidopsis thaliana]	0.0041846	-0.862702	down	2.92184	1.85414	2.4129	0.804772	1.55982	1.67934
AT2G32800	protein kinase family protein [Arabidopsis thaliana]	3.00917e-10	-0.955572	down	8.96305	7.11186	7.02764	4.66999	5.18236	3.7261
AT5G43660	2-oxoglutarate (2OG) and Fe(II)-dependent oxygenase superfamily protein [Arabidopsis thaliana]	0.0373905	-0.635593	down	0.942273	1.00609	1.0816	0.673199	0.817519	0.560612
AT1G64150	Uncharacterized protein family (UPF0016) [Arabidopsis thaliana]	1.6079e-15	-0.783546	down	26.8808	27.6861	26.3551	18.0177	18.7818	17.8338
AT1G30720	FAD-binding Berberine family protein [Arabidopsis thaliana]	1.14586e-13	-1.72768	down	3.79603	2.14265	3.04418	0.760954	1.18235	0.761256
AT5G44400	FAD-binding Berberine family protein [Arabidopsis thaliana]	0.0170944	-0.797527	down	0.707258	0.48317	0.566001	0.296965	0.361958	0.342898
AT2G28780	P-hydroxybenzoic acid efflux pump subunit [Arabidopsis thaliana]	3.47308e-09	-1.42618	down	2.29614	2.19195	2.62682	0.99803	1.2429	0.449353
AT5G07460	peptidemethionine sulfoxide reductase 2 [Arabidopsis thaliana]	0.00113443	-0.770606	down	5.89298	5.88615	6.04268	2.35808	5.64095	3.54638
AT3G21670	Major facilitator superfamily protein [Arabidopsis thaliana]	0.0302677	-0.593584	down	1.34544	1.40038	1.24582	0.621928	1.08457	1.20433
AT1G19394	hypothetical protein AT1G19394 [Arabidopsis thaliana]	2.82906e-43	-2.66257	down	24.2567	28.5818	27.3356	3.58524	4.53681	4.20891
AT2G40840	disproportionating enzyme 2 [Arabidopsis thaliana]	1.19554e-09	-0.688824	down	25.3669	21.5601	21.3967	17.4764	15.444	16.279
AT4G38810	Calcium-binding EF-hand family protein [Arabidopsis thaliana]	1.55723e-13	-0.858929	down	15.6441	16.7913	16.1215	11.1951	9.32978	10.1955
AT5G04590	sulfite reductase [Arabidopsis thaliana]	3.49019e-17	-0.757846	down	92.946	86.0372	94.7932	66.7677	61.5107	60.3016
AT3G16000	MAR binding filament-like protein 1 [Arabidopsis thaliana]	5.03392e-10	-0.61238	down	21.0536	22.2992	21.8085	15.3527	18.0549	16.294
AT4G30190	H[+]-ATPase 2 [Arabidopsis thaliana]	1.62049e-24	-0.943414	down	132.457	115.187	142.129	77.5725	81.6699	77.6606
AT1G64400	AMP-dependent synthetase and ligase family protein [Arabidopsis thaliana]	2.80197e-08	-1.36333	down	2.06119	2.21976	3.10498	0.639252	1.44308	0.850128
AT4G24620	phosphoglucose isomerase 1 [Arabidopsis thaliana]	3.7249e-14	-0.742294	down	44.245	37.826	42.0217	28.8977	29.2361	28.0851
AT1G16080	nuclear protein [Arabidopsis thaliana]	6.75439e-10	-0.660288	down	78.6554	89.4668	83.3113	54.175	69.2257	61.716
AT2G29450	glutathione S-transferase tau 5 [Arabidopsis thaliana]	4.68918e-41	-1.11677	down	1415.91	1438.66	1417.06	702.772	794.095	791.685
AT3G10060	FKBP-like peptidyl-prolyl cis-trans isomerase family protein [Arabidopsis thaliana]	2.72173e-11	-0.65283	down	60.6237	69.1267	62.7124	45.1548	48.3955	48.9626
AT5G09590	mitochondrial HSO70 2 [Arabidopsis thaliana]	4.34943e-25	-0.907223	down	1951.54	1738.13	1818.8	1115.45	1127.17	1174.67
AT4G09350	Chaperone DnaJ-domain superfamily protein [Arabidopsis thaliana]	1.58193e-06	-1.03889	down	4.78743	5.63886	5.70981	1.81495	3.43804	3.29712
AT1G22985	Integrase-type DNA-binding superfamily protein [Arabidopsis thaliana]	7.56919e-09	-0.706102	down	42.4808	41.4476	48.8455	28.9104	36.5319	28.9545
AT1G11300	G-type lectin S-receptor-like Serine/Threonine-kinase [Arabidopsis thaliana]	0.0433397	-0.623539	down	0.644743	0.471955	0.593112	0.413302	0.42294	0.345795
AT4G10770	oligopeptide transporter 7 [Arabidopsis thaliana]	0.000202218	-0.80061	down	3.18893	2.4466	2.66862	2.30385	1.27153	1.6707
AT3G62820	Plant invertase/pectin methylesterase inhibitor superfamily protein [Arabidopsis thaliana]	8.8448e-08	-1.03402	down	7.71812	5.68321	6.47967	3.83914	4.17064	2.74895
AT4G34730	ribosome-binding factor A family protein [Arabidopsis thaliana]	6.56838e-05	-0.618661	down	8.16787	11.7966	10.7872	7.17014	8.80804	6.99611
AT1G71000	Chaperone DnaJ-domain superfamily protein [Arabidopsis thaliana]	3.74827e-07	-0.658105	down	1009.06	1359.3	1133.1	909.183	735.326	905.877
AT1G74310	heat shock protein 101 [Arabidopsis thaliana]	3.1886e-16	-0.911115	down	4959.84	3909.92	4140.99	2767.03	2482.7	2755.12
AT1G79510	hypothetical protein (DUF2358) [Arabidopsis thaliana]	7.78123e-18	-1.01927	down	22.4779	22.181	20.506	11.449	13.8384	11.7336
AT4G16980	arabinogalactan-protein family [Arabidopsis thaliana]	1.38874e-08	-0.620823	down	83.3176	74.7652	82.9908	62.5975	67.3133	52.7294
AT2G25450	2-oxoglutarate (2OG) and Fe(II)-dependent oxygenase superfamily protein [Arabidopsis thaliana]	5.29854e-17	-0.75444	down	98.1565	87.321	93.4357	63.7036	65.7343	63.2725
AT3G59970	methylenetetrahydrofolate reductase 1 [Arabidopsis thaliana]	4.90992e-14	-0.683678	down	84.556	78.3771	79.7603	61.0601	57.6218	57.9997
AT1G05690	BTB and TAZ domain protein 3 [Arabidopsis thaliana]	0.0136256	-0.733199	down	0.782411	0.871231	1.03652	0.497073	0.704489	0.516079
AT1G29660	GDSL-like Lipase/Acylhydrolase superfamily protein [Arabidopsis thaliana]	7.07707e-12	-1.28484	down	12.4728	8.48276	9.73461	3.83454	6.23268	3.79143
AT5G17520	root cap 1 (RCP1) [Arabidopsis thaliana]	2.55303e-07	-0.743015	down	12.9691	12.9342	12.0892	6.94486	9.8718	9.32543
AT3G11170	fatty acid desaturase 7 [Arabidopsis thaliana]	1.64123e-09	-0.592123	down	98.5329	107.015	94.6403	79.6956	72.4275	79.8469
Arabidopsis_thaliana_newGene_784	hypothetical protein AXX17_AT1G04510 [Arabidopsis thaliana]	0.0130661	-0.811755	down	4.84102	1.97335	5.34539	2.77249	2.08978	2.01535
AT4G31500	cytochrome P450, family 83, subfamily B, polypeptide 1 [Arabidopsis thaliana]	0.0059912	-0.726108	down	4.63596	3.32517	4.48259	1.91563	4.46936	1.85255
AT1G12520	Cu/Zn-superoxide dismutase copper chaperone precursor, partial [Arabidopsis thaliana]	2.53308e-20	-1.3036	down	41.1176	30.0831	31.1326	13.8406	15.8394	17.1157
AT5G11150	vesicle-associated membrane protein 713 [Arabidopsis thaliana]	1.60085e-13	-1.0866	down	8.86547	9.33178	8.75086	4.50143	4.48512	5.38438
AT1G76690	12-oxophytodienoate reductase 2 [Arabidopsis thaliana]	0.0068015	-0.644707	down	2.73292	2.35763	3.52459	2.3947	1.54009	2.21104
AT5G26270	transmembrane protein [Arabidopsis thaliana]	4.3393e-10	-1.09918	down	6.64489	6.69156	6.08328	3.12546	3.31133	3.74183
AT2G30010	TRICHOME BIREFRINGENCE-LIKE 45 [Arabidopsis thaliana]	4.68054e-05	-0.60998	down	6.72179	6.53472	7.53398	5.07693	5.11113	5.51428
AT3G61870	plant/protein [Arabidopsis thaliana]	8.90051e-24	-0.930243	down	185.936	176.994	165.084	102.169	114.92	105.79
AT4G37900	hypothetical protein (duplicated DUF1399) [Arabidopsis thaliana]	0.0281542	-0.607148	down	0.804928	0.746046	0.830341	0.471048	0.704769	0.537966
AT5G20970	HSP20-like chaperones superfamily protein [Arabidopsis thaliana]	1.69604e-06	-1.39888	down	2.54166	1.98419	2.81653	1.13708	0.431545	0.973346
AT5G58670	phospholipase C1 [Arabidopsis thaliana]	0.00645849	-0.863764	down	0.705477	0.648441	1.40049	0.423513	0.603178	0.504917
AT2G23010	serine carboxypeptidase-like 9 [Arabidopsis thaliana]	0.00105674	-0.924791	down	1.81885	1.35147	1.73581	0.760339	1.27033	0.614654
AT3G49120	peroxidase CB [Arabidopsis thaliana]	1.17289e-06	-0.772271	down	25.1768	16.8623	27.6234	16.0579	15.0688	15.5108
AT1G06820	carotenoid isomerase [Arabidopsis thaliana]	1.14438e-09	-0.703917	down	9.42241	9.20978	8.77834	6.27671	6.81074	6.30275
AT5G43350	phosphate transporter 1;1 [Arabidopsis thaliana]	1.4567e-15	-1.27178	down	10.0544	8.48794	12.8808	5.55487	4.65831	4.33418
AT1G56500	haloacid dehalogenase-like hydrolase family protein [Arabidopsis thaliana]	4.70227e-21	-0.855303	down	33.8501	32.9175	31.0637	20.2341	21.5101	21.3632
AT1G24100	UDP-glucosyl transferase 74B1 [Arabidopsis thaliana]	0.00133686	-0.592612	down	6.51743	5.25272	6.07795	3.44052	5.19784	4.9191
AT5G24290	Vacuolar iron transporter (VIT) family protein [Arabidopsis thaliana]	0.00510419	-0.902491	down	0.743811	0.560781	0.904748	0.301081	0.389757	0.458995
AT5G18660	NAD(P)-binding Rossmann-fold superfamily protein [Arabidopsis thaliana]	2.53308e-20	-0.961025	down	43.0394	42.9651	42.7247	22.7986	28.9265	24.9033
AT1G73370	sucrose synthase 6 [Arabidopsis thaliana]	0.0145031	-0.698367	down	0.856903	0.641946	0.516951	0.488797	0.410218	0.356239
AT4G10000	Thioredoxin family protein [Arabidopsis thaliana]	1.46737e-05	-0.625868	down	10.6368	12.0542	9.63185	8.86456	7.58724	8.123
AT1G23080	Auxin efflux carrier family protein [Arabidopsis thaliana]	8.97063e-09	-0.751389	down	9.71898	7.76326	8.20608	5.75537	6.03591	5.94041
AT3G16250	NDH-dependent cyclic electron flow 1 [Arabidopsis thaliana]	3.27716e-15	-0.823922	down	63.1288	68.2095	65.9962	39.393	42.9336	46.9016
AT2G13560	NAD-dependent malic enzyme 1 [Arabidopsis thaliana]	7.14083e-11	-0.663314	down	28.4721	24.9717	27.9852	20.6023	19.6358	19.6195
AT3G47430	peroxin 11B [Arabidopsis thaliana]	5.03055e-07	-0.80366	down	20.399	23.6766	20.2727	10.3895	16.5527	15.1449
AT4G24460	CRT (chloroquine-resistance transporter)-like transporter 2 [Arabidopsis thaliana]	2.87945e-11	-0.994414	down	10.063	9.78386	8.61195	4.55071	6.07987	5.44897
AT1G78370	glutathione S-transferase TAU 20 [Arabidopsis thaliana]	0.00103408	-1.0384	down	173.794	198.522	203.23	52.6395	131.328	85.2797
AT5G12920	Transducin/WD40 repeat-like superfamily protein [Arabidopsis thaliana]	0.0257048	-0.698031	down	0.660193	0.671045	0.861183	0.444891	0.48544	0.475933
AT3G15210	ethylene responsive element binding factor 4 [Arabidopsis thaliana]	1.55683e-07	-0.681375	down	56.8297	51.3694	62.2977	36.4607	50.0185	36.752
AT2G26580	plant-specific transcription factor YABBY family protein [Arabidopsis thaliana]	2.19764e-16	-1.07255	down	13.9033	13.029	15.0565	7.49959	7.83787	7.74207
AT3G20960	cytochrome P450, family 705, subfamily A, polypeptide 33 [Arabidopsis thaliana]	9.59331e-05	-0.934561	down	2.13393	1.55028	1.98651	0.946787	1.05437	1.20409
AT1G08540	RNApolymerase sigma subunit 2 [Arabidopsis thaliana]	1.53459e-13	-0.677544	down	38.6726	37.4838	39.3626	28.4402	27.1541	28.5538
AT2G34620	Mitochondrial transcription termination factor family protein [Arabidopsis thaliana]	8.29219e-16	-0.889642	down	68.6327	67.1978	63.8732	37.1447	48.4524	39.323
AT2G21840	Cysteine/Histidine-rich C1 domain family protein [Arabidopsis thaliana]	0.000686503	-0.798554	down	1.33328	0.963534	1.42229	0.872766	0.71673	0.763449
AT1G54030	GDSL-like Lipase/Acylhydrolase superfamily protein [Arabidopsis thaliana]	7.09248e-05	-0.620326	down	28.6529	22.5761	30.5359	17.1101	25.659	18.7555
AT2G36255	Defensin-like (DEFL) family protein [Arabidopsis thaliana]	2.04516e-07	-1.84324	down	64.2127	142.223	85.6033	11.2086	8.55586	21.7938
AT1G07280	Tetratricopeptide repeat (TPR)-like superfamily protein [Arabidopsis thaliana]	3.37021e-06	-0.643398	down	6.92557	6.80327	5.83158	5.04427	4.6126	4.61561
AT5G49760	Leucine-rich repeat protein kinase family protein [Arabidopsis thaliana]	1.11704e-05	-0.619517	down	4.74261	3.8595	4.18495	3.09709	3.46252	3.06266
AT4G14780	Protein kinase superfamily protein [Arabidopsis thaliana]	0.0143206	-0.881399	down	0.555794	0.574893	0.606521	0.128083	0.482602	0.244062
AT5G51820	phosphoglucomutase [Arabidopsis thaliana]	2.51687e-24	-1.06022	down	80.107	66.0966	69.2893	38.302	39.4346	41.7359
AT2G15020	hypothetical protein AT2G15020 [Arabidopsis thaliana]	0.0366912	-0.735894	down	0.8804	0.742522	0.793153	0.387047	0.837622	0.209258
AT4G28140	Integrase-type DNA-binding superfamily protein [Arabidopsis thaliana]	7.25484e-18	-1.70894	down	4.35686	4.45007	4.56429	1.10408	1.80484	1.38212
AT3G59340	solute carrier family 35 protein (DUF914) [Arabidopsis thaliana]	9.0737e-05	-1.32998	down	0.844887	0.872685	1.18813	0.125008	0.460295	0.220945
AT5G36790	2-phosphoglycolate phosphatase 1 [Arabidopsis thaliana]	2.66617e-15	-0.939694	down	126.335	157.083	120.811	78.959	75.5355	89.8755
AT3G46490	2-oxoglutarate (2OG) and Fe(II)-dependent oxygenase superfamily protein [Arabidopsis thaliana]	3.43248e-09	-0.907679	down	12.0174	11.7768	10.0286	6.41148	6.04066	8.02905
AT3G03250	UDP-GLUCOSE PYROPHOSPHORYLASE 1 [Arabidopsis thaliana]	3.38918e-10	-0.659709	down	47.6162	40.2827	47.9337	33.6405	35.5148	31.0301
AT3G12580	heat shock protein 70 [Arabidopsis thaliana]	8.91272e-13	-0.824038	down	6515.58	4825.74	5280.67	3629.36	3625.91	3621.02
AT3G01260	Galactose mutarotase-like superfamily protein [Arabidopsis thaliana]	1.27455e-09	-1.9152	down	0.924934	0.887169	1.0027	0.101677	0.180045	0.233463
AT5G02540	NAD(P)-binding Rossmann-fold superfamily protein [Arabidopsis thaliana]	1.34162e-13	-1.09436	down	22.7315	23.6174	23.582	12.4876	15.5007	9.23374
AT1G06650	2-oxoglutarate (2OG) and Fe(II)-dependent oxygenase superfamily protein [Arabidopsis thaliana]	5.64106e-10	-0.726647	down	18.9546	17.8831	18.312	11.6756	13.6541	13.4002
AT1G62380	ACC oxidase 2 [Arabidopsis thaliana]	3.10948e-25	-1.36481	down	1059.34	810.859	1015.82	342.884	503.545	426.84
AT1G66970	SHV3-like 2 [Arabidopsis thaliana]	1.80238e-12	-0.895462	down	19.7244	15.8389	16.5323	9.61188	12.3983	10.3022
AT3G54900	CAX interacting protein 1 [Arabidopsis thaliana]	1.85734e-06	-0.587252	down	35.0045	46.141	39.6503	28.7717	33.9891	30.5471
AT5G51890	Peroxidase superfamily protein [Arabidopsis thaliana]	2.14469e-08	-1.21412	down	5.9082	4.39077	4.94968	2.97334	1.71139	2.33255
AT1G78820	D-mannose binding lectin protein with Apple-like carbohydrate-binding domain-containing protein [Arabidopsis thaliana]	0.00471861	-0.956764	down	18.5232	10.2551	14.9912	4.95968	10.1967	6.03026
AT4G36810	geranylgeranyl pyrophosphate synthase 1 [Arabidopsis thaliana]	2.34765e-10	-0.941554	down	5.86322	5.89753	7.0678	3.51023	3.99062	3.68256
AT5G01250	alpha 1,4-glycosyltransferase family protein [Arabidopsis thaliana]	0.0277902	-0.602555	down	2.16093	1.28092	1.82171	1.3322	1.07573	1.40773
AT1G16410	cytochrome p450 79f1 [Arabidopsis thaliana]	1.9365e-12	-1.76119	down	2.52519	2.67265	2.77041	0.328338	1.01224	0.923887
AT5G08260	serine carboxypeptidase-like 35 [Arabidopsis thaliana]	0.000161122	-0.623716	down	27.7464	22.7507	25.8831	14.7885	25.225	17.1141
AT4G37800	xyloglucan endotransglucosylase/hydrolase 7 [Arabidopsis thaliana]	1.10903e-30	-1.34142	down	213.455	186.668	195.444	75.508	106.247	87.565
AT1G71710	DNAse I-like superfamily protein [Arabidopsis thaliana]	1.31934e-10	-0.759833	down	7.51346	7.39886	7.63695	5.18879	5.1543	5.08102
AT3G16450	Mannose-binding lectin superfamily protein [Arabidopsis thaliana]	4.37995e-27	-1.10571	down	128.742	149.543	158.436	73.1303	80.4324	81.4552
AT1G67750	Pectate lyase family protein [Arabidopsis thaliana]	0.00240129	-0.764405	down	2.59109	2.27189	1.97586	1.12447	2.09092	1.19594
AT4G18197	purine permease 7 [Arabidopsis thaliana]	0.0461882	-0.6399	down	0.866211	0.642112	0.626161	0.518004	0.45606	0.462004
AT1G55320	acyl-activating enzyme 18 [Arabidopsis thaliana]	0.00157763	-0.591151	down	2.35673	3.11031	3.58483	2.48402	2.15155	2.23943
AT1G62730	Terpenoid synthases superfamily protein [Arabidopsis thaliana]	1.69817e-13	-1.0244	down	55.3492	60.3552	66.0962	28.1137	43.8697	31.1016
AT2G43560	FKBP-like peptidyl-prolyl cis-trans isomerase family protein [Arabidopsis thaliana]	2.70504e-11	-0.606025	down	164.025	178.137	163.213	121.231	137.332	129.119
AT3G61430	plasma membrane intrinsic protein 1A [Arabidopsis thaliana]	3.56207e-10	-0.661039	down	120.826	96.8915	110.414	81.7134	76.693	83.3294
AT5G02940	ion channel POLLUX-like protein, putative (DUF1012) [Arabidopsis thaliana]	1.16441e-05	-0.606438	down	11.9194	11.7058	10.9542	7.04536	9.49626	9.77918
AT3G32980	Peroxidase superfamily protein [Arabidopsis thaliana]	1.75282e-06	-0.786966	down	155.602	88.4149	139.834	74.0038	92.247	87.8276
AT1G23740	Oxidoreductase, zinc-binding dehydrogenase family protein [Arabidopsis thaliana]	1.57215e-09	-0.789833	down	136.749	143.346	150.021	75.4228	117.787	94.0801
AT1G22410	Class-II DAHP synthetase family protein [Arabidopsis thaliana]	7.29819e-11	-0.65975	down	35.5309	31.0878	36.2583	24.233	26.4633	25.1635
AT5G24105	arabinogalactan protein 41 [Arabidopsis thaliana]	0.0499122	-0.605896	down	2.21798	3.301	3.25117	1.27628	2.33454	2.59627
AT3G59290	ENTH/VHS family protein [Arabidopsis thaliana]	4.83648e-30	-1.21771	down	29.412	25.3379	24.4993	12.165	13.9989	13.0976
AT5G45170	Haloacid dehalogenase-like hydrolase (HAD) superfamily protein [Arabidopsis thaliana]	5.70555e-08	-0.587177	down	23.8751	25.1448	23.0468	19.8645	18.6286	17.3413
AT1G49430	long-chain acyl-CoA synthetase 2 [Arabidopsis thaliana]	9.98308e-05	-0.695858	down	3.6978	3.90617	3.48204	1.98574	3.02373	2.79046
AT4G37925	subunit NDH-M of NAD(P)H:plastoquinone dehydrogenase complex [Arabidopsis thaliana]	1.91506e-12	-1.03281	down	28.166	35.9441	33.0906	14.1999	18.8311	20.9222
AT4G34490	cyclase associated protein 1 [Arabidopsis thaliana]	7.33779e-12	-0.686194	down	23.6384	23.5671	22.397	15.7466	17.6916	16.8863
AT1G78995	hypothetical protein AT1G78995 [Arabidopsis thaliana]	0.00135584	-0.633692	down	5.69171	8.5576	6.74825	4.63939	4.90078	5.7647
AT4G00400	glycerol-3-phosphate acyltransferase 8 [Arabidopsis thaliana]	2.20503e-08	-0.731619	down	21.3383	16.4914	16.7041	12.6344	12.4299	12.877
AT5G08050	wiskott-aldrich syndrome family protein, putative (DUF1118) [Arabidopsis thaliana]	1.74711e-07	-0.660211	down	85.5764	119.353	110.244	68.9139	83.2888	78.5977
AT2G22770	basic helix-loop-helix (bHLH) DNA-binding superfamily protein [Arabidopsis thaliana]	0.0273021	-0.595628	down	2.73544	2.34807	3.22037	1.55363	3.06964	1.48314
AT1G32200	phospholipid/glycerol acyltransferase family protein [Arabidopsis thaliana]	6.38104e-12	-0.723173	down	31.0975	32.2179	29.3908	21.9205	20.2249	23.163
AT3G01480	cyclophilin 38 [Arabidopsis thaliana]	1.40424e-14	-0.727945	down	82.7479	85.1318	82.8014	57.2026	65.5991	53.4593
AT1G09310	plant/protein (Protein of unknown function, DUF538) [Arabidopsis thaliana]	0.000393632	-1.04914	down	372.947	313.896	417.151	118.471	250.985	161.942
AT4G29810	MAP kinase kinase 2 [Arabidopsis thaliana]	4.08364e-09	-0.740557	down	13.6023	12.5496	13.1144	8.62705	10.1352	8.19443
AT3G49680	branched-chain aminotransferase 3 [Arabidopsis thaliana]	9.85914e-13	-0.699116	down	38.259	34.729	39.0643	25.3852	27.8188	26.3965
AT5G24770	vegetative storage protein 2 [Arabidopsis thaliana]	1.27247e-06	-1.24571	down	2.27475	1.95797	1.69634	0.75701	1.03866	0.709247
AT1G52220	CURVATURE THYLAKOID protein [Arabidopsis thaliana]	5.78645e-09	-0.604082	down	151.053	177.589	169.534	112.473	137.46	118.084
AT3G53980	Bifunctional inhibitor/lipid-transfer protein/seed storage 2S albumin superfamily protein [Arabidopsis thaliana]	0.000149815	-0.665536	down	29.8505	25.1844	36.4269	18.0568	20.2008	27.5005
AT1G08650	phosphoenolpyruvate carboxylase kinase 1 [Arabidopsis thaliana]	1.70062e-11	-0.662603	down	40.2372	41.2685	42.6196	30.2778	28.7998	32.1266
AT3G01500	carbonic anhydrase 1 [Arabidopsis thaliana]	1.98275e-09	-0.721896	down	1496.74	1349.36	1095.74	850.786	883.124	974.27
AT5G48730	Pentatricopeptide repeat (PPR) superfamily protein [Arabidopsis thaliana]	0.00460513	-0.605592	down	2.18029	2.62696	2.2496	1.61451	1.8455	1.7729
AT4G32770	tocopherol cyclase, chloroplast / vitamin E deficient 1 (VTE1) / sucrose export defective 1 (SXD1) [Arabidopsis thaliana]	2.46864e-08	-0.696067	down	8.98686	9.07293	8.60715	6.15106	6.22536	6.66109
AT2G04039	DUF2996 family protein [Arabidopsis thaliana]	1.18452e-06	-0.693255	down	41.456	46.4571	43.8284	24.4908	38.5599	30.8947
AT5G59480	Haloacid dehalogenase-like hydrolase (HAD) superfamily protein [Arabidopsis thaliana]	5.68337e-06	-0.692879	down	24.0287	27.1289	25.0287	14.6655	23.3059	16.1456
AT4G02420	Concanavalin A-like lectin protein kinase family protein [Arabidopsis thaliana]	0.00222483	-1.0202	down	0.677286	0.528785	0.841952	0.244962	0.513567	0.180241
AT1G03220	Eukaryotic aspartyl protease family protein [Arabidopsis thaliana]	2.6693e-13	-0.898019	down	66.801	50.3871	69.9191	38.0718	41.1304	36.6186
AT1G44575	Chlorophyll A-B binding family protein [Arabidopsis thaliana]	1.69656e-11	-0.662943	down	479.227	585.04	519.298	361.93	418.93	397.238
AT4G38620	myb domain protein 4 [Arabidopsis thaliana]	4.37735e-07	-1.06709	down	3.76143	5.52797	5.26145	2.11993	2.15968	3.27082
AT2G02400	NAD(P)-binding Rossmann-fold superfamily protein [Arabidopsis thaliana]	0.000202834	-0.60203	down	5.87123	5.88047	5.54873	4.62795	4.06442	4.37322
AT1G22630	SSUH2-like protein [Arabidopsis thaliana]	1.88307e-05	-0.667786	down	28.6772	42.0519	36.2335	21.4888	27.3564	28.4152
AT5G26280	TRAF-like family protein [Arabidopsis thaliana]	2.6361e-06	-1.31062	down	186.435	176.163	224.325	55.7357	104.877	62.8765
AT4G30610	alpha/beta-Hydrolases superfamily protein [Arabidopsis thaliana]	0.000142536	-0.636518	down	5.26488	6.01122	5.9963	3.47936	4.95376	4.31982
AT5G17700	MATE efflux family protein [Arabidopsis thaliana]	0.00513208	-0.739987	down	1.35407	1.05397	1.03862	0.566359	0.836429	0.787803
AT4G34090	cyclin delta-3 [Arabidopsis thaliana]	9.3143e-16	-0.779688	down	22.6014	24.0574	22.7645	14.8681	15.9903	16.1575
AT1G75900	GDSL-like Lipase/Acylhydrolase superfamily protein [Arabidopsis thaliana]	0.0114282	-0.763665	down	2.03543	1.11219	1.15554	0.867986	1.15305	0.622944
AT5G33355	Defensin-like (DEFL) family protein [Arabidopsis thaliana]	0.000435817	-1.33184	down	138.233	239.632	135.858	38.202	10.2549	44.4788
AT4G22840	Sodium Bile acid symporter family [Arabidopsis thaliana]	0.0262462	-0.65226	down	2.07842	1.02335	2.01099	1.07618	1.18969	1.24636
AT1G53310	phosphoenolpyruvate carboxylase 1 [Arabidopsis thaliana]	1.90389e-06	-0.641792	down	26.4548	19.1365	25.5257	16.3281	20.0196	16.4407
AT2G23590	methyl esterase 8 [Arabidopsis thaliana]	0.000316302	-0.922448	down	2.29713	3.8495	2.83641	1.71476	1.5788	1.71368
AT5G39730	AIG2-like (avirulence induced gene) family protein [Arabidopsis thaliana]	4.1434e-05	-0.712605	down	21.8495	22.4236	25.7878	11.9977	21.6514	15.2639
AT3G54600	Class I glutamine amidotransferase-like superfamily protein [Arabidopsis thaliana]	2.29104e-14	-1.29865	down	9.01786	11.1244	11.1955	3.53985	6.14783	4.44973
AT3G54140	peptide transporter 1 [Arabidopsis thaliana]	6.46486e-10	-0.951479	down	5.12405	5.47559	5.08805	3.4072	2.67218	3.34122
AT5G44550	Uncharacterized protein family (UPF0497) [Arabidopsis thaliana]	0.0356053	-0.726916	down	1.22376	0.976695	1.71427	0.599184	0.732199	1.00808
AT1G04350	2-oxoglutarate (2OG) and Fe(II)-dependent oxygenase superfamily protein [Arabidopsis thaliana]	2.2731e-08	-0.679586	down	12.163	13.7335	12.4819	8.20953	9.77398	9.76966
AT3G22740	homocysteine S-methyltransferase 3 [Arabidopsis thaliana]	0.0110259	-0.940864	down	0.799642	0.747201	0.658664	0.173248	0.632868	0.160363
AT2G41680	NADPH-dependent thioredoxin reductase C [Arabidopsis thaliana]	1.88523e-17	-0.681499	down	87.8482	89.0389	89.5665	64.296	66.3676	63.361
AT5G59730	exocyst subunit exo70 family protein H7 [Arabidopsis thaliana]	1.49897e-06	-0.99346	down	3.67154	2.58904	3.16249	1.6889	2.22096	1.32375
AT5G57345	transmembrane protein [Arabidopsis thaliana]	2.07286e-05	-0.598999	down	65.8445	84.7659	77.452	48.5802	71.6664	54.1102
AT3G24503	aldehyde dehydrogenase 2C4 [Arabidopsis thaliana]	3.67498e-16	-0.918448	down	24.4778	22.0408	25.2085	14.2551	13.6385	15.932
AT5G04160	Nucleotide-sugar transporter family protein [Arabidopsis thaliana]	0.0027044	-0.62224	down	4.1833	3.73273	3.63309	3.01421	3.34065	2.13825
