# Supplementary material for: ERF49 mediates brassinosteroid regulation of heat stress tolerance in Arabidopsis thaliana
Source: BMC Biol. 2022 Nov 10;20:254. doi: 10.1186/s12915-022-01455-4 (PMC9650836; doi:10.1186/s12915-022-01455-4)
Supplement: Supplementary file 3 — Additional file 3. Detailed information of genes upregulated after heat treatment. [file 12915_2022_1455_MOESM3_ESM.xlsx]

## Sheet: heat-22C-37C_results
Table S2. Detailed information of genes upregulated after heat treatment.
ID	baseMean	log2FoldChange	lfcSE	stat	pvalue	padj	22C-1	22C-2	22C-3	37C-1	37C-2	37C-3
AT1G16210	5703.56	2.90692	0.0667387	43.5567	0	0	52.7501	57.9093	60.2289	325.795	336.009	305.749
AT4G12400	42980.2	10.7085	0.176927	60.525	0	0	1.1141	1.07707	1.0339	1411.29	1355.77	1364.82
AT1G51510	6400.89	2.55021	0.0594853	42.8713	0	0	75.122	89.6764	86.7785	356.849	390.017	363.099
AT3G25230	23857.9	4.64727	0.13001	35.7454	7.8e-280	2.93e-276	34.8152	46.0817	39.2965	764.23	838.572	666.256
AT4G16660	32364.6	4.24863	0.119192	35.6452	2.8e-278	9.55e-275	41.3455	49.8739	50.0916	727.162	712.721	584.771
AT4G14300	2477.24	4.50429	0.128676	35.0048	1.9e-268	5.95e-265	4.03021	5.33157	4.77273	83.0218	86.8724	71.6898
AT3G03060	2272.94	5.51162	0.166607	33.0816	5.46e-240	1.58e-236	1.43705	2.21305	2.1049	62.7794	70.9597	63.4349
AT2G25110	3048.29	2.78804	0.0919656	30.3162	7.02e-202	1.65e-198	24.8347	31.4412	28.7787	154.144	148.774	139.067
AT1G30070	764.704	5.1331	0.177516	28.9162	7.47e-184	1.34e-180	1.64662	2.21118	1.91388	54.259	52.415	47.5007
AT3G59280	3703.93	4.18388	0.151257	27.6607	2.07e-168	3.38e-165	17.5992	18.8292	19.5746	283.618	266.454	220.271
AT1G01940	5911.05	6.16863	0.224116	27.5243	8.98e-167	1.41e-163	9.63824	9.53009	9.67308	584.397	586.055	409.447
AT2G07723	591.182	4.52057	0.168323	26.8564	7.09e-159	9.52e-156	0.79956	0.93421	1.05469	15.3581	17.5783	15.6607
AT2G07811	676.438	4.60795	0.176245	26.1452	1.12e-150	1.36e-147	1.72608	1.69149	1.89804	35.1392	33.9585	29.9666
AT5G40930	1802.59	3.95601	0.155235	25.484	2.96e-143	3.27e-140	11.4577	12.727	11.302	149.962	146.91	120.766
AT4G26990	1073.91	4.80124	0.19244	24.9493	2.17e-137	2.15e-134	1.78436	1.65932	1.9354	36.2432	44.1877	34.2248
AT3G44110	2766.56	3.78971	0.154879	24.4688	3.18e-132	2.91e-129	7.5632	10.5041	9.65452	97.4571	108.483	82.7292
AT5G08040	1847.1	2.12395	0.0871348	24.3755	3.11e-131	2.78e-128	70.1681	88.2628	89.8199	264.259	285.143	264.228
AT3G12300	1139.8	2.09776	0.0866766	24.2021	2.11e-129	1.85e-126	18.2106	23.0521	22.4866	66.7698	72.5342	65.8914
AT3G13470	12536.5	3.51402	0.150805	23.3018	4.25e-120	3.07e-117	40.0881	47.3404	39.5038	380.868	401.395	314.879
AT5G09810	28306.3	2.26622	0.0974185	23.2627	1.06e-119	7.49e-117	216.061	268.437	273.319	957.821	962.147	822.773
AT5G04540	1548.74	1.89406	0.0826725	22.9104	3.66e-116	2.41e-113	8.61603	10.1811	9.756	27.7496	27.513	24.7669
AT5G58110	2352.7	2.75641	0.120403	22.8933	5.42e-116	3.51e-113	29.3596	31.4491	30.8348	166.173	151.578	149.89
AT3G48070	1392.69	5.26135	0.241722	21.7661	4.86e-105	2.57e-102	1.46176	2.47452	2.06834	57.8815	52.2755	61.6031
AT3G09840	20945.5	3.64474	0.17051	21.3756	2.26e-101	1.13e-98	44.4173	47.4926	53.8127	419.658	444.522	506.641
AT5G53400	1907.44	2.97179	0.139386	21.3207	7.3e-101	3.61e-98	15.328	15.5377	14.4704	89.9839	97.6996	82.2863
AT4G21660	11195.5	2.58786	0.121864	21.2357	4.47e-100	2.15e-97	60.6152	69.4697	68.2234	326.034	314.749	259.543
AT2G22010	1299.1	4.31347	0.20529	21.0116	5.14e-98	2.41e-95	1.29268	1.23693	1.08558	19.3423	17.4336	16.4508
AT2G36460	6874.01	3.9609	0.189	20.9571	1.61e-97	7.49e-95	26.5006	22.1535	25.9491	298.41	314.15	273.652
AT5G26860	4978.43	4.36076	0.211245	20.6431	1.13e-94	4.97e-92	5.20614	6.91066	6.24648	76.1169	112.592	95.4062
AT2G32920	1528.05	4.51629	0.219074	20.6154	2e-94	8.72e-92	3.05352	3.93174	3.73643	72.8747	62.4462	49.9259
AT2G17787	1239.86	2.93029	0.142231	20.6023	2.62e-94	1.13e-91	8.70464	8.15988	9.29023	51.0441	51.1228	49.0335
AT3G22320	540.257	3.06608	0.149646	20.489	2.7e-93	1.15e-90	4.41581	6.10044	5.63378	34.6753	36.8681	30.3883
AT3G27280	772.927	4.62336	0.226117	20.4468	6.42e-93	2.68e-90	1.45689	2.55602	2.18176	40.6936	40.6005	33.2793
AT5G42970	1440.72	2.04282	0.101435	20.1391	3.35e-90	1.38e-87	14.7977	15.5084	16.4077	49.8863	51.0069	44.7654
AT5G07970	753.953	4.13118	0.206973	19.96	1.23e-88	4.85e-86	0.753612	1.12319	1.00672	12.4107	14.8213	10.7826
AT1G78150	453.205	3.69589	0.185785	19.8933	4.65e-88	1.8e-85	1.69431	2.14066	2.35208	21.0106	19.3174	20.9158
AT5G59250	493.191	4.33383	0.219243	19.7672	5.7e-87	2.1e-84	0.998854	1.22907	1.0452	17.9067	18.4674	13.7455
AT2G07731	677.54	7.76489	0.396433	19.5869	2e-85	7.29e-83	0.440157	0.198953	0.181963	52.153	49.3595	50.5587
AT3G59520	395.805	3.26646	0.16761	19.4885	1.38e-84	4.87e-82	1.82328	2.37502	2.6364	16.2433	16.6538	16.5748
AT1G20110	786.566	3.56124	0.183748	19.3811	1.11e-83	3.84e-81	2.68213	2.41261	2.40887	21.5417	24.8185	21.2843
AT5G59720	38628.3	9.38288	0.488132	19.222	2.42e-82	8.15e-80	5.5182	4.50287	11.7371	4428.58	3567.99	2950.74
AT4G20020	1477.14	3.39412	0.176652	19.2136	2.85e-82	9.47e-80	7.47535	7.51808	7.31734	55.4079	69.9176	52.9731
AT5G44180	682.247	3.47494	0.181626	19.1324	1.36e-81	4.47e-79	0.902644	0.960708	0.961391	7.76973	7.39074	8.56724
AT2G38560	359.155	3.7229	0.195486	19.0444	7.32e-81	2.37e-78	1.17464	1.54776	1.26191	11.8958	14.7251	12.9644
AT3G13860	3167.87	3.37738	0.178513	18.9195	7.87e-80	2.48e-77	11.2058	13.0629	11.3839	90.6788	111.75	78.591
AT4G10330	672.78	4.34184	0.230372	18.847	3.11e-79	9.57e-77	2.38149	2.87004	2.71172	44.4745	46.1536	31.8595
AT5G62020	447.627	3.61261	0.193291	18.69	5.98e-78	1.81e-75	2.01008	1.90533	2.07226	17.3782	18.6484	19.7402
AT4G34670	8438.65	4.14231	0.221978	18.6609	1.03e-77	3.1e-75	28.0957	41.6722	36.807	445.698	584.093	386.956
AT3G04710	1442.01	3.61211	0.194026	18.6166	2.36e-77	6.97e-75	4.32022	6.78158	5.74561	48.0901	58.2457	49.7027
AT5G24650	3581.2	1.21631	0.0654383	18.5872	4.08e-77	1.2e-74	79.8111	93.2985	94.4325	153.794	168.992	145.806
AT4G22220	1234.14	2.67392	0.144412	18.5159	1.54e-76	4.37e-74	14.4461	18.5836	17.6332	82.9209	91.4782	69.3709
AT3G12580	6012.08	7.71796	0.417497	18.4863	2.66e-76	7.47e-74	0.646867	1.28293	1.40557	151.943	142.861	222.474
AT4G34270	343.094	3.40976	0.185744	18.3574	2.88e-75	7.85e-73	2.0468	2.21473	1.84552	17.5458	17.1546	14.9864
AT4G35860	1880.46	3.06174	0.166839	18.3515	3.21e-75	8.68e-73	13.725	14.6456	15.303	82.8707	101.987	106.051
AT4G21580	660.213	2.85091	0.155384	18.3475	3.46e-75	9.27e-73	5.01859	5.80554	5.83311	30.2736	32.5677	25.3178
AT5G01350	11525.8	3.28329	0.179091	18.3331	4.5e-75	1.19e-72	153.486	183.121	181.505	1424.1	1374.31	1010.21
AT1G02970	219.337	3.73084	0.203782	18.308	7.14e-75	1.88e-72	0.692544	0.689348	0.761499	6.94953	7.92982	6.96034
AT3G18165	2856.83	2.52176	0.138074	18.2638	1.61e-74	4.19e-72	26.9848	38.3107	35.1729	150.793	153.367	128.874
AT1G13690	361.863	2.81458	0.154115	18.2628	1.64e-74	4.24e-72	4.34045	4.95109	4.48525	22.9912	25.4611	24.9974
AT2G43810	995.896	4.39753	0.24134	18.2213	3.5e-74	9e-72	4.89011	4.62854	4.3245	64.6809	92.146	68.3512
AT1G15230	686.592	3.78921	0.210078	18.0371	9.96e-73	2.51e-70	3.35341	4.37787	4.11028	39.2548	50.2447	34.5187
AT5G25450	750.744	6.20528	0.345775	17.946	5.16e-72	1.29e-69	0.456112	1.02718	1.06115	54.4738	47.8842	41.7694
AT1G21550	530.952	6.39371	0.356613	17.929	7e-72	1.73e-69	0.430242	1.07943	0.536722	49.0835	44.3784	40.8044
AT4G26780	461.237	5.22255	0.294683	17.7226	2.81e-70	6.59e-68	0.630482	0.978915	0.608347	17.9739	24.7647	20.1447
AT5G41360	3310.87	3.85254	0.219388	17.5604	4.95e-69	1.13e-66	5.21554	7.41074	8.52173	80.9712	70.2326	76.6863
AT1G29370	332.547	2.39185	0.137288	17.4221	5.6e-68	1.22e-65	1.49232	1.72644	1.67535	6.79699	6.5659	6.04695
AT2G07783	341.369	5.2005	0.303394	17.1411	7.33e-66	1.52e-63	0.385544	0.395466	0.289123	11.8494	9.80255	9.07099
AT2G21620	2452.97	2.83165	0.165225	17.1382	7.7e-66	1.59e-63	25.0469	29.6041	23.9917	126.767	160.065	135.517
AT1G48790	467.39	3.07693	0.180081	17.0864	1.88e-65	3.79e-63	2.07452	2.30402	2.07574	12.6682	16.1438	12.6275
AT1G15420	1075.53	2.46537	0.1445	17.0613	2.88e-65	5.72e-63	12.9879	13.9125	11.9818	52.8787	55.4046	54.3327
AT5G18065	850.193	4.48539	0.264001	16.9901	9.73e-65	1.92e-62	2.6601	3.94919	3.5593	44.6731	67.3713	59.1138
AT2G35060	200.292	3.8156	0.225239	16.9402	2.27e-64	4.45e-62	0.333235	0.533074	0.444633	4.44055	5.06027	4.54449
AT2G07699	337.174	5.91415	0.349496	16.9219	3.1e-64	6.03e-62	0.436177	0.367754	0.361928	22.5328	18.0131	16.3438
AT5G12030	1243.28	8.6502	0.513568	16.8434	1.17e-63	2.26e-61	0.314831	0.138032	0.661393	118.367	117.816	152.494
AT3G05905	232.669	6.20787	0.369065	16.8205	1.73e-63	3.31e-61	0.089684	0.112296	0.110753	5.645	6.09193	6.36153
AT4G02980	1121.54	3.56732	0.21258	16.7811	3.36e-63	6.27e-61	7.19311	9.55612	9.74193	88.6947	85.4249	62.5201
AT5G16380	1051.73	4.25047	0.253547	16.7641	4.47e-63	8.27e-61	3.14942	4.64259	5.45075	71.5671	63.2576	54.0618
AT4G25200	5147.5	8.06329	0.482925	16.6968	1.38e-62	2.52e-60	0.774107	2.64281	2.27444	431.541	341.806	357.031
AT5G03030	2831.88	4.87915	0.295282	16.5237	2.48e-61	4.41e-59	13.8884	10.0526	11.0684	299.315	241.511	246.754
AT3G23990	6695.49	5.04587	0.306825	16.4454	9.04e-61	1.57e-58	6.46198	9.50017	8.56093	160.039	280.409	170.488
AT3G19760	21151.1	2.77367	0.169041	16.4083	1.67e-60	2.87e-58	134.581	128.648	165.626	770.384	737.857	706.678
AT5G35320	595.194	5.25781	0.321485	16.3548	4.02e-60	6.83e-58	1.10715	1.62609	0.945342	29.1834	39.6267	38.5746
AT5G67290	177.77	3.35923	0.205444	16.3511	4.27e-60	7.23e-58	0.863243	0.817408	0.891401	6.55409	7.35877	6.41704
AT2G07671	345.456	4.69701	0.287864	16.3167	7.5e-60	1.26e-57	2.96162	2.28193	2.1047	53.5894	49.2329	44.3594
AT1G79930	7257.53	2.5658	0.157317	16.3097	8.42e-60	1.41e-57	27.2844	34.2521	30.6373	125.772	163.985	122.018
AT5G13200	1168.3	7.77031	0.476948	16.2917	1.13e-59	1.88e-57	0.304987	0.200648	0.711846	68.1765	65.7076	74.4771
AT2G40770	1074.05	1.39272	0.0859142	16.2106	4.24e-59	7.02e-57	4.32146	5.16001	5.38346	9.6325	10.4803	9.28914
AT5G04235	1074.91	1.88682	0.116435	16.2049	4.65e-59	7.66e-57	4.21847	5.6902	4.75671	13.5555	14.1731	13.0245
AT4G36020	291.387	2.91793	0.180102	16.2015	4.92e-59	8.07e-57	2.0544	2.52741	2.37392	14.3528	12.5168	12.8304
AT1G10170	713.453	4.29438	0.265213	16.1922	5.72e-59	9.35e-57	0.733452	0.842202	0.744283	14.3078	10.8358	9.47303
AT2G18090	726.202	3.0841	0.190554	16.1849	6.45e-59	1.04e-56	1.86247	2.70918	1.92573	13.6582	15.1535	12.7203
AT5G23150	1723.74	1.43958	0.0892519	16.1294	1.58e-58	2.52e-56	7.32951	8.94003	8.60862	16.9101	16.759	17.0691
AT5G54960	293.387	3.63306	0.225351	16.1218	1.79e-58	2.84e-56	0.906682	1.01312	0.827445	9.53711	9.15652	7.32382
ATMG01390	2276.54	6.42634	0.398712	16.1177	1.91e-58	3.02e-56	1.60113	1.0202	0.830089	79.5985	76.0676	75.2478
AT4G16143	1286.57	1.73677	0.108197	16.052	5.54e-58	8.6e-56	10.8572	12.4422	11.4988	29.7496	28.104	28.1205
AT1G02090	2107.18	2.38111	0.148856	15.996	1.36e-57	2.08e-55	25.4137	25.4445	18.5385	76.8442	90.7986	73.4345
AT4G37910	695.666	3.56998	0.22381	15.9509	2.81e-57	4.2e-55	1.70861	2.32475	1.85536	19.9063	18.8155	14.139
AT1G79920	9569.17	5.48516	0.346129	15.8471	1.47e-56	2.17e-54	5.4802	6.34095	6.88791	135.51	240.111	255.122
AT1G53540	19981.7	9.32517	0.589045	15.831	1.9e-56	2.79e-54	3.48685	1.95307	7.16697	2549.4	1832	1733.22
AT2G07709	2779.26	4.94553	0.312754	15.8128	2.54e-56	3.69e-54	1.53846	1.21485	0.975731	31.6117	28.9662	27.6103
AT5G15700	2196.94	3.30418	0.210505	15.6964	1.6e-55	2.31e-53	3.80733	5.05361	5.37358	32.8953	43.4371	29.5963
AT5G45130	2528.57	2.43916	0.155445	15.6915	1.73e-55	2.49e-53	28.7389	29.0329	26.6452	120.474	124.59	102.692
AT3G50910	282.95	4.09255	0.261975	15.6219	5.16e-55	7.32e-53	0.610307	0.792586	0.807618	10.9031	10.0228	7.62947
AT1G71000	651.786	6.63329	0.425135	15.6028	6.97e-55	9.8e-53	0.730162	1.25066	1.31627	82.7003	65.1558	107.416
AT5G51440	2814.88	5.8705	0.376639	15.5865	8.99e-55	1.25e-52	3.31842	7.09749	3.42302	193.227	201.926	208.4
AT1G10260	2245.65	8.87665	0.571329	15.5368	1.95e-54	2.7e-52	0.618032	0.291104	0.717477	307.172	154.436	154.091
AT5G55190	5047.4	2.04954	0.132015	15.5251	2.35e-54	3.23e-52	85.08	88.8059	86.6912	247.21	302.901	266.829
AT1G75860	13237.8	6.06135	0.392632	15.4377	9.12e-54	1.24e-51	16.4099	12.9797	13.1343	1012.62	598.052	558.463
AT5G50960	1233.16	4.70157	0.305636	15.3829	2.13e-53	2.86e-51	2.42981	2.27912	3.94218	50.3288	66.052	54.4717
AT3G53230	25904.3	18.3428	1.19582	15.3391	4.19e-53	5.56e-51	0	0	0	748.326	712.711	642.708
AT3G46230	16467.6	9.01953	0.589252	15.3067	6.89e-53	9.12e-51	3.92085	1.81388	5.60502	2118.91	1285.18	1107.97
AT1G47500	338.171	2.87609	0.18804	15.2951	8.25e-53	1.09e-50	1.72354	2.40693	2.07629	10.6013	13.29	10.3919
AT2G35900	602.941	4.61997	0.302755	15.2598	1.42e-52	1.85e-50	2.07946	2.38549	2.43555	54.7853	40.4158	33.0849
AT5G59420	473.286	2.76435	0.183587	15.0574	3.09e-51	3.88e-49	2.98718	2.98825	3.20531	16.1495	18.0507	13.2967
AT5G62190	750.971	2.63998	0.175458	15.0463	3.65e-51	4.56e-49	3.24018	4.29183	3.96857	15.4028	20.3159	18.2562
AT4G03430	770.9	4.93294	0.327919	15.0432	3.83e-51	4.76e-49	0.685482	0.676716	0.474776	17.6209	12.6263	12.9167
AT1G31730	648.041	2.37499	0.158592	14.9755	1.06e-50	1.31e-48	2.625	2.4501	2.86132	9.83714	11.3619	10.079
AT4G18240	510.305	3.15659	0.210891	14.9679	1.19e-50	1.46e-48	1.14846	1.57818	1.27294	7.87929	10.7748	8.27379
AT1G55820	334.298	2.6062	0.174176	14.963	1.28e-50	1.56e-48	2.12059	2.24385	1.86654	9.29187	9.92314	9.59488
AT3G03950	4531.83	3.55397	0.237891	14.9395	1.82e-50	2.21e-48	13.8291	20.3417	19.1246	123.409	182.598	163.146
AT2G33700	2160.16	2.45417	0.164313	14.9359	1.92e-50	2.32e-48	11.6707	15.187	14.5678	50.7913	56.9957	62.4267
AT2G17360	6029.41	1.62314	0.108739	14.9268	2.2e-50	2.65e-48	108.188	130.813	122.418	271.983	318.138	250.287
AT3G18145	371.91	5.19553	0.34905	14.8848	4.14e-50	4.93e-48	0.38773	0.378226	0.316729	8.28169	10.3981	12.5082
AT3G03380	821.575	4.11503	0.27716	14.8471	7.26e-50	8.6e-48	1.19082	0.890441	1.15283	13.0648	17.4223	12.5255
AT1G29330	337.654	2.44936	0.165177	14.8287	9.55e-50	1.13e-47	3.48249	4.43364	3.69445	15.0521	18.0836	14.738
ATMG00020	403.668	4.17578	0.281742	14.8213	1.07e-49	1.26e-47	0.468639	0.756378	0.944166	9.39565	11.1335	9.10943
AT2G30000	305.64	4.50796	0.304496	14.8046	1.37e-49	1.6e-47	1.27013	2.16515	1.85167	32.959	34.6322	23.3495
AT4G27670	2967.5	7.66786	0.51794	14.8045	1.37e-49	1.6e-47	0.813761	2.08179	1.18474	298.206	192.88	135.948
AT2G17840	233.748	2.78156	0.188078	14.7894	1.71e-49	1.99e-47	1.20391	1.69369	1.60059	8.44349	7.69423	7.24526
AT1G07400	6038.03	8.65074	0.585859	14.7659	2.43e-49	2.82e-47	1.13347	1.02353	2.63789	705.853	316.305	437.101
AT5G64270	245.624	2.89455	0.196379	14.7396	3.59e-49	4.12e-47	0.560168	0.692124	0.591872	3.82148	3.32256	3.20935
AT1G35735	1269.88	9.05227	0.61448	14.7316	4.04e-49	4.63e-47	0.047288	0.026226	0.056775	13.2278	29.2894	14.7876
AT1G76590	1015.37	2.99728	0.203781	14.7084	5.7e-49	6.5e-47	7.95633	8.81804	7.22991	55.184	45.5192	44.3195
AT1G16030	5431.26	8.28252	0.563293	14.7038	6.1e-49	6.94e-47	0.369771	0.477615	1.12564	110.001	153.757	195.949
AT5G61790	27083.5	3.9296	0.267259	14.7034	6.13e-49	6.96e-47	50.2369	90.4697	78.1947	945.295	855.703	686.601
AT2G45380	3419.56	2.19799	0.14976	14.6767	9.09e-49	1.02e-46	25.0031	29.0471	31.6763	87.7396	114.307	89.4026
AT1G73680	302.779	3.27263	0.223452	14.6458	1.43e-48	1.6e-46	0.901439	1.28086	1.11452	7.74422	9.58962	6.76509
AT1G27350	2239.37	3.27665	0.223868	14.6365	1.64e-48	1.83e-46	34.1537	38.17	38.6428	323.851	280.232	209.483
AT1G76170	344.913	2.26172	0.154903	14.6009	2.77e-48	3.06e-46	4.53324	4.62404	4.51782	15.4376	17.6366	16.6766
AT3G07770	5470.77	2.85645	0.195659	14.5992	2.84e-48	3.13e-46	20.1802	22.1482	22.7171	110.2	148.347	98.7983
AT4G08170	1650.65	2.23863	0.153572	14.577	3.93e-48	4.3e-46	13.3733	17.8196	18.5891	62.1895	54.8466	57.9539
AT4G39366	176.687	4.9576	0.340103	14.5768	3.95e-48	4.3e-46	2.55284	5.15386	4.26091	88.2822	113.536	81.9278
AT1G59860	1720.94	8.07916	0.554897	14.5597	5.07e-48	5.48e-46	0.387895	0.709254	1.19343	177.429	101.351	190.096
AT5G41950	321.228	4.42752	0.304307	14.5495	5.88e-48	6.34e-46	0.690183	0.709934	0.468635	8.75328	11.7488	10.5613
AT4G01026	831.969	4.07939	0.280639	14.5361	7.16e-48	7.66e-46	3.69198	3.19836	3.46638	36.6521	44.2794	52.4836
AT5G61820	880.049	3.15839	0.217484	14.5224	8.74e-48	9.3e-46	3.79698	5.6578	4.41903	32.3671	27.5798	32.8814
AT1G67360	2482.04	5.75	0.39729	14.473	1.79e-47	1.88e-45	1.83754	4.82678	4.06206	120.842	147.648	156.947
AT1G77440	1818.93	2.36015	0.163721	14.4157	4.12e-47	4.23e-45	22.9591	31.04	26.529	97.481	123.972	90.5473
AT1G29220	727.893	5.08582	0.353118	14.4026	4.99e-47	5.1e-45	1.19959	1.14872	1.56274	32.1931	46.812	24.7359
AT2G42270	516.655	5.83435	0.406175	14.3641	8.69e-47	8.8e-45	0.09462	0.119709	0.118406	6.52349	3.59745	4.42805
AT5G60790	1557.9	2.89825	0.201978	14.3494	1.07e-46	1.08e-44	5.0229	8.43551	7.08183	40.2047	39.3675	34.8446
AT5G14590	297.932	3.33573	0.233507	14.2853	2.7e-46	2.69e-44	0.932297	1.48995	1.49823	8.93173	10.3384	10.5298
AT4G28200	2779.86	3.33661	0.233593	14.2839	2.76e-46	2.74e-44	7.44457	11.9306	11.1679	84.1747	84.995	62.0163
AT3G23410	385.805	5.14142	0.360625	14.2569	4.06e-46	4.01e-44	0.208793	0.51251	0.435743	11.6306	9.27651	9.82605
AT3G59820	1612.73	2.46163	0.17297	14.2315	5.84e-46	5.72e-44	6.74251	8.22183	7.91182	26.7013	35.3644	31.7456
AT5G49110	337.712	3.53147	0.248316	14.2217	6.72e-46	6.57e-44	0.442493	0.627361	0.529516	5.19492	3.98853	4.7429
AT5G51370	236.302	4.06075	0.285793	14.2087	8.09e-46	7.87e-44	0.849828	0.586656	0.829075	8.57654	10.8052	9.73098
AT1G76400	175.703	3.55116	0.249994	14.205	8.53e-46	8.28e-44	0.435499	0.550474	0.777353	4.93872	5.66624	5.13265
AT5G40770	384.057	2.69549	0.189825	14.1999	9.18e-46	8.88e-44	2.44786	3.48601	2.59114	14.323	15.0276	12.2697
AT5G22060	9663.84	16.9203	1.19383	14.1731	1.34e-45	1.29e-43	0	0	0	530.551	534.131	461.095
AT2G13560	699.436	2.50766	0.177009	14.1669	1.47e-45	1.4e-43	3.6328	4.75727	4.07409	15.3764	19.2465	18.7251
AT5G12020	3781.44	8.96723	0.632992	14.1664	1.48e-45	1.41e-43	0.864013	0.383493	1.5031	517.239	277.074	272.42
AT5G14550	2830.87	2.89164	0.204473	14.142	2.09e-45	1.99e-43	19.4992	18.707	16.1507	98.6679	111.036	92.3598
AT5G48570	51506.9	7.57145	0.53644	14.1143	3.1e-45	2.91e-43	13.6306	5.12936	13.8952	1766.9	1672.61	1349.61
AT3G61800	205.775	5.62268	0.399211	14.0845	4.73e-45	4.39e-43	0.105237	0.156956	0.218754	5.6702	5.66298	7.09045
AT5G43880	622.942	4.15601	0.295336	14.0722	5.63e-45	5.21e-43	0.696719	1.42543	0.930684	14.0136	12.9175	13.6761
AT4G21810	690.004	2.58885	0.183978	14.0715	5.68e-45	5.24e-43	6.16026	8.4237	7.55942	28.8794	39.1394	32.1496
AT1G02140	4308.59	2.46147	0.175197	14.0498	7.73e-45	7.05e-43	71.9103	77.9192	71.821	287.444	371.884	267.45
AT1G29350	327.618	2.48564	0.177032	14.0407	8.79e-45	7.97e-43	1.46192	1.50661	1.4138	5.65713	7.06476	5.93538
AT1G27310	3148.07	2.2283	0.158737	14.0376	9.17e-45	8.3e-43	58.8549	67.7224	61.8132	201.045	265.471	201.731
AT2G25910	645.522	3.99748	0.284901	14.0312	1.01e-44	9.05e-43	1.86787	2.73843	2.44389	34.0251	30.3234	20.8946
AT3G03920	469.662	2.32536	0.16686	13.936	3.83e-44	3.41e-42	7.66024	9.12804	7.7189	27.7712	32.7846	32.2079
AT1G32400	2139.21	1.4723	0.105928	13.8991	6.42e-44	5.66e-42	32.8017	37.2927	34.8306	72.3304	74.2854	64.2953
AT5G03740	2311.64	2.62279	0.188713	13.8983	6.49e-44	5.71e-42	20.3209	25.7659	22.5495	104.593	128.373	86.6769
AT4G03020	898.298	2.51434	0.180978	13.8931	6.98e-44	6.11e-42	5.23463	7.23715	5.12917	25.0168	26.4927	24.1731
AT1G61780	1720.06	1.90047	0.137041	13.8679	9.91e-44	8.59e-42	48.2567	51.5679	49.1185	151.334	147.025	122.724
AT1G29785	368.483	2.61404	0.188517	13.8663	1.01e-43	8.77e-42	5.83232	8.65993	7.38747	32.9918	38.561	29.666
AT5G47120	4013.47	3.37787	0.243838	13.8529	1.22e-43	1.05e-41	18.6951	33.7841	29.3322	226.186	203.109	203.245
AT5G09590	750.406	4.89909	0.354185	13.832	1.63e-43	1.4e-41	0.589685	1.32565	0.703241	18.6003	21.1965	18.7911
AT3G48200	312.104	2.82811	0.20482	13.8078	2.29e-43	1.96e-41	0.806324	0.991078	1.02215	4.29087	5.45775	5.39466
AT4G21570	754.255	3.64925	0.264494	13.7971	2.65e-43	2.25e-41	2.85344	3.53426	4.2699	37.2053	38.5592	25.2673
AT1G70440	381.629	6.52934	0.473273	13.7961	2.69e-43	2.28e-41	0.241379	0.289613	0.378548	30.674	18.099	18.3847
AT2G17370	123.407	3.98213	0.289875	13.7374	6.06e-43	5.1e-41	0.200763	0.33008	0.338056	3.90381	3.67229	3.1833
AT1G68140	621.481	2.28151	0.166447	13.7072	9.2e-43	7.67e-41	5.14689	5.74412	5.85433	20.0814	24.1908	17.5152
AT5G47830	370.521	4.48191	0.328305	13.6516	1.97e-42	1.62e-40	1.96795	2.66535	1.39921	37.1767	36.6003	29.1311
AT3G12670	859.886	3.75061	0.275429	13.6173	3.16e-42	2.58e-40	2.93829	2.45215	2.11475	25.7913	29.6701	22.1124
AT4G15840	292.327	4.1268	0.304631	13.5469	8.27e-42	6.69e-40	0.31637	0.600341	0.619155	5.79799	7.88929	6.32524
AT2G03690	312.76	2.03787	0.150539	13.5371	9.44e-42	7.63e-40	4.51475	5.3163	5.32639	14.3701	16.3169	16.2574
AT2G07683	142.802	4.93613	0.365062	13.5213	1.17e-41	9.43e-40	0.129466	0.288535	0.370815	5.9413	6.77955	5.7752
AT2G07677	233.797	4.97909	0.368934	13.4959	1.65e-41	1.33e-39	0.309873	0.268292	0.332733	5.52132	8.52158	8.34007
AT1G06720	3143.46	2.13096	0.157961	13.4904	1.78e-41	1.43e-39	13.3242	14.5793	14.1247	45.4516	54.8338	39.3148
AT3G15920	248.452	3.48541	0.258612	13.4774	2.13e-41	1.69e-39	0.634796	0.867508	0.632457	5.0406	6.68629	6.41046
AT1G38430	1330.98	9.30335	0.69168	13.4504	3.06e-41	2.43e-39	0.091037	0.014849	0.031244	30.3915	27.9708	16.4746
AT3G63070	2846.98	2.08728	0.155194	13.4495	3.1e-41	2.45e-39	8.69547	12.2126	11.5629	34.0082	32.8736	36.2781
AT2G07697	110.856	5.25774	0.391882	13.4166	4.83e-41	3.78e-39	0.076681	0.062517	0.054079	2.19468	2.02555	1.96691
AT4G26600	1787.09	3.60377	0.268643	13.4147	4.96e-41	3.86e-39	4.58879	5.01713	4.96014	49.1706	54.1715	31.4146
AT1G29030	537.916	3.12335	0.233002	13.4049	5.66e-41	4.39e-39	1.99042	2.84977	2.75462	13.7679	20.1134	15.9248
AT1G59660	654.683	4.19187	0.31502	13.3067	2.12e-40	1.61e-38	0.895546	1.12069	0.779477	16.4327	11.4579	10.8083
AT2G27580	273.241	3.59566	0.270471	13.2941	2.5e-40	1.9e-38	1.91654	1.84193	1.63655	13.7801	17.7674	18.3774
AT1G64563	1187.62	3.9282	0.296308	13.2572	4.1e-40	3.09e-38	1.62378	2.50193	2.53633	31.8455	24.2992	19.7537
AT4G26060	483.488	2.18277	0.164682	13.2545	4.25e-40	3.19e-38	7.80464	9.78107	9.23199	26.7095	32.7572	32.1763
AT4G21710	4365.96	15.774	1.1926	13.2265	6.17e-40	4.61e-38	0	0	0	77.4157	88.6687	77.4244
AT4G24020	351.253	3.62928	0.274542	13.2194	6.78e-40	5.06e-38	0.521384	0.771794	0.874332	7.54731	5.83288	6.69294
AT3G05810	824.408	2.8998	0.219481	13.2121	7.48e-40	5.55e-38	13.2666	11.5231	12.2935	69.0263	82.7483	59.8672
AT1G41835	935.906	8.70141	0.658946	13.2051	8.2e-40	6.06e-38	0.071432	0.011264	0.026893	10.2619	19.2432	11.8218
AT1G21460	385.389	2.7914	0.211792	13.1799	1.15e-39	8.38e-38	3.37643	4.32991	5.07865	23.3256	24.9545	18.5184
AT3G10420	157.793	3.79768	0.288227	13.176	1.21e-39	8.82e-38	0.403722	0.346918	0.318724	3.91127	3.49846	4.18179
AT3G16050	250.592	4.60376	0.349573	13.1697	1.31e-39	9.55e-38	0.543193	0.764568	0.557752	8.52372	13.4107	12.6969
AT1G09140	7960.41	3.19132	0.242324	13.1696	1.31e-39	9.55e-38	33.3772	52.126	45.7752	367.997	315.66	247.47
AT4G11240	2562.65	2.77873	0.211022	13.168	1.34e-39	9.74e-38	18.5927	20.2409	19.9628	94.4055	128.703	83.4303
AT3G32415	12201.4	7.18244	0.546292	13.1476	1.76e-39	1.27e-37	2.57193	1.35833	1.58306	310.718	164.64	145.088
AT5G10560	189.218	4.4201	0.336615	13.131	2.19e-39	1.58e-37	0.339917	0.246801	0.287971	3.94026	5.66156	4.90848
AT2G41630	504.694	2.89656	0.221402	13.0828	4.13e-39	2.94e-37	3.89578	4.16709	3.39451	22.0836	19.4741	23.1637
AT2G25140	5494.99	16.1058	1.23139	13.0793	4.32e-39	3.07e-37	0	0	0	101.132	135.755	139.882
AT3G01820	158.611	3.15861	0.242548	13.0226	9.1e-39	6.42e-37	1.00008	1.48271	1.23748	9.37328	8.73095	7.19475
AT2G46240	2398.96	6.85096	0.526086	13.0225	9.11e-39	6.42e-37	0.45891	0.718935	0.353705	33.622	33.4097	66.109
AT2G20560	646.093	6.20627	0.477198	13.0056	1.14e-38	7.99e-37	0.296492	0.659576	0.657512	22.5932	25.6039	39.5968
AT1G38260	610.796	8.75813	0.675475	12.9659	1.91e-38	1.33e-36	0.041523	0.010527	0.018021	13.4448	9.96127	6.68184
AT1G20910	568.758	1.79711	0.13863	12.9634	1.97e-38	1.38e-36	6.04652	7.98029	6.45561	17.6982	19.4204	16.4869
AT1G38330	611.204	8.75911	0.675984	12.9576	2.13e-38	1.48e-36	0.041523	0.010527	0.018021	13.4601	9.96181	6.68274
AT2G19310	1572.11	5.27555	0.408774	12.9058	4.18e-38	2.85e-36	4.55131	6.3717	6.17159	235.401	159.525	103.425
AT3G53630	4327.83	2.88123	0.223975	12.864	7.17e-38	4.87e-36	45.2008	40.7041	45.83	235.6	301.414	203.197
AT3G23920	654.977	2.88365	0.224272	12.8579	7.77e-38	5.27e-36	2.43012	3.66095	3.64551	20.6999	16.8625	16.1773
AT4G39364	275.235	4.65628	0.364167	12.7861	1.96e-37	1.31e-35	4.39558	11.0849	7.42067	133.395	174.139	125.077
AT4G39361	194.255	5.09879	0.399093	12.7759	2.23e-37	1.49e-35	2.63495	4.80823	4.48583	106.954	131.177	76.0755
AT4G39363	220.119	3.68912	0.289173	12.7575	2.83e-37	1.89e-35	11.569	14.0775	8.63112	121.697	123.768	93.4512
AT5G17020	2414.9	2.35698	0.185349	12.7165	4.79e-37	3.15e-35	7.63931	8.97449	10.21	35.0369	40.4676	28.2844
AT1G43860	120.362	3.5074	0.275892	12.7129	5.01e-37	3.29e-35	0.683567	0.552346	0.560333	4.91794	5.46196	5.58389
AT5G13070	341.134	3.89939	0.306873	12.7069	5.42e-37	3.55e-35	1.59916	2.96194	1.89817	26.5832	20.9003	24.5905
AT5G58470	4313.88	1.14728	0.0903184	12.7027	5.72e-37	3.74e-35	51.1582	59.1869	57.2473	88.9439	105.3	92.4096
AT2G17870	255.342	1.8247	0.143739	12.6946	6.34e-37	4.13e-35	3.34654	4.22479	4.22243	10.3366	10.5303	10.5554
AT2G38730	595.408	2.8855	0.227336	12.6927	6.49e-37	4.22e-35	5.36452	8.03216	7.79381	44.9164	34.8743	37.2681
AT1G18260	295.692	3.11894	0.245729	12.6926	6.5e-37	4.22e-35	1.16956	1.28164	0.946515	8.54543	7.37978	6.66165
AT1G14400	1107.72	1.45227	0.114529	12.6804	7.6e-37	4.93e-35	26.0476	28.5519	28.1714	50.2696	67.1294	52.9056
AT4G36988	297.68	4.06272	0.320819	12.6636	9.41e-37	6.08e-35	0.592077	0.885989	0.978997	9.74193	8.89486	12.4613
AT1G24300	574.539	5.45499	0.430989	12.6569	1.02e-36	6.61e-35	0.133137	0.367082	0.216065	8.37182	9.52028	6.2764
AT5G47930	2820.61	1.21297	0.095987	12.6368	1.32e-36	8.53e-35	112.459	134.148	136.464	207.417	246.663	214.88
AT5G19050	217.878	3.73132	0.295463	12.6287	1.47e-36	9.42e-35	0.978329	1.11877	0.947168	8.38412	10.3219	12.034
AT2G37340	927.237	2.06242	0.163575	12.6084	1.9e-36	1.21e-34	9.80739	13.3537	11.3862	33.5081	42.6132	33.7303
AT5G12110	494.251	5.03073	0.399384	12.5962	2.22e-36	1.41e-34	0.872015	2.226	1.0852	34.4015	35.7465	31.4926
AT3G30844	519.11	8.52707	0.680534	12.53	5.12e-36	3.2e-34	0.038484	0.003413	0.037435	9.07107	14.2586	6.61636
AT4G02570	9097.78	1.64724	0.131522	12.5244	5.49e-36	3.42e-34	66.0176	71.0705	76.211	147.179	180.272	170.155
AT1G48710	26496.7	7.36713	0.588229	12.5243	5.5e-36	3.43e-34	4.85312	2.31546	2.89254	663.852	330.993	293.951
AT2G26150	9614.97	16.9129	1.3529	12.5012	7.35e-36	4.54e-34	0	0	0	592.678	382.97	843.825
AT2G40660	196.436	3.04021	0.243211	12.5003	7.43e-36	4.58e-34	1.34665	1.33902	1.22724	6.95069	9.19303	8.40157
AT2G21150	4045.75	2.78557	0.223082	12.4867	8.82e-36	5.43e-34	38.5779	33.7841	35.165	176.471	226.66	163.06
AT4G39235	181.551	3.29886	0.264272	12.4828	9.26e-36	5.69e-34	2.83794	2.13189	2.89694	22.2269	20.0219	17.8588
AT1G62390	817.298	2.41887	0.193881	12.4761	1.01e-35	6.18e-34	3.54879	4.29832	4.11516	18.693	16.5487	13.0972
AT2G07711	1243.79	4.99918	0.400773	12.4739	1.04e-35	6.34e-34	1.91612	1.28089	1.05432	40.9526	31.7058	32.4192
AT3G23070	322.929	3.01012	0.242642	12.4056	2.44e-35	1.47e-33	1.06232	1.0737	1.07611	5.29878	7.85902	6.54231
AT1G21610	599.692	4.30749	0.347678	12.3893	2.99e-35	1.79e-33	1.1458	1.09963	0.636516	16.4194	15.3109	12.768
AT4G32212	400.36	5.9936	0.483776	12.3892	2.99e-35	1.79e-33	0.294914	0.188383	0.235753	16.849	9.22858	10.2087
AT5G61580	130.78	3.0838	0.24959	12.3555	4.55e-35	2.69e-33	0.672425	0.595414	0.626735	3.83526	4.81464	3.92864
AT4G24190	1099.3	3.70275	0.299762	12.3523	4.73e-35	2.79e-33	1.96793	3.058	2.63058	30.4268	26.683	17.8584
AT5G15090	1258.71	3.32106	0.269707	12.3136	7.66e-35	4.49e-33	5.89768	10.0113	7.94683	66.5535	66.4058	45.7611
AT2G38280	1837.01	1.99394	0.161945	12.3125	7.76e-35	4.55e-33	10.4389	11.9213	11.7834	36.5959	38.6459	27.9764
AT1G36630	925.596	8.29577	0.674184	12.3049	8.52e-35	4.98e-33	0.05264	0.006476	0.03384	11.3698	7.08842	6.05017
AT5G14520	2255.48	14.8211	1.20492	12.3005	9e-35	5.24e-33	0	0	0	75.2532	89.0628	88.3015
AT1G23180	2526.94	14.9851	1.21873	12.2957	9.55e-35	5.55e-33	0	0	0	57.3637	80.5159	63.1732
AT2G07785	99.0076	5.97304	0.486915	12.2671	1.36e-34	7.86e-33	0.139809	0.118873	0.130094	7.4218	7.62054	6.40557
AT1G10160	625.575	2.27833	0.185733	12.2667	1.37e-34	7.89e-33	1.70311	2.44466	2.13717	8.58804	7.75938	6.57008
AT2G39020	760.868	3.20647	0.261815	12.2471	1.74e-34	1e-32	5.60475	6.90282	6.81476	39.5677	59.6785	36.1566
AT3G11400	333.136	2.5666	0.210227	12.2087	2.79e-34	1.6e-32	3.30392	3.60456	3.22804	12.801	17.5421	15.4354
AT5G56030	1717.39	4.19186	0.343416	12.2064	2.87e-34	1.64e-32	2.2495	3.988	3.46917	58.2245	39.4246	35.0444
AT4G20440	188.22	3.11623	0.255623	12.1907	3.48e-34	1.98e-32	1.13369	1.1992	0.913363	7.20504	7.84453	5.78855
AT5G14810	378.062	5.69237	0.467085	12.187	3.64e-34	2.07e-32	0.348664	0.221402	0.266478	15.6663	8.61571	9.86288
AT3G15340	374.63	4.58008	0.37625	12.173	4.33e-34	2.45e-32	0.331228	0.774581	0.61357	8.98165	10.3736	12.59
AT5G64230	122.605	5.13019	0.422185	12.1515	5.63e-34	3.17e-32	0.159695	0.344144	0.112013	6.11915	5.22653	5.45649
AT5G21274	357.15	1.36356	0.11241	12.1303	7.3e-34	4.09e-32	10.0178	12.4286	12.3051	22.4682	23.2661	21.576
AT3G12510	151.1	7.05148	0.58171	12.122	8.08e-34	4.51e-32	0.170364	0.189938	0	13.2575	15.3201	12.3766
AT4G03180	490.584	2.98145	0.246018	12.1188	8.4e-34	4.66e-32	3.49563	5.6524	5.44924	30.388	32.8111	23.2566
AT3G09570	262.746	3.35943	0.277417	12.1097	9.39e-34	5.19e-32	1.01381	1.4686	1.19918	10.2625	11.2672	7.18397
AT5G19510	713.625	1.76476	0.145885	12.0969	1.1e-33	6.05e-32	12.6582	16.2089	14.7912	36.2238	43.0247	32.5766
AT5G08720	331.174	3.60104	0.298173	12.077	1.4e-33	7.69e-32	0.919248	0.877711	1.01981	6.83815	8.8068	10.4058
AT3G63310	1403.4	4.47132	0.370368	12.0726	1.47e-33	8.1e-32	4.54127	6.90997	6.24994	63.0008	112.798	118.675
AT1G42540	174.078	3.51496	0.291528	12.057	1.78e-33	9.75e-32	0.351821	0.461218	0.377764	4.17491	3.04616	3.16039
AT1G54050	1747.7	7.00155	0.580975	12.0514	1.91e-33	1.04e-31	1.25124	1.70271	2.27474	106.865	119.756	273.298
AT4G17550	4425.89	2.99844	0.249033	12.0403	2.18e-33	1.19e-31	16.029	23.0179	29.0183	143.113	143.682	119.892
AT5G55896	3544.49	2.7863	0.231439	12.039	2.22e-33	1.2e-31	9.39464	11.5736	11.5105	67.8873	58.2633	42.848
AT2G41520	1029.32	1.31568	0.10938	12.0285	2.52e-33	1.36e-31	5.60887	7.39362	7.44529	12.7164	12.9631	12.5008
AT4G31670	1615.19	14.3393	1.19291	12.0205	2.77e-33	1.5e-31	0	0	0	58.9766	57.872	52.4923
AT1G14000	319.098	2.8691	0.238975	12.0058	3.31e-33	1.78e-31	1.40261	2.50144	1.73931	10.116	11.1779	9.62011
AT5G16010	228.221	3.32757	0.277196	12.0044	3.37e-33	1.81e-31	1.53611	1.59441	2.43409	13.3008	16.8825	12.5025
AT1G67580	3223.02	2.34485	0.195373	12.0019	3.47e-33	1.86e-31	15.784	13.8035	14.8771	53.7233	57.2994	60.434
AT2G07779	81.5146	4.80065	0.400593	11.9838	4.32e-33	2.3e-31	0.227081	0.551488	0.414895	8.79934	9.78803	7.68423
AT4G22380	215.815	2.251	0.187896	11.98	4.52e-33	2.41e-31	3.35922	4.99695	4.72476	15.2458	15.3936	16.0841
AT5G02320	302.341	1.70829	0.14275	11.967	5.29e-33	2.8e-31	2.52695	3.31719	3.35216	7.63987	8.53723	6.75988
AT5G02490	108.647	5.38286	0.449925	11.9639	5.49e-33	2.9e-31	0.067622	0.105485	0.111231	2.75077	2.82016	3.53382
AT4G30390	507.65	2.46805	0.206545	11.9492	6.56e-33	3.46e-31	9.11624	8.80175	8.01535	32.4788	37.8233	38.7765
AT2G07725	377.775	5.75409	0.481691	11.9456	6.85e-33	3.61e-31	1.02903	0.471975	0.809338	23.3056	39.935	35.6181
AT4G01320	1371.53	2.60927	0.218432	11.9455	6.85e-33	3.61e-31	9.05348	12.6352	9.39555	39.9784	52.394	50.1067
AT1G16635	123.002	5.83818	0.488996	11.9391	7.4e-33	3.89e-31	0.216948	0.137958	0.252832	7.72852	9.20449	10.6824
AT2G24500	247.008	2.54467	0.21347	11.9205	9.25e-33	4.84e-31	1.7085	2.32627	2.13786	9.29076	10.5647	7.39963
AT5G13010	6679.09	2.15551	0.181028	11.907	1.09e-32	5.66e-31	24.5364	22.3986	27.6878	86.4625	79.7712	85.0396
AT2G29500	12754.9	8.59673	0.723396	11.8839	1.44e-32	7.43e-31	5.29791	2.32858	4.11909	2149.72	674.933	702.435
AT1G76300	3247.68	2.37609	0.200534	11.8488	2.18e-32	1.12e-30	59.034	66.9368	58.7589	247.443	288.379	191.974
AT4G10110	420.649	1.63123	0.13773	11.8437	2.32e-32	1.19e-30	10.9467	11.5501	11.3875	24.3615	28.8026	26.306
AT1G01020	130.641	4.70998	0.397701	11.843	2.34e-32	1.2e-30	0.153796	0.33622	0.276051	6.2843	6.44133	5.68424
AT1G27630	586.644	3.01747	0.255024	11.8321	2.66e-32	1.36e-30	2.68097	4.73759	3.7887	24.8467	20.3629	22.4685
AT4G14420	718.099	3.56192	0.301128	11.8286	2.78e-32	1.41e-30	5.16496	6.03101	5.54949	65.7998	44.9092	38.9268
AT4G27585	246.652	3.19478	0.270112	11.8276	2.81e-32	1.43e-30	0.889383	1.47728	1.69864	8.55021	9.85486	9.42121
AT3G41762	18735.5	8.27717	0.7007	11.8127	3.36e-32	1.69e-30	11.1857	4.00323	12.5486	1773.03	1343.32	3418.11
AT3G42245	774.642	8.03213	0.680483	11.8036	3.74e-32	1.88e-30	0.177388	0.076646	0.113588	43.6284	21.0216	16.8299
AT1G58140	19192.1	7.1596	0.606784	11.7993	3.94e-32	1.97e-30	4.19743	2.09242	2.31791	504.528	241.428	209.389
AT1G61770	277.81	2.47985	0.210181	11.7987	3.97e-32	1.99e-30	3.18345	2.89435	3.13632	11.9214	15.3533	11.958
AT5G04060	317.782	4.54663	0.38541	11.7969	4.05e-32	2.03e-30	0.441657	0.32792	0.763014	8.36276	10.5237	8.61721
AT1G74230	428.703	2.13884	0.181393	11.7912	4.33e-32	2.16e-30	5.83561	6.39414	5.50601	21.1931	21.3679	16.7845
AT2G07733	401.792	6.17685	0.524516	11.7763	5.17e-32	2.57e-30	0.464535	0.206593	0.171996	19.2105	15.6264	15.5793
AT4G21320	547.964	6.96177	0.595377	11.693	1.38e-31	6.76e-30	0.133857	0.274614	0.570523	31.1519	42.6327	22.066
AT5G59140	2787.11	2.02208	0.173139	11.679	1.63e-31	7.95e-30	76.0293	73.6667	75.8731	257.969	237.227	199.966
AT1G15940	2957.74	15.2122	1.30424	11.6636	1.95e-31	9.5e-30	0	0	0	41.8792	77.8471	77.8985
AT4G15180	6813.65	1.72898	0.148249	11.6627	1.98e-31	9.58e-30	14.3921	19.2854	19.6094	44.2867	41.8476	45.9916
AT1G56450	2432.02	1.37252	0.117723	11.6589	2.07e-31	1e-29	47.778	62.9901	61.3953	119.462	111.163	103.893
AT4G18040	2060.6	1.46682	0.126069	11.6351	2.73e-31	1.31e-29	44.9993	49.5103	58.8062	108.563	110.951	99.811
AT2G21130	335.398	4.36553	0.375326	11.6313	2.86e-31	1.37e-29	1.54845	1.65438	1.6009	33.9578	25.0629	17.2808
AT5G10910	196.836	4.40209	0.379764	11.5917	4.54e-31	2.14e-29	0.530708	0.562443	0.532282	6.14528	10.2591	10.1375
AT3G28210	666.136	6.84464	0.591093	11.5796	5.23e-31	2.46e-29	0.803896	0.280079	0.364548	56.9319	33.9598	47.0467
AT3G05900	3081.08	5.44398	0.470281	11.576	5.45e-31	2.56e-29	3.41202	1.71297	2.41114	74.9045	116.528	64.7386
AT1G10590	1006.46	2.34736	0.202877	11.5704	5.82e-31	2.73e-29	15.3748	19.56	17.4386	61.7289	83.0056	55.9262
AT4G27130	2892.25	2.74336	0.237394	11.5561	6.87e-31	3.22e-29	33.4509	41.94	41.7433	228.099	219.267	144.856
AT3G01540	8138.47	1.91708	0.166	11.5487	7.49e-31	3.49e-29	61.0073	68.5705	57.4938	178.61	203.463	153.598
AT3G50530	81.2412	3.66677	0.317521	11.5481	7.54e-31	3.51e-29	0.158555	0.197723	0.254439	2.17115	1.87764	1.97001
AT1G17690	1265.13	1.69852	0.147084	11.548	7.56e-31	3.51e-29	8.83295	11.3843	10.405	27.7347	25.4366	21.6485
AT3G01650	1271.88	13.9945	1.21485	11.5196	1.05e-30	4.86e-29	0	0	0	55.5499	52.8006	62.9716
AT4G12600	126.853	3.18507	0.277522	11.4768	1.72e-30	7.89e-29	1.43263	1.41155	1.28124	11.4899	9.10428	9.29099
AT3G23790	522.758	1.55126	0.135168	11.4765	1.73e-30	7.91e-29	4.84275	5.00576	4.79151	11.2482	11.436	9.86122
AT3G59720	17657.5	7.08244	0.617361	11.4721	1.82e-30	8.31e-29	4.2269	2.00801	2.23503	469.618	225.221	198.318
AT1G66410	1038.81	1.82394	0.15902	11.4699	1.87e-30	8.52e-29	23.1819	26.1593	28.0492	60.7053	80.8847	65.3727
AT3G03110	583.129	1.79688	0.156819	11.4583	2.14e-30	9.71e-29	3.30904	3.17966	3.32506	9.02613	9.23856	7.64477
AT4G25550	1491.58	1.76984	0.154659	11.4435	2.53e-30	1.15e-28	26.7765	29.0296	29.7175	70.1473	87.0815	63.7019
AT4G35800	1751.15	3.53578	0.309178	11.4361	2.76e-30	1.24e-28	1.86532	1.71074	2.38718	18.2049	21.9671	12.4725
AT4G32050	648.374	2.26097	0.198092	11.4137	3.57e-30	1.6e-28	4.2139	4.93865	5.08375	19.2877	14.8169	17.2168
AT5G13205	21528.3	7.18112	0.629416	11.4092	3.76e-30	1.68e-28	4.53639	2.10983	2.59807	563.231	255.932	223.979
AT3G08590	870.702	3.76307	0.32983	11.4091	3.76e-30	1.68e-28	1.57714	3.50278	2.85694	30.4467	26.1875	23.4575
AT4G31530	902.893	2.8012	0.246197	11.3779	5.39e-30	2.39e-28	8.47556	7.10388	9.53878	38.7521	45.3386	48.7912
AT1G35050	291.468	8.68888	0.764302	11.3684	6.01e-30	2.66e-28	0.038852	0.006114	0.006689	9.69101	13.1057	7.23417
AT5G47090	259.822	3.31455	0.291596	11.3669	6.11e-30	2.7e-28	1.54166	1.25221	2.24347	11.859	14.2099	12.2496
AT1G21945	16590.3	7.01407	0.617335	11.3618	6.48e-30	2.86e-28	3.7426	1.78945	2.03532	403.497	189.874	167.911
AT2G24640	1139.18	13.8357	1.21981	11.3425	8.08e-30	3.55e-28	0	0	0	31.3283	40.2589	40.4256
AT4G03320	2096.2	14.7154	1.29794	11.3375	8.55e-30	3.75e-28	0	0	0	222.417	153.712	112.056
AT3G61320	1764.85	3.09733	0.273305	11.3329	9.02e-30	3.95e-28	7.33017	10.9141	12.3279	51.9416	76.6945	67.1534
AT4G28830	114.952	4.98319	0.439774	11.3313	9.19e-30	4.02e-28	0.478399	0.277171	0.300626	11.2829	8.34191	8.04712
AT5G02960	9835.02	1.38062	0.122216	11.2966	1.36e-29	5.92e-28	286.739	334.384	340.389	670.387	680.634	538.513
AT1G21760	2702.21	2.42846	0.215088	11.2906	1.46e-29	6.33e-28	21.5718	32.6405	31.0286	95.8284	130.846	116.765
AT4G35500	83.2753	3.09031	0.274219	11.2695	1.86e-29	7.99e-28	0.432183	0.47404	0.422	3.18797	3.09509	2.58524
AT5G49840	1500.51	1.89868	0.168493	11.2686	1.88e-29	8.06e-28	12.5114	15.0496	11.3701	35.7953	39.6435	34.347
AT3G56090	1158.17	2.71556	0.241019	11.267	1.91e-29	8.2e-28	12.89	12.5846	9.73733	55.62	58.5397	61.6502
AT4G39520	3490.92	2.14613	0.190545	11.2631	2e-29	8.54e-28	28.564	36.3315	36.7168	132.027	113.154	93.0935
AT4G18810	1000.56	3.9405	0.349994	11.2588	2.1e-29	8.94e-28	1.80589	3.00788	3.26062	23.9924	29.7901	37.4654
AT2G47000	956.302	13.5832	1.20675	11.256	2.16e-29	9.21e-28	0	0	0	18.2924	16.4677	14.4753
AT2G05120	746.969	1.52935	0.135889	11.2545	2.2e-29	9.36e-28	3.83472	4.40502	4.35405	10.3294	9.34355	8.23735
AT1G11265	21652.7	7.17938	0.638501	11.2441	2.48e-29	1.05e-27	4.69517	2.18626	2.44951	565.705	260.757	225.923
AT5G56350	219.362	3.11712	0.27726	11.2426	2.52e-29	1.07e-27	0.794747	1.33258	0.912989	7.41153	6.93696	5.39051
AT2G21300	364.344	2.79483	0.249101	11.2196	3.27e-29	1.38e-27	1.11711	1.23018	1.63119	7.61656	8.08681	5.60057
AT5G20160	2595.57	2.92454	0.260863	11.211	3.6e-29	1.52e-27	32.8362	41.8573	27.3755	205.629	214.198	154.826
AT5G62910	332.43	3.86931	0.346087	11.1802	5.1e-29	2.13e-27	1.49663	1.20016	0.845739	13.5876	14.831	11.7256
AT4G22740	160.974	3.17766	0.284473	11.1704	5.69e-29	2.37e-27	0.841399	1.37887	0.816725	7.77841	7.1301	6.45266
AT2G07786	170.129	6.52471	0.584634	11.1603	6.38e-29	2.65e-27	0.875029	0.267753	0.513366	56.6856	39.9606	33.7466
AT1G64840	335.861	2.39581	0.214827	11.1522	6.98e-29	2.89e-27	2.54931	2.63991	3.41049	9.8436	12.7589	11.6497
AT3G56340	2922.68	1.15143	0.103326	11.1437	7.69e-29	3.18e-27	107.362	130.982	117.292	208.262	193.83	192.508
AT5G19630	114.736	2.89873	0.26016	11.1421	7.82e-29	3.23e-27	1.23886	1.46271	1.03512	6.33918	7.53811	7.27862
AT2G36660	75.8852	4.41544	0.39654	11.1349	8.48e-29	3.49e-27	0.105163	0.217069	0.100645	2.15986	2.53546	2.51804
AT3G61330	21943.8	7.19241	0.646116	11.1318	8.79e-29	3.61e-27	4.71889	2.1385	2.50491	578.013	261.768	226.777
AT5G19620	342.152	4.29328	0.386377	11.1116	1.1e-28	4.5e-27	0.339338	0.81217	0.599815	6.55707	10.2857	8.82265
AT2G45710	450.106	1.93076	0.174194	11.084	1.5e-28	6.07e-27	13.5854	16.6629	14.5999	37.7037	44.8322	46.2809
AT4G26840	2779.09	1.41626	0.127848	11.0776	1.61e-28	6.51e-27	77.4916	99.3352	103.666	194.055	203.539	165.25
AT3G03855	1035.37	4.17789	0.377919	11.055	2.07e-28	8.34e-27	0.838802	1.69627	1.28593	12.0824	19.7167	19.6036
AT1G13450	1189.82	13.8985	1.26174	11.0154	3.22e-28	1.28e-26	0	0	0	53.7853	94.4871	70.3211
AT4G30150	2317.45	3.68835	0.335181	11.0041	3.65e-28	1.45e-26	2.2092	2.28744	2.51577	31.1982	21.0571	16.1973
AT1G28200	214.786	2.57005	0.233759	10.9945	4.06e-28	1.6e-26	2.4967	2.90277	1.97413	11.5876	11.9163	9.89662
AT2G43970	824.755	13.3698	1.21864	10.971	5.27e-28	2.06e-26	0	0	0	37.4617	38.2622	27.6806
AT1G80070	16836	1.89577	0.17294	10.962	5.82e-28	2.27e-26	41.597	42.7432	43.7297	137.096	122.612	101.205
AT2G45640	1200.35	1.34234	0.122473	10.9604	5.93e-28	2.31e-26	33.4476	40.6497	39.1453	70.3362	69.6859	76.0048
AT1G04750	472.759	3.05763	0.279616	10.9351	7.83e-28	3.03e-26	3.69651	3.52386	3.89249	17.5733	35.9724	31.1592
AT3G17110	3336.81	5.99025	0.548885	10.9135	9.94e-28	3.82e-26	3.50761	6.47934	6.04987	401.304	141.103	212.216
AT2G07749	70.5938	5.4767	0.502184	10.9057	1.08e-27	4.14e-26	0.085155	0.022681	0.045961	2.22141	2.22597	1.98556
AT3G11670	282.817	2.91836	0.267623	10.9047	1.09e-27	4.18e-26	0.889764	1.44173	1.07552	7.3449	6.28442	6.23613
AT5G42020	35466.8	6.20186	0.569322	10.8934	1.24e-27	4.72e-26	9.85862	22.8008	20.8518	1582.71	688.577	638.558
AT5G03380	1859.32	1.68516	0.154695	10.8934	1.24e-27	4.72e-26	20.6566	26.6756	27.0558	55.2988	58.9205	65.2025
AT4G10070	890.171	1.31096	0.120455	10.8834	1.38e-27	5.25e-26	8.94222	11.4917	9.50184	18.2416	20.0468	17.652
AT3G57880	1854.8	4.37773	0.402668	10.8718	1.57e-27	5.95e-26	3.02347	1.84837	2.55885	48.501	43.15	27.6497
AT5G29040	407.408	8.1732	0.753535	10.8465	2.07e-27	7.78e-26	0.052813	0.013151	0.01881	11.7065	7.25524	4.59343
AT2G27100	3529.3	2.33575	0.215481	10.8397	2.23e-27	8.36e-26	17.6793	22.4971	21.501	68.6533	100.168	66.4931
AT3G12260	448.954	2.06169	0.19046	10.8248	2.63e-27	9.82e-26	9.44619	10.8294	8.25226	28.5239	33.6503	28.2226
AT1G11480	3139.7	2.27553	0.210225	10.8243	2.64e-27	9.87e-26	23.1041	20.1895	21.3782	69.3572	85.9842	82.766
AT5G60990	830.648	13.38	1.23639	10.8219	2.71e-27	1.01e-25	0	0	0	31.4164	47.2055	41.8923
AT1G56340	8673.56	2.13551	0.197684	10.8027	3.34e-27	1.24e-25	81.5497	108.19	89.318	331.674	349.78	244.024
AT2G28000	982.398	2.98492	0.276475	10.7963	3.58e-27	1.33e-25	4.48436	4.75608	4.37767	25.6902	36.1109	20.5375
AT4G27657	121.235	3.4924	0.323542	10.7943	3.66e-27	1.36e-25	1.19229	2.19367	2.06056	12.6497	18.0119	16.0332
AT2G07696	63.542	5.31873	0.493765	10.7718	4.68e-27	1.72e-25	0.124951	0.179989	0.12881	4.7046	5.13849	4.8999
AT4G22670	370.066	2.48579	0.230842	10.7683	4.86e-27	1.79e-25	2.60915	3.13106	2.82047	14.0192	12.977	9.34156
AT5G19430	275.48	2.71424	0.252488	10.75	5.93e-27	2.16e-25	2.28694	2.82242	2.56023	9.33778	14.252	11.6513
AT3G27997	623.885	3.6828	0.342643	10.7482	6.04e-27	2.2e-25	1.91153	4.11093	3.60716	25.203	35.5615	31.3326
AT3G09560	691.645	13.1156	1.22044	10.7466	6.15e-27	2.23e-25	0	0	0	19.2105	14.9751	16.3141
AT4G30600	617.439	1.48538	0.138264	10.7431	6.39e-27	2.31e-25	5.64817	6.66363	6.21116	11.6738	13.9236	13.5322
AT3G05590	15486.9	1.70357	0.1586	10.7413	6.51e-27	2.36e-25	308.725	428.757	387.429	827.151	1073.15	854.532
AT1G59865	111.069	5.41186	0.504273	10.732	7.2e-27	2.6e-25	0.209652	0.430889	0.223902	7.29224	9.82711	11.6894
AT4G12750	1370.95	2.01212	0.18772	10.7187	8.31e-27	2.98e-25	5.93835	6.66216	5.74887	16.6745	22.5394	16.9241
AT2G07708	777.327	5.62649	0.525595	10.705	9.64e-27	3.45e-25	2.04468	0.820488	0.831999	57.7937	46.1564	45.2475
AT2G40340	2291.01	5.86854	0.549109	10.6874	1.17e-26	4.15e-25	3.84513	1.68814	1.50985	108.539	106.554	108.152
AT4G38780	568.956	4.25798	0.398644	10.6812	1.25e-26	4.43e-25	0.278758	0.481753	0.284992	6.66981	4.7854	3.61221
AT5G24314	837.486	2.94471	0.275733	10.6795	1.27e-26	4.5e-25	13.3947	13.1799	12.8849	57.1869	89.5806	84.4353
AT1G34470	219.063	3.4156	0.320988	10.6409	1.92e-26	6.74e-25	0.759107	1.09125	1.12254	5.97689	10.1265	7.98247
AT4G08230	7696.1	3.54822	0.333509	10.6391	1.96e-26	6.86e-25	76.8956	80.6663	79.7342	981.943	618.641	522.645
AT2G03820	344.918	2.99152	0.28119	10.6388	1.97e-26	6.88e-25	1.53427	2.31505	1.66578	13.0565	11.5654	8.52209
AT2G19470	344.777	3.1226	0.293536	10.6379	1.99e-26	6.94e-25	1.34417	2.13065	1.74668	9.18703	14.8031	10.2945
AT2G32070	197.848	2.58854	0.243385	10.6356	2.04e-26	7.11e-25	2.20468	2.05392	2.09179	11.356	9.06236	8.78293
AT4G03120	818.602	3.41423	0.32104	10.6349	2.05e-26	7.15e-25	4.53552	7.77851	4.2973	50.8748	41.1672	40.6788
AT5G63260	80.6679	4.2791	0.402425	10.6333	2.09e-26	7.27e-25	0.203498	0.226038	0.110281	2.45755	3.56239	2.53519
AT3G11020	82.9176	5.58173	0.525135	10.6291	2.18e-26	7.59e-25	0.058368	0.107899	0.130436	3.64109	3.22721	4.27379
AT2G07682	144.653	6.17477	0.581109	10.6258	2.26e-26	7.85e-25	0.035928	0.033284	0.024874	2.70883	1.60017	1.4777
AT1G80710	945.898	13.5674	1.27736	10.6214	2.37e-26	8.22e-25	0	0	0	30.5486	38.395	51.5678
AT3G53280	99.9534	3.25238	0.306281	10.6189	2.43e-26	8.41e-25	0.38206	0.688526	0.38421	3.28232	3.78879	3.53045
AT4G21580	735.649	13.2049	1.24404	10.6145	2.55e-26	8.8e-25	0	0	0	47.2611	65.9253	40.038
AT4G02840	383.984	1.59609	0.15039	10.613	2.59e-26	8.93e-25	10.7793	13.5801	12.5064	29.4706	30.5739	23.9701
AT3G14590	584.856	2.48488	0.234315	10.6049	2.83e-26	9.72e-25	2.55065	4.29488	3.01284	11.6205	15.2577	13.3219
AT5G63610	201.564	2.34117	0.220774	10.6044	2.84e-26	9.76e-25	1.64608	1.40168	1.48303	5.42489	6.61094	5.5524
AT4G36970	71.444	3.32344	0.313928	10.5866	3.44e-26	1.17e-24	0.409931	0.322948	0.287382	2.5493	2.75501	2.76034
AT1G29150	443.525	2.2197	0.209691	10.5856	3.48e-26	1.18e-24	3.43288	5.384	4.42501	15.1843	17.9709	13.1892
AT5G14040	6391.16	1.65007	0.155958	10.5802	3.68e-26	1.25e-24	74.905	91.1629	80.9763	169.842	227.908	187.641
AT1G18070	4975.54	1.48422	0.140461	10.5668	4.25e-26	1.44e-24	49.2273	62.9102	50.1528	120.439	114.389	107.039
AT5G54860	809.626	13.343	1.26327	10.5623	4.46e-26	1.5e-24	0	0	0	46.5818	35.6391	26.9536
AT3G09560	607.86	12.9296	1.22445	10.5595	4.59e-26	1.54e-24	0	0	0	16.3872	16.551	11.6953
AT3G12760	3682.45	2.04595	0.194059	10.5429	5.48e-26	1.83e-24	55.1418	55.3059	56.171	158.207	213.843	151.075
AT2G02790	61.0369	4.09119	0.388584	10.5285	6.39e-26	2.12e-24	0.111466	0.096766	0.189124	1.85208	1.80012	1.85471
AT5G52530	5407.4	1.70553	0.162102	10.5213	6.89e-26	2.29e-24	27.5786	38.856	37.1233	76.8405	87.2686	90.0215
AT5G08550	945.647	1.74119	0.16556	10.517	7.22e-26	2.39e-24	5.26194	6.97668	6.54054	13.8043	16.3243	16.9669
AT1G21380	313.209	3.1236	0.297093	10.5139	7.46e-26	2.46e-24	1.04277	1.32731	1.98601	10.6456	9.44933	8.42231
AT1G70440	1287.47	14.0122	1.33524	10.4942	9.19e-26	3.02e-24	0	0	0	136.993	69.5297	71.6035
AT3G20810	838.014	13.3928	1.27637	10.4929	9.32e-26	3.06e-24	0	0	0	33.5405	61.3376	38.4518
AT1G11960	654.826	13.0367	1.24349	10.484	1.02e-25	3.34e-24	0	0	0	21.7912	15.131	19.0192
AT3G62560	301.721	2.62043	0.250258	10.4709	1.18e-25	3.82e-24	3.76664	4.77468	4.38661	17.3332	25.8382	17.0945
AT5G58720	689.737	2.81076	0.268847	10.4549	1.39e-25	4.49e-24	3.44783	3.01124	4.30034	22.444	17.9832	16.0347
AT3G56490	1527.81	1.59621	0.152708	10.4527	1.42e-25	4.59e-24	35.8736	47.2597	40.1438	96.1821	105.151	79.6528
AT3G11940	5690.2	1.14699	0.109734	10.4525	1.43e-25	4.6e-24	136.112	182.994	156.858	245.056	282.194	260.719
AT3G62840	3700.29	2.2196	0.212429	10.4487	1.49e-25	4.78e-24	76.8237	78.7032	95.7035	241.308	340.092	303.71
AT1G50920	381.345	2.24116	0.214615	10.4427	1.58e-25	5.08e-24	2.06668	2.88955	2.39827	7.84551	10.6781	7.67527
AT5G04410	519.983	2.81318	0.269402	10.4423	1.59e-25	5.09e-24	2.93333	2.39543	2.33751	11.5898	15.0679	14.5453
AT2G07787	57.6893	4.81783	0.461381	10.4422	1.59e-25	5.1e-24	0.175977	0.10098	0.06657	3.01313	3.04418	2.7329
AT1G57770	523.505	4.71333	0.452059	10.4264	1.88e-25	5.98e-24	0.774876	1.00498	0.837636	9.57382	21.4227	20.9608
AT2G16660	992.957	13.6375	1.30851	10.4222	1.96e-25	6.24e-24	0	0	0	53.6347	41.7328	25.3737
AT5G45140	1492.23	2.03205	0.195019	10.4198	2.01e-25	6.38e-24	7.26199	6.57784	6.34831	20.9499	23.4353	18.5752
AT2G07716	68.9891	4.97955	0.477936	10.4189	2.03e-25	6.44e-24	0.254889	0.20646	0.117279	5.74512	4.64993	4.56834
AT5G23580	114.908	2.46172	0.236333	10.4163	2.09e-25	6.6e-24	0.81877	1.02677	0.789891	3.23454	4.05579	3.68205
AT2G43630	427.358	3.03783	0.291756	10.4122	2.18e-25	6.89e-24	4.05425	3.01473	3.55853	18.3375	25.515	23.273
AT5G35620	2093.47	1.70158	0.163642	10.3982	2.53e-25	7.94e-24	38.9356	43.1366	47.5524	110.351	104.007	80.6419
AT1G11100	924.072	5.19052	0.499466	10.3921	2.69e-25	8.45e-24	0.212082	0.660816	0.753829	14.5432	16.9178	12.9589
AT1G10970	708.46	4.49663	0.43291	10.387	2.84e-25	8.89e-24	0.824688	2.23613	2.15278	29.9092	33.7841	23.757
AT2G15910	555.722	1.74587	0.168737	10.3467	4.33e-25	1.34e-23	17.6405	15.3596	16.0778	45.2184	41.1949	36.9255
AT2G35780	184.326	3.19733	0.30945	10.3323	5.03e-25	1.55e-23	1.11202	0.808844	1.27918	6.3427	8.27387	8.0565
AT5G48250	1800.74	4.64972	0.450029	10.332	5.05e-25	1.55e-23	4.53774	3.29548	2.60176	44.8787	81.7778	75.4665
AT3G08550	195.363	2.39314	0.231935	10.3182	5.83e-25	1.79e-23	1.16689	1.49306	1.41707	5.80757	4.63062	5.68599
AT5G60640	574.536	12.8483	1.24786	10.2963	7.33e-25	2.23e-23	0	0	0	16.063	25.967	21.7067
AT1G63780	486.248	12.6075	1.22588	10.2845	8.28e-25	2.51e-23	0	0	0	29.6261	41.6606	37.9584
AT4G36990	415.68	3.23021	0.314345	10.276	9.04e-25	2.73e-23	2.22806	1.51539	2.06146	14.6916	12.0737	14.9005
AT2G07808	71.2876	3.74362	0.36536	10.2464	1.23e-24	3.67e-23	1.02956	1.35871	0.85207	13.0862	10.3877	10.2541
AT1G34550	3462.03	1.95765	0.191191	10.2393	1.32e-24	3.94e-23	25.3798	22.9606	22.9305	75.6158	67.1784	67.3922
AT4G38600	7991.03	1.11619	0.109035	10.237	1.35e-24	4.03e-23	34.2884	39.5992	35.8555	60.8402	64.5819	52.6157
AT1G28060	241.04	2.95614	0.288888	10.2328	1.41e-24	4.21e-23	0.82873	1.26021	0.685659	5.35394	5.9694	4.98584
AT4G32720	3720.19	1.69698	0.166087	10.2174	1.66e-24	4.92e-23	40.7775	50.1514	50.1528	97.2946	136.956	112.262
AT3G53970	3077.97	4.55415	0.445752	10.2168	1.67e-24	4.94e-23	4.28823	9.34331	12.37	133.164	185.158	134.045
AT1G52600	1336.01	1.84657	0.180999	10.2021	1.94e-24	5.72e-23	26.3087	30.7675	30.2983	82.9167	91.9815	62.8988
AT3G21640	104.132	2.92115	0.286525	10.1951	2.09e-24	6.13e-23	0.751902	0.87024	0.707863	5.23261	4.7568	3.64095
AT5G40810	89.2814	3.25588	0.320542	10.1574	3.07e-24	8.91e-23	0.317865	0.463773	0.662816	3.52151	3.09212	2.83987
AT1G77510	255.588	3.62515	0.357004	10.1544	3.17e-24	9.18e-23	0.629702	1.29624	0.904566	10.8148	8.10555	7.16615
AT4G26870	659.256	4.19924	0.413567	10.1537	3.19e-24	9.23e-23	0.950396	1.39242	2.41059	20.3241	26.5374	18.7825
AT5G27430	152.044	2.00269	0.197776	10.1261	4.23e-24	1.22e-22	2.96797	3.63129	2.92586	10.1211	10.4964	8.4506
AT1G65980	1836.91	3.10657	0.307157	10.1139	4.79e-24	1.37e-22	13.7395	22.8542	20.5437	135.967	147.22	86.4505
AT4G13520	1730.03	2.1373	0.211736	10.0942	5.86e-24	1.66e-22	54.9058	53.0198	50.0818	187.426	200.095	141.904
AT1G73030	407.745	1.93948	0.192155	10.0933	5.91e-24	1.68e-22	7.68725	7.57316	6.79536	19.7046	24.5941	20.1843
AT3G01620	78.1952	4.22491	0.418845	10.0871	6.3e-24	1.78e-22	0.166025	0.360041	0.146315	3.14263	3.76769	2.93357
AT5G01380	85.5495	5.3041	0.526759	10.0693	7.55e-24	2.13e-22	0.176999	0.114284	0.10512	3.96296	5.81569	3.3321
AT5G15970	4473.05	2.80376	0.278638	10.0624	8.1e-24	2.28e-22	71.4962	125.058	115.005	647.38	502.903	468.999
AT2G09840	336.643	12.0771	1.20089	10.0568	8.57e-24	2.41e-22	0	0	0	24.1832	28.8381	26.5226
AT1G23710	121.858	3.19737	0.318166	10.0494	9.24e-24	2.59e-22	0.916204	0.773162	0.909652	7.59728	5.70691	5.17418
AT2G07776	58.282	5.19179	0.516785	10.0463	9.53e-24	2.67e-22	0.212946	0.113626	0.052268	4.56635	4.28942	3.84682
AT3G09560	568.122	12.8321	1.27777	10.0426	9.91e-24	2.77e-22	0	0	0	14.1877	18.3181	9.3904
AT5G01450	451.252	1.56763	0.156201	10.036	1.06e-23	2.95e-22	5.09063	5.04736	5.54436	12.6012	12.3131	10.3241
AT5G09900	2367.13	1.15068	0.114775	10.0256	1.18e-23	3.27e-22	36.321	39.4791	39.6797	69.9531	65.5338	58.247
AT1G74950	911.703	2.62361	0.261741	10.0237	1.2e-23	3.33e-22	7.97145	9.57473	8.64781	47.7152	31.6805	41.7581
AT2G47350	445.411	12.4806	1.24542	10.0212	1.23e-23	3.41e-22	0	0	0	20.6371	16.3999	23.1562
AT1G77122	61.9729	3.82729	0.382443	10.0075	1.41e-23	3.9e-22	0.341867	0.251247	0.327201	3.04287	4.14889	3.15279
AT2G19490	248.796	2.7822	0.279047	9.97039	2.05e-23	5.62e-22	1.26824	1.73524	2.01529	8.04908	11.0099	7.04438
AT3G02260	19372.1	2.41401	0.242654	9.94834	2.56e-23	6.94e-22	18.9369	16.0517	16.6748	81.3398	65.5951	62.5541
AT4G11090	55.2179	3.25915	0.327623	9.94787	2.58e-23	6.97e-22	0.304283	0.35279	0.250262	2.22867	2.47136	2.07891
AT4G28380	351.227	12.1385	1.22052	9.94534	2.64e-23	7.15e-22	0	0	0	19.6705	23.6875	16.1983
AT5G57900	136.399	1.8258	0.183616	9.9436	2.69e-23	7.26e-22	2.2937	2.30128	2.3742	6.04997	6.86843	5.83984
AT4G22240	720.058	2.53524	0.254988	9.94258	2.72e-23	7.32e-22	6.40953	7.91646	7.1866	24.1956	32.8334	36.799
AT3G18750	196.875	3.14953	0.316969	9.93642	2.89e-23	7.76e-22	0.862682	0.972268	0.687076	7.18199	5.18465	4.91974
AT2G07687	236.732	6.17674	0.622034	9.9299	3.09e-23	8.28e-22	0.467923	0.152259	0.123931	18.2751	15.0284	13.1632
AT1G07670	392.654	3.15527	0.318116	9.91859	3.46e-23	9.22e-22	0.891471	1.15631	0.881939	6.80674	5.03361	7.83716
AT1G03970	124.377	2.08741	0.210518	9.91558	3.56e-23	9.5e-22	1.89727	1.785	1.67572	5.94714	6.02934	5.41913
AT1G02980	1330.07	14.0592	1.4187	9.90987	3.77e-23	1e-21	0	0	0	18.4101	52.9651	47.4198
AT1G16280	320.793	12.007	1.21249	9.90277	4.05e-23	1.08e-21	0	0	0	15.9344	13.175	13.9729
AT5G02050	245.458	3.79422	0.383397	9.89633	4.32e-23	1.14e-21	0.866798	1.32705	1.64988	9.40293	16.274	14.4053
AT3G09640	351.351	12.1383	1.22717	9.89126	4.54e-23	1.2e-21	0	0	0	30.9336	26.7417	34.1909
AT5G37440	137.446	4.47577	0.454003	9.85846	6.3e-23	1.65e-21	0.414275	0.321591	0.485691	6.03718	5.8719	9.60891
AT3G55030	613.418	1.81147	0.183795	9.85594	6.46e-23	1.69e-21	9.49776	10.4503	9.03781	28.1943	23.4048	25.2795
AT3G07910	258.668	1.4206	0.144298	9.84487	7.21e-23	1.88e-21	10.4627	11.7443	11.3137	21.7588	25.4121	20.6604
AT3G09640	311.807	11.966	1.21578	9.84218	7.41e-23	1.93e-21	0	0	0	29.2321	24.3768	28.0796
AT4G35730	480.014	12.5888	1.27954	9.83852	7.68e-23	2e-21	0	0	0	15.9609	24.1559	27.7324
AT3G51790	88.1248	2.47917	0.252128	9.83298	8.12e-23	2.11e-21	1.06829	1.00672	0.905532	3.93111	4.48439	4.32921
AT1G80660	303.865	11.9296	1.21391	9.82746	8.58e-23	2.22e-21	0	0	0	6.57349	8.39341	6.16546
AT4G13750	1025.9	2.51148	0.255724	9.82108	9.14e-23	2.36e-21	1.51749	1.69808	1.66289	8.44663	7.54083	5.10434
AT3G29390	281.547	11.8195	1.20432	9.81423	9.78e-23	2.52e-21	0	0	0	10.7603	12.1246	9.3693
AT5G15080	133.23	2.74128	0.279679	9.80151	1.11e-22	2.84e-21	0.709151	0.742063	0.773404	2.98457	4.48953	3.95933
AT5G18110	3923.13	2.29775	0.234573	9.79544	1.18e-22	3.01e-21	56.4664	50.5496	47.5635	195.974	225.734	159.001
AT5G64220	1654.45	1.51557	0.154948	9.78118	1.36e-22	3.45e-21	9.20423	10.4019	10.7189	18.7598	25.1183	21.5894
AT1G75560	701.211	3.76175	0.384639	9.77994	1.37e-22	3.49e-21	2.78948	2.50708	4.7299	43.8293	34.1973	26.272
AT1G05730	87.9696	5.0775	0.519367	9.77631	1.42e-22	3.61e-21	0.103962	0.09095	0.342936	4.84253	4.69517	5.1854
AT3G22830	73.7231	5.08037	0.520453	9.76143	1.65e-22	4.16e-21	0.083716	0.108466	0.143018	3.66072	3.44284	2.14708
AT4G25540	93.7647	3.04209	0.312312	9.74055	2.02e-22	5.07e-21	0.273416	0.248712	0.20776	1.30983	1.79995	1.63394
AT4G26670	471.131	2.93636	0.301483	9.73973	2.04e-22	5.11e-21	4.52729	3.60344	3.86715	19.0348	29.6693	21.8722
AT4G24280	2408.83	3.06419	0.314643	9.73863	2.06e-22	5.16e-21	7.65224	11.1806	8.89	40.3403	66.82	66.8277
AT1G20450	933.315	2.98152	0.306337	9.73282	2.18e-22	5.44e-21	6.94418	6.05524	4.96411	29.0563	42.6693	37.1531
AT1G03180	159.027	3.40732	0.350432	9.72319	2.4e-22	5.95e-21	0.588403	0.929967	1.16645	5.04485	10.1144	6.72701
AT1G10580	2945.51	1.59028	0.163629	9.71879	2.51e-22	6.2e-21	26.757	32.5748	34.298	60.6722	75.8182	75.3378
AT5G61190	1171.74	3.5773	0.36825	9.71432	2.62e-22	6.47e-21	2.48866	2.49978	2.1456	14.0348	28.8663	22.0959
AT1G80480	675.255	2.16223	0.222836	9.70321	2.92e-22	7.18e-21	6.9957	6.47189	6.15782	24.5691	24.1755	18.2998
AT1G68340	243.377	2.45975	0.253558	9.70094	2.99e-22	7.34e-21	2.51541	2.89373	3.9583	13.0398	15.1135	10.8189
AT2G07719	239.457	11.5856	1.19449	9.69918	3.04e-22	7.46e-21	0	0	0	22.1563	23.9859	21.6714
AT1G79550	773.111	2.66566	0.274915	9.6963	3.13e-22	7.66e-21	4.45682	6.51216	5.56275	32.141	27.5669	19.4156
AT2G47710	3244.78	1.93956	0.20008	9.69389	3.2e-22	7.84e-21	70.0676	78.0888	69.9739	243.095	222.05	168.617
AT1G49900	173.964	6.24832	0.645257	9.68346	3.54e-22	8.66e-21	0.052185	0.056473	0.06746	5.57317	2.14532	3.7238
AT4G11660	955.821	3.69091	0.381254	9.68098	3.63e-22	8.86e-21	2.05881	4.71041	2.45144	27.0271	33.675	27.9893
AT3G13080	2120.68	2.25275	0.232766	9.67817	3.73e-22	9.09e-21	7.18732	5.68373	6.98367	22.5158	26.5597	20.9977
AT1G13990	234.893	2.59445	0.26856	9.66058	4.43e-22	1.07e-20	2.67127	3.19915	2.60977	11.9028	11.3006	15.3457
AT2G07767	53.3257	5.20271	0.539708	9.63985	5.43e-22	1.31e-20	0.360415	0.162936	0.280201	8.20264	9.58101	9.88071
AT3G50350	260.531	2.7684	0.287869	9.61688	6.79e-22	1.62e-20	4.77152	4.24223	3.95875	15.7941	16.779	15.644
AT1G21190	1539.68	1.95869	0.203733	9.614	6.98e-22	1.67e-20	33.0152	49.4788	45.8092	129.814	142.949	101.795
AT3G48240	282.343	4.70143	0.489445	9.60563	7.57e-22	1.8e-20	0.442601	1.00511	1.32244	12.6094	22.0786	19.9859
AT1G10390	3232.21	1.90867	0.198804	9.60077	7.94e-22	1.88e-20	14.7432	18.0386	14.6518	45.9236	53.3587	36.4495
AT5G59220	383.173	12.264	1.27933	9.5863	9.13e-22	2.16e-20	0	0	0	18.4919	28.4601	14.8277
AT3G52230	727.947	1.18621	0.124107	9.55796	1.2e-21	2.81e-20	21.7637	23.8689	23.9995	41.6206	43.349	34.7999
AT5G61780	636.137	2.22414	0.232892	9.5501	1.3e-21	3.03e-20	2.3168	3.41683	2.62053	11.4691	9.79605	8.08075
AT5G23590	1920.11	2.6722	0.279824	9.54958	1.3e-21	3.04e-20	18.2261	14.463	12.7104	76.4539	75.546	69.7729
AT1G67365	194.725	3.63651	0.380941	9.54613	1.35e-21	3.14e-20	1.18499	1.26642	2.13459	13.8616	11.8504	17.3206
AT5G52640	5685.63	5.85641	0.6144	9.53192	1.54e-21	3.59e-20	1.57262	2.37598	6.51636	143.444	158.736	146.703
AT3G51500	271.736	3.128	0.328232	9.52984	1.58e-21	3.66e-20	3.31516	3.85549	4.68375	18.4863	32.2691	28.09
AT2G01022	263.155	8.28048	0.869434	9.52399	1.67e-21	3.86e-20	0.010287	0.011932	0.057391	6.15727	4.65078	10.749
AT2G36530	30431.4	2.31841	0.243887	9.5061	1.98e-21	4.55e-20	264.87	256.537	242.38	1120.28	1042.72	736.914
AT3G62310	1902.73	1.47954	0.155663	9.50475	2.01e-21	4.61e-20	15.8454	16.9245	17.6406	31.8102	42.0039	32.6235
AT1G14980	5176.26	3.00338	0.316378	9.493	2.24e-21	5.14e-20	70.5931	82.1943	66.0211	584.683	423.232	320.124
AT4G02890	5116.12	3.80752	0.401171	9.491	2.29e-21	5.24e-20	16.6423	15.937	32.874	296.824	201.264	243.368
AT2G40300	982.316	2.1494	0.226805	9.47685	2.62e-21	5.96e-20	16.7981	14.8312	13.0292	48.4377	53.6568	49.0792
AT5G03560	907.072	2.91505	0.307638	9.47557	2.65e-21	6.03e-20	7.78295	10.698	9.47761	63.6971	53.0364	35.0964
AT1G03190	437.807	1.51467	0.159868	9.47448	2.68e-21	6.09e-20	3.09831	4.37279	3.90062	7.72427	9.14386	7.24075
AT1G27840	720.533	1.81485	0.191608	9.47169	2.75e-21	6.25e-20	7.34112	7.7816	7.72801	22.276	22.5566	16.1671
AT4G27580	112.688	7.62579	0.808717	9.42949	4.12e-21	9.24e-20	0	0.178098	0	9.95172	9.33915	9.26679
AT1G53310	265.858	2.37651	0.252157	9.42475	4.31e-21	9.67e-20	0.80421	1.2457	1.37671	3.8343	4.90445	4.48064
AT5G64430	77.4409	2.77427	0.294508	9.42	4.51e-21	1.01e-19	0.436237	0.519654	0.386127	2.48269	2.70574	1.92333
AT3G19840	1111.03	1.22191	0.129845	9.41055	4.94e-21	1.1e-19	9.7435	11.0502	10.8087	16.4672	20.2265	18.9126
AT1G14850	1501.86	1.39783	0.148547	9.41003	4.96e-21	1.11e-19	7.65456	7.85639	7.97554	13.8243	17.0405	15.9617
AT5G09740	129.11	3.26792	0.347518	9.4036	5.27e-21	1.17e-19	0.803273	0.711286	0.448928	5.29899	5.17682	4.29949
AT5G25280	2689.85	2.5762	0.2742	9.39532	5.7e-21	1.26e-19	21.6515	15.9318	18.2037	73.1331	87.9046	78.4528
AT2G44200	185.119	3.17717	0.338386	9.38919	6.05e-21	1.34e-19	0.77196	0.742561	0.92295	4.6027	7.7374	4.63999
AT2G07674	133.579	8.29325	0.88338	9.38809	6.11e-21	1.35e-19	0	0.158236	0	10.4271	12.9165	11.5775
AT4G37090	209.756	2.33681	0.248944	9.3869	6.18e-21	1.37e-19	3.10793	4.3519	3.4177	16.2207	14.2492	11.1498
AT4G27540	231.594	2.48303	0.264717	9.37994	6.6e-21	1.46e-19	2.62786	3.74307	2.40373	14.0584	12.3071	10.7638
AT4G22350	3521.97	3.5335	0.377298	9.36528	7.58e-21	1.66e-19	10.6927	13.5894	10.8324	62.1516	114.61	131.816
AT5G19900	972.628	2.65565	0.284303	9.3409	9.55e-21	2.07e-19	3.98995	6.91979	7.94325	28.1327	30.0547	30.1623
AT2G27350	1615.49	1.50196	0.160813	9.33977	9.65e-21	2.09e-19	14.1025	20.894	18.3102	36.8813	37.4296	31.7531
AT4G03320	445.416	3.21139	0.345679	9.2901	1.54e-20	3.28e-19	2.38395	3.49576	3.21868	27.4718	21.8884	14.1528
AT5G25540	386.233	2.39247	0.257884	9.27729	1.74e-20	3.69e-19	5.27305	7.58719	4.89666	20.3697	24.6772	25.0669
AT2G46520	351.202	2.59608	0.279911	9.27465	1.78e-20	3.78e-19	1.1693	1.37157	1.28974	7.4833	5.49554	4.54022
AT2G04865	259.331	2.3933	0.258094	9.27298	1.81e-20	3.83e-19	1.26048	1.53816	1.51946	4.63564	7.35663	5.20563
AT4G04170	1529.39	8.33273	0.899625	9.26244	2e-20	4.22e-19	0.169806	0.014382	0.059831	30.8339	19.4686	15.1798
AT1G20760	593.024	2.988	0.322604	9.26213	2e-20	4.24e-19	1.70111	1.30593	2.04522	7.93896	11.9128	10.7156
AT2G07686	50.484	5.12251	0.553076	9.26186	2.01e-20	4.24e-19	0.075166	0.034325	0.042355	1.34921	1.74372	1.70563
AT2G07717	2851.88	5.43619	0.588081	9.24395	2.38e-20	4.98e-19	1.52841	0.584726	0.622573	35.9023	28.6054	28.4976
ATCG00340	435.929	8.59836	0.93062	9.23939	2.48e-20	5.19e-19	0.081076	0.011574	0.006429	15.126	6.56553	16.9747
AT2G14880	1950.01	1.68773	0.182743	9.23556	2.57e-20	5.37e-19	39.7358	49.1537	50.3523	130.523	113.902	93.2254
ATMG01170	70.3422	3.48356	0.377797	9.22073	2.95e-20	6.14e-19	0.371381	0.298336	0.368448	2.33895	3.55312	3.30702
AT5G11240	534.586	1.3495	0.146452	9.21464	3.12e-20	6.48e-19	4.77706	6.59431	6.3421	11.1028	11.0347	11.6292
AT1G65290	579.122	1.14687	0.124479	9.21331	3.16e-20	6.56e-19	21.3842	24.1018	22.5677	39.0205	41.551	33.4972
AT1G30070	356.184	12.1581	1.3202	9.20934	3.28e-20	6.8e-19	0	0	0	46.1773	22.8385	32.869
AT3G24070	623.235	2.30388	0.250176	9.20906	3.29e-20	6.81e-19	5.63457	5.78853	5.51537	19.8319	18.1848	25.0043
AT5G65700	69.3685	3.49305	0.380627	9.17709	4.43e-20	9.1e-19	0.138406	0.170302	0.101778	0.999971	1.23173	1.3958
AT1G51500	281.044	3.27829	0.357483	9.17047	4.71e-20	9.66e-19	0.654598	1.34936	0.984814	8.94272	6.15646	6.44959
AT2G31200	1613.57	2.23073	0.243629	9.15628	5.37e-20	1.09e-18	22.932	20.7073	24.6144	94.0209	68.6505	79.4723
AT2G37410	427.787	1.44793	0.158388	9.14167	6.15e-20	1.25e-18	7.67235	9.54995	8.79739	17.5421	20.798	15.3065
AT1G32890	205.498	6.31621	0.692395	9.12227	7.36e-20	1.48e-18	0.003949	0.054616	0.072588	3.36516	2.50939	2.37909
AT4G36210	274.644	3.64068	0.399217	9.11956	7.54e-20	1.52e-18	0.449267	0.873812	0.815183	4.51222	7.09125	8.15589
AT3G53110	514.509	2.73376	0.299957	9.11383	7.95e-20	1.6e-18	2.95235	3.55491	2.98375	12.1398	21.5227	14.388
AT2G41160	1694.93	3.66842	0.402553	9.11288	8.02e-20	1.61e-18	8.05444	9.30235	6.79122	47.3597	103.846	82.31
AT4G04340	778.861	4.04097	0.443596	9.10957	8.27e-20	1.66e-18	1.1025	1.23608	1.75638	9.18751	19.3524	19.3232
AT1G62730	277.566	4.0795	0.44883	9.08919	9.98e-20	2e-18	1.20992	0.996243	0.941813	18.4313	8.99141	13.9202
AT1G69410	770.327	2.2819	0.251275	9.08129	1.07e-19	2.14e-18	14.048	15.1437	15.804	62.8656	63.3136	39.8931
AT5G58340	93.7337	3.32269	0.366343	9.06987	1.19e-19	2.37e-18	0.2406	0.643537	0.42687	3.37307	3.23318	3.42122
AT5G53860	167.111	11.0673	1.22051	9.06778	1.21e-19	2.41e-18	0	0	0	8.20005	11.1168	8.22077
AT5G67520	107.842	2.39018	0.263732	9.06289	1.27e-19	2.52e-18	1.07618	1.4582	0.944992	4.44033	4.51993	4.9653
AT5G64760	1010.97	2.45928	0.271553	9.05635	1.35e-19	2.67e-18	8.05674	7.70368	8.00553	41.9784	28.8305	28.339
AT3G14050	527.766	3.36122	0.371251	9.05377	1.38e-19	2.73e-18	1.8684	1.03127	1.60186	12.4268	11.068	12.1381
AT5G40940	74.3636	7.02913	0.776887	9.04781	1.46e-19	2.88e-18	0	0.056136	0.03482	3.40311	4.04272	4.02128
AT3G26730	325.74	3.29736	0.364552	9.04496	1.5e-19	2.95e-18	1.32117	0.818927	0.85037	8.40586	7.97943	6.48112
AT4G12120	251.689	1.96635	0.217465	9.04214	1.54e-19	3.03e-18	1.67748	2.18954	1.75638	5.08042	6.73131	4.79668
AT4G01850	500.139	2.11558	0.234234	9.03192	1.69e-19	3.31e-18	4.63113	6.65403	5.47131	17.634	22.5922	14.6061
AT5G04930	185.188	1.62575	0.180097	9.02707	1.76e-19	3.46e-18	0.8872	0.941101	0.88601	2.01412	2.08528	2.24301
AT1G06070	123.558	2.08523	0.231066	9.02439	1.81e-19	3.54e-18	1.07274	1.02859	1.13223	3.91785	3.2073	3.32156
AT3G62190	2394.67	1.62739	0.180359	9.0231	1.83e-19	3.58e-18	58.1345	73.0085	74.2839	133.181	127.891	91.8232
AT4G14800	303.055	1.9559	0.217048	9.01141	2.03e-19	3.97e-18	6.77329	5.79975	5.6612	17.2691	19.9113	16.9376
AT5G16780	394.783	2.55584	0.283786	9.0062	2.13e-19	4.15e-18	1.3682	1.60776	1.95826	8.00045	5.74072	8.02945
AT3G42250	98.033	7.84759	0.87154	9.00428	2.17e-19	4.22e-18	0.088167	0.025439	0.057276	22.2559	19.994	21.4741
AT5G05160	77.4952	4.33176	0.481121	9.00347	2.19e-19	4.25e-18	0.117418	0.172514	0.163462	2.14021	3.50179	1.77312
AT1G51380	204.829	3.93434	0.437045	9.00214	2.21e-19	4.29e-18	0.482883	0.855307	0.934398	5.56865	10.9127	9.82933
AT5G51174	62.0455	4.24536	0.472236	8.98991	2.47e-19	4.78e-18	1.92921	3.16573	1.80054	26.0568	44.3386	30.547
AT5G27850	13587.9	1.40556	0.156817	8.96309	3.16e-19	6.06e-18	349.266	385.932	376.231	632.667	847.062	745.642
AT5G04250	193.655	11.2787	1.25915	8.95738	3.32e-19	6.37e-18	0	0	0	13.9271	9.45779	13.4422
AT2G36950	133.531	2.34389	0.261804	8.95284	3.46e-19	6.63e-18	1.06776	1.80354	1.19466	5.6276	5.16628	4.76445
AT4G16630	260.378	11.706	1.30918	8.94146	3.84e-19	7.35e-18	0	0	0	8.36915	4.79715	8.46529
AT5G64410	354.529	4.51028	0.504615	8.93807	3.96e-19	7.57e-18	0.627207	0.75515	0.270785	8.57584	8.5426	11.4911
AT1G02890	391.384	12.2945	1.37609	8.93435	4.1e-19	7.83e-18	0	0	0	4.06013	10.9822	6.40178
AT3G04460	246.909	11.6293	1.30236	8.92946	4.28e-19	8.16e-18	0	0	0	16.5365	9.28824	15.3319
AT2G07737	49.9285	5.10402	0.57247	8.91578	4.84e-19	9.2e-18	0.136244	0.098675	0.071667	2.60358	3.57025	3.59329
AT4G18280	281.702	3.60346	0.404362	8.91147	5.04e-19	9.56e-18	2.45327	2.35303	2.67923	33.6097	18.5481	17.8012
AT3G43810	603.535	2.14447	0.240709	8.90895	5.15e-19	9.77e-18	12.1343	12.9481	11.3004	37.5171	51.6604	33.2465
AT1G14970	185.189	1.73912	0.195228	8.90817	5.19e-19	9.83e-18	1.8281	2.24252	2.05493	4.83206	4.92545	5.6661
AT5G37750	51.7852	4.55237	0.511117	8.9067	5.26e-19	9.95e-18	0.082787	0.103338	0.180819	2.22979	2.41162	3.10948
AT3G48195	1096.04	1.00803	0.113231	8.90241	5.46e-19	1.03e-17	8.17966	10.3388	10.7071	15.4603	15.2761	13.4443
AT3G56800	900.528	1.96901	0.221437	8.89198	6e-19	1.13e-17	14.514	15.9605	15.3476	39.8581	57.98	38.4604
AT4G06566	962.733	8.73684	0.983123	8.88682	6.29e-19	1.18e-17	0.070468	0.030208	0.015896	27.4513	8.70204	5.35691
AT1G09960	187.131	11.2299	1.26396	8.88467	6.41e-19	1.2e-17	0	0	0	5.82788	9.14047	9.21496
AT5G15880	157.82	3.58402	0.403784	8.8761	6.92e-19	1.3e-17	0.862451	0.873694	0.639728	10.0786	6.49791	5.64645
AT2G18740	693.93	1.31728	0.148511	8.8699	7.32e-19	1.37e-17	22.5962	29.0299	26.2961	46.0328	55.9383	46.985
AT4G31780	224.223	4.52069	0.509751	8.86843	7.42e-19	1.38e-17	0.33514	0.543386	0.327677	10.4404	6.74928	4.20612
AT3G63350	112.022	6.61584	0.746554	8.86184	7.87e-19	1.46e-17	0	0.14397	0.195396	7.65496	7.43784	10.6568
AT2G07712	623.937	5.72021	0.646034	8.85435	8.42e-19	1.56e-17	0.848244	0.275145	0.29002	23.6696	17.9415	18.2819
AT5G17190	328.579	2.01475	0.227679	8.8491	8.82e-19	1.63e-17	5.84879	9.6836	7.02864	23.3873	25.2839	19.7514
AT5G04250	261.44	11.7119	1.32451	8.84243	9.37e-19	1.73e-17	0	0	0	20.1903	10.5226	18.8491
AT2G25490	5309.59	2.1939	0.248317	8.83509	1e-18	1.84e-17	22.1881	36.0426	32.7576	87.547	105.107	117.275
AT1G29340	172.53	2.78234	0.315296	8.82453	1.1e-18	2.02e-17	0.640781	0.89881	0.836064	4.96961	4.50704	2.89169
AT2G34760	73.5639	4.43834	0.503068	8.82254	1.12e-18	2.05e-17	0.261462	0.184137	0.087569	3.66068	3.81618	2.48646
AT2G27600	288.919	1.22956	0.139427	8.81869	1.16e-18	2.12e-17	3.6736	4.78755	4.5201	7.21624	8.50114	7.17821
AT4G19150	526.233	3.42562	0.389017	8.80586	1.3e-18	2.36e-17	3.90976	2.33017	2.55316	28.5032	22.4808	26.4645
AT3G06060	138.408	10.7943	1.22587	8.80543	1.3e-18	2.37e-17	0	0	0	10.9907	8.94356	8.04843
AT3G43210	350.278	1.41713	0.160973	8.80352	1.33e-18	2.41e-17	2.24592	2.79419	2.83264	5.88688	5.33673	4.62784
AT4G25130	842.338	2.28801	0.260007	8.79979	1.37e-18	2.49e-17	10.8795	13.5506	11.3611	49.2734	51.5859	31.6324
AT3G52220	229.849	1.72416	0.196075	8.79336	1.45e-18	2.63e-17	3.76602	5.13118	4.83142	9.88396	11.9918	12.2424
AT1G09100	1353.45	1.55294	0.176623	8.79237	1.46e-18	2.66e-17	17.5005	21.9386	21.6977	49.3953	49.7214	36.1788
AT4G25340	3230.76	3.3241	0.378219	8.78881	1.51e-18	2.74e-17	12.748	19.5189	12.9659	75.1947	154.088	111.865
AT5G62650	219.206	2.97802	0.339213	8.77921	1.65e-18	2.97e-17	1.34254	1.17415	0.831453	5.87893	8.20194	6.29191
AT1G14610	870.431	3.31743	0.377959	8.77723	1.68e-18	3.02e-17	1.26449	2.9559	1.63255	12.6183	16.1002	14.5897
AT1G77570	146.975	2.60336	0.29661	8.77704	1.68e-18	3.02e-17	2.34909	2.99074	2.96913	16.1458	11.294	10.7641
AT2G07747	212.928	5.48969	0.625939	8.77032	1.78e-18	3.2e-17	1.11168	0.423954	0.28209	26.7621	20.939	20.7385
AT5G27845	545.87	8.4564	0.966352	8.75085	2.12e-18	3.78e-17	0.043179	0.027773	0.022702	21.4243	5.94376	3.64391
AT5G23040	613.991	2.21671	0.253405	8.74773	2.18e-18	3.87e-17	9.59614	9.43792	8.52904	28.0816	41.4949	28.2624
AT4G02550	325.839	3.37601	0.386296	8.73946	2.34e-18	4.16e-17	2.24171	1.68507	1.17536	14.8803	14.14	12.4203
AT1G77540	232.009	3.45161	0.394976	8.73879	2.36e-18	4.18e-17	3.59245	3.06008	3.24077	36.7319	28.0092	18.1137
AT5G16550	500.094	2.27516	0.260361	8.7385	2.36e-18	4.19e-17	6.75774	5.57333	6.70452	23.7529	28.2343	18.5948
AT2G43460	3821.05	1.02844	0.117738	8.73493	2.44e-18	4.32e-17	170.16	204.843	177.206	297.936	299.459	252.872
AT5G48240	659.002	11.1955	1.28213	8.73199	2.5e-18	4.43e-17	0	0	0.075161	27.1775	38.4673	73.5172
AT2G17900	287.181	2.70511	0.309961	8.72724	2.61e-18	4.61e-17	2.02365	2.16453	2.29309	7.67492	13.9459	10.5325
AT5G28740	106.987	1.67425	0.1919	8.72456	2.67e-18	4.72e-17	0.693973	0.824317	0.770079	1.77892	2.04763	1.70563
AT1G72440	3228.43	1.7074	0.195784	8.72083	2.76e-18	4.87e-17	20.6989	18.3407	21.1533	54.2983	52.645	42.5211
AT2G07681	82.6789	7.60255	0.873164	8.7069	3.12e-18	5.49e-17	0.01333	0.007761	0.008588	2.13174	2.62026	2.36476
AT1G55930	1309.42	1.42526	0.163763	8.70317	3.23e-18	5.67e-17	14.5509	13.1425	13.8164	27.4753	29.6623	27.5306
AT3G11230	44.3824	3.87301	0.445348	8.69659	3.42e-18	5.99e-17	0.183898	0.492656	0.282602	3.9308	3.99272	4.016
AT2G48120	67.6345	2.81078	0.323457	8.68982	3.63e-18	6.35e-17	0.692619	0.434999	0.539823	2.85178	3.40014	2.90827
AT4G15420	167.764	4.19222	0.482958	8.68029	3.95e-18	6.89e-17	0.285582	0.274009	0.616728	7.13294	4.9357	4.29344
AT5G42300	6684.56	2.09723	0.24169	8.67738	4.05e-18	7.06e-17	196.984	173.086	172.158	635.693	668.626	467.605
AT1G66510	355.585	12.1557	1.40237	8.66798	4.4e-18	7.65e-17	0	0	0	17.9755	11.2197	28.8507
AT1G32500	366.358	2.18498	0.25215	8.6654	4.5e-18	7.81e-17	2.56928	3.4847	3.61504	8.92356	13.9237	10.2549
AT2G34590	608.686	2.83837	0.327958	8.65467	4.94e-18	8.56e-17	3.92042	4.72038	4.55005	15.8541	30.7098	24.8217
AT5G58070	1021.33	2.00596	0.232319	8.6345	5.9e-18	1.02e-16	13.0313	19.8755	17.8703	44.5018	49.1058	58.4288
AT1G79910	146.62	1.95644	0.226805	8.6261	6.35e-18	1.09e-16	1.54246	1.83105	1.97763	4.36667	5.73943	5.61857
AT3G60930	232.479	11.5428	1.33892	8.62096	6.64e-18	1.14e-16	0	0	0	14.0635	8.76373	6.20099
AT1G06130	251.409	3.27802	0.380954	8.60477	7.65e-18	1.31e-16	1.46178	1.86474	1.18058	7.71731	14.5233	11.2876
AT5G50860	320.12	2.49222	0.289693	8.60298	7.77e-18	1.33e-16	1.26187	2.22803	2.57879	8.22458	8.81455	8.48267
AT5G01410	1090.68	1.96358	0.228699	8.58587	9.02e-18	1.53e-16	10.9561	19.4668	15.3053	45.1963	48.046	39.9403
AT1G68300	2329.38	2.92689	0.341093	8.5809	9.41e-18	1.59e-16	29.6316	32.1375	31.1075	242.754	172.693	120.058
AT1G49950	1994.49	2.56049	0.298445	8.57943	9.53e-18	1.61e-16	14.0543	23.0221	16.4883	97.3336	79.6209	67.3582
AT5G18980	2329.65	2.83258	0.330452	8.57184	1.02e-17	1.72e-16	10.489	7.59753	8.75726	37.1978	59.0329	50.2436
AT5G24590	837.48	1.63972	0.191371	8.56826	1.05e-17	1.77e-16	10.121	9.50837	9.52242	25.6921	23.4645	19.9497
AT2G20720	383.341	4.32446	0.505318	8.55789	1.15e-17	1.93e-16	0.591316	0.798135	0.772195	17.5503	8.07201	7.11594
AT3G13200	429.169	2.33649	0.273091	8.55572	1.17e-17	1.97e-16	6.71744	7.09487	5.16973	20.2546	25.8252	26.6959
AT3G22090	39.3236	4.47149	0.5228	8.55298	1.2e-17	2.01e-16	0.282172	0.26817	0.175991	4.06335	4.42582	5.17485
AT2G44860	492.724	2.43946	0.285284	8.55097	1.22e-17	2.05e-16	7.89249	8.13488	7.71534	32.5628	42.2683	23.2612
AT3G03780	193.599	3.92206	0.459002	8.54476	1.29e-17	2.16e-16	0.377189	0.384425	0.394794	2.71273	4.87685	6.13602
AT1G35730	359.099	12.17	1.42535	8.53824	1.36e-17	2.27e-16	0	0	0	22.6128	8.18832	11.0653
AT2G46370	110.886	4.34734	0.509572	8.53137	1.45e-17	2.41e-16	0.23325	0.117896	0.237574	1.97525	3.27398	3.72295
AT1G14910	631.2	4.10258	0.481136	8.52686	1.5e-17	2.5e-16	0.932088	0.835091	2.0296	13.1335	21.2682	14.9455
AT1G16870	1164.12	2.11201	0.248258	8.5073	1.78e-17	2.94e-16	10.8032	11.7818	9.87162	33.3179	45.2407	28.2536
AT5G03540	489.537	5.0142	0.589903	8.50005	1.9e-17	3.12e-16	0.87147	0.298721	0.39536	16.8522	13.6295	10.1899
AT2G31955	242.589	3.44429	0.40554	8.49309	2.01e-17	3.31e-16	1.10186	0.957429	1.08452	5.59592	10.9862	10.6087
AT4G00800	753.402	2.88286	0.339523	8.49092	2.05e-17	3.37e-16	1.11221	1.0116	1.79536	8.02967	8.21453	5.64747
AT3G61560	64.0248	3.14191	0.370129	8.48869	2.09e-17	3.43e-16	0.354293	0.736997	0.550505	3.04974	3.82021	4.15881
AT2G05590	641.734	2.26338	0.26666	8.48787	2.1e-17	3.45e-16	8.57301	6.45749	7.66039	31.4217	26.6927	25.239
AT5G10060	737.219	3.08295	0.363496	8.48138	2.23e-17	3.64e-16	3.52566	3.15313	3.56372	14.4857	29.6209	22.1735
AT3G07150	100.182	10.3295	1.21838	8.47805	2.29e-17	3.74e-16	0	0	0	10.4125	13.1753	9.64886
AT5G57260	48.508	4.91287	0.579605	8.47624	2.33e-17	3.8e-16	0.05899	0.104918	0.055116	2.45769	1.63989	1.67549
AT1G53750	299.704	1.68181	0.198788	8.46032	2.67e-17	4.34e-16	3.43823	4.71477	3.35085	8.77817	9.52483	9.4728
AT2G46580	89.115	2.22408	0.263198	8.45023	2.91e-17	4.72e-16	1.4667	1.96116	1.39982	6.48343	5.53224	5.11757
AT1G77180	402.771	2.13547	0.253106	8.43706	3.25e-17	5.25e-16	2.82237	2.36849	2.91652	7.46377	9.97065	10.0493
AT2G21180	63.7867	2.28567	0.270919	8.43674	3.26e-17	5.27e-16	0.958183	1.39166	1.52357	4.76459	5.42216	4.4091
AT5G47200	2319.98	1.23862	0.146871	8.43338	3.36e-17	5.41e-16	56.6047	57.3254	59.7695	111.842	109.596	89.2272
AT1G66500	168.567	5.79086	0.687846	8.41884	3.8e-17	6.1e-16	0.033836	0.281968	0.187575	9.89359	5.3611	6.52051
AT2G01008	21403.8	8.02296	0.953303	8.41596	3.9e-17	6.25e-16	6.09628	2.68885	8.45789	1137.42	227.564	1976.88
AT2G43745	53.8356	3.35479	0.39898	8.40841	4.16e-17	6.65e-16	0.286246	0.247735	0.448569	2.56603	2.31546	3.00466
AT5G11510	314.849	1.98561	0.236347	8.40124	4.42e-17	7.04e-16	1.24478	1.92782	1.76064	5.00841	5.78168	3.91379
AT3G19650	184.865	4.27906	0.509457	8.39925	4.49e-17	7.16e-16	0.78176	0.93054	0.544168	7.07648	17.0252	10.0181
AT3G18100	671.383	13.0728	1.55664	8.39811	4.54e-17	7.22e-16	0	0	0	32.8395	9.86175	9.60279
AT5G01400	1057.29	1.32404	0.157843	8.38837	4.93e-17	7.82e-16	4.67534	6.39	6.10885	11.4103	11.7937	9.10302
AT5G03070	1621.52	3.0782	0.36717	8.38358	5.13e-17	8.13e-16	6.11673	8.5643	8.42851	67.7322	46.8185	32.2152
AT4G28040	53.1503	2.64717	0.315934	8.37886	5.34e-17	8.45e-16	0.363097	0.41126	0.54668	2.22042	2.45919	1.83881
AT5G04895	620.622	2.96877	0.354584	8.37256	5.64e-17	8.9e-16	1.276	1.74109	1.86277	6.28052	10.7643	11.5878
AT2G43320	118.46	2.28068	0.27246	8.3707	5.73e-17	9.03e-16	1.12608	1.26247	0.874546	4.66108	4.09231	3.5219
AT1G12820	174.383	2.3242	0.277715	8.36902	5.81e-17	9.15e-16	0.825336	1.14421	1.4734	3.68433	5.07025	4.19456
AT1G77220	366.855	2.88971	0.345742	8.35799	6.38e-17	1e-15	1.53986	2.64706	1.52164	13.0297	9.26402	9.36303
AT5G46860	983.634	1.5163	0.181486	8.35492	6.55e-17	1.03e-15	16.0245	16.7105	17.3283	33.7697	43.967	31.009
AT2G46510	169.019	2.90431	0.347798	8.35056	6.79e-17	1.06e-15	0.581128	0.781334	0.864164	5.11937	3.07904	4.24762
AT5G58020	152.52	2.0905	0.250937	8.33077	8.03e-17	1.25e-15	1.96105	2.27711	1.51223	6.05273	6.13682	6.33774
AT2G26990	1692.41	2.16214	0.259589	8.3291	8.15e-17	1.27e-15	15.0517	17.2239	16.3861	40.1361	64.9299	59.4801
AT5G01715	301.148	1.95043	0.234305	8.32432	8.48e-17	1.32e-15	2.25861	2.42287	2.80557	7.63128	6.14224	8.01632
AT5G08290	1032.9	1.75195	0.210524	8.32187	8.66e-17	1.34e-15	28.8133	30.5726	27.385	68.273	91.5391	62.5365
AT1G23540	180.146	7.50367	0.901766	8.32108	8.72e-17	1.35e-15	0.039795	0.021268	0.028503	9.51953	3.18816	2.86795
AT3G06400	5084.02	1.33677	0.160954	8.30531	9.96e-17	1.54e-15	33.7798	39.5035	36.8499	68.7396	82.8269	58.1057
AT4G28300	272.682	2.76615	0.333311	8.299	1.05e-16	1.62e-15	1.62385	0.99719	1.34259	6.01103	7.90404	6.93381
AT4G18730	4067.32	1.1348	0.13696	8.28561	1.18e-16	1.8e-15	126.515	152.86	140.35	241.932	258.972	195.273
AT1G65080	112.5	2.1831	0.263574	8.28267	1.2e-16	1.85e-15	0.773191	0.973335	1.2835	3.89726	3.43185	3.05595
AT3G60240	1313.11	3.61228	0.436212	8.28103	1.22e-16	1.87e-15	1.64124	2.15442	0.956447	16.2268	17.0196	10.7449
AT3G55970	262.222	11.7163	1.41543	8.27756	1.26e-16	1.92e-15	0	0	0	25.6777	9.94864	11.8993
AT1G76810	12028.5	1.49763	0.181019	8.27334	1.3e-16	1.99e-15	63.1376	59.6558	64.9198	119.385	157.721	125.607
AT5G50970	515.937	2.18873	0.264792	8.26584	1.39e-16	2.11e-15	3.9812	4.47039	5.59377	12.5174	17.5115	18.1638
AT5G41010	348.686	1.60639	0.194453	8.2611	1.44e-16	2.2e-15	39.0022	45.9485	35.8986	99.9908	99.7705	79.4512
AT1G53210	615.341	1.85337	0.22442	8.2585	1.48e-16	2.24e-15	5.59829	5.28383	4.81367	16.4583	14.3621	12.3501
AT1G19400	1688.36	2.0096	0.243478	8.25373	1.54e-16	2.33e-15	19.6805	15.5952	21.7256	51.5457	60.7205	61.6173
AT3G22840	1797.17	14.4933	1.75666	8.25051	1.58e-16	2.39e-15	0	0	0	426.934	61.9611	114.524
AT2G47180	1245.11	4.06626	0.493083	8.24661	1.63e-16	2.46e-15	2.09056	5.77023	6.0861	58.7555	45.3006	67.1313
AT3G07650	1318.4	4.45543	0.540997	8.23559	1.79e-16	2.69e-15	3.95197	1.52344	2.07452	43.654	50.7534	37.3029
AT4G14920	298.915	3.90613	0.475112	8.22149	2.01e-16	3.02e-15	0.658254	0.365639	0.317537	6.39913	5.07761	4.28281
AT3G20770	221.953	1.37375	0.167144	8.219	2.05e-16	3.08e-15	2.11473	2.36706	2.22792	4.76639	4.63514	3.78377
AT1G69070	1774.39	1.13356	0.137972	8.21586	2.11e-16	3.16e-15	15.3502	16.8808	19.8305	30.5947	28.3226	27.0857
ATMG00900	135.834	4.02821	0.490428	8.21365	2.15e-16	3.22e-15	0.665609	1.50667	0.445704	10.3078	11.1077	11.4605
AT2G03220	110.671	3.38336	0.411987	8.2123	2.17e-16	3.25e-15	0.264409	0.71079	0.374631	3.92138	3.20357	3.53628
AT2G07706	33.4872	3.3638	0.409891	8.20657	2.28e-16	3.41e-15	0.110785	0.127792	0.097998	0.994479	1.00458	0.888309
AT4G04020	1744.83	3.73771	0.455481	8.20607	2.29e-16	3.42e-15	5.18499	10.0825	8.30567	116.418	60.7937	56.6107
AT4G24740	713.477	2.99625	0.365259	8.20308	2.34e-16	3.5e-15	3.84619	6.29314	4.09505	20.1315	31.3906	35.5035
AT5G37475	1012.92	1.43228	0.175143	8.17776	2.89e-16	4.3e-15	19.5753	22.5086	21.106	49.7203	42.6814	36.4099
AT3G01600	226.832	4.29264	0.525195	8.17342	3e-16	4.45e-15	0.902933	0.763718	0.471689	15.4116	10.9422	6.54472
AT5G06160	221.883	1.80585	0.221179	8.16464	3.22e-16	4.77e-15	1.84538	2.68246	2.32977	6.8032	6.31792	4.90039
AT1G16000	237.891	2.17061	0.265919	8.16267	3.28e-16	4.85e-15	8.48934	6.92623	6.33417	25.9134	27.8222	21.6606
AT2G06904	90.5848	10.1831	1.24791	8.16013	3.35e-16	4.95e-15	0	0	0	11.1206	9.40466	6.99903
AT3G62600	418.148	2.79088	0.34217	8.15641	3.45e-16	5.1e-15	2.11469	3.42206	4.122	20.7828	15.9034	13.2985
AT1G02290	183.034	2.2094	0.271179	8.14738	3.72e-16	5.48e-15	1.48731	1.63262	1.90549	4.48727	6.93089	6.20228
AT5G14830	129.988	2.43679	0.299108	8.14686	3.73e-16	5.5e-15	0.533814	1.0296	0.805699	3.65487	3.19565	2.72211
AT1G31070	61.4392	2.78817	0.34228	8.14586	3.77e-16	5.54e-15	0.281526	0.387816	0.408932	2.259	1.85357	1.529
AT4G23440	123.107	5.09258	0.625417	8.14271	3.87e-16	5.68e-15	0.138029	0.051969	0.087167	3.83324	2.1384	1.77629
AT1G21790	93.173	2.38492	0.292937	8.14139	3.91e-16	5.74e-15	1.12902	1.06081	0.950766	4.20667	3.66096	4.64175
AT5G18400	2364.6	2.52491	0.310211	8.13931	3.98e-16	5.83e-15	31.2763	20.358	21.4752	124.77	111.615	94.8652
AT5G65630	4533.38	2.00383	0.246214	8.13857	4e-16	5.87e-15	35.4517	31.6813	29.5151	114.93	91.2005	88.6639
AT2G07815	57.1123	4.70952	0.579777	8.12299	4.55e-16	6.64e-15	0.197331	0.026766	0.310863	3.52692	3.86901	4.39206
AT3G09300	233.869	1.95667	0.240993	8.1192	4.69e-16	6.84e-15	2.23392	1.90029	2.79032	6.38356	7.79305	6.33227
AT5G47880	333.545	1.52846	0.188302	8.11705	4.78e-16	6.95e-15	3.97971	4.55717	4.18624	10.7013	8.86011	8.10868
AT2G31130	104.482	3.01379	0.371292	8.11702	4.78e-16	6.95e-15	0.662135	0.416202	0.692614	4.39549	3.88427	2.92304
AT4G01037	97.4781	1.83082	0.225615	8.1148	4.87e-16	7.08e-15	0.917154	0.920194	1.06278	2.59868	2.99731	2.2726
AT1G48200	186.809	1.30794	0.161288	8.10937	5.09e-16	7.39e-15	5.54915	6.28973	6.50741	12.3484	11.9101	10.0944
AT5G67320	1217.85	5.73993	0.70813	8.10576	5.24e-16	7.61e-15	0.830774	1.13817	0.819695	61.1974	41.6407	11.2995
AT3G54760	326.978	1.68867	0.209041	8.07816	6.58e-16	9.49e-15	1.81631	2.90915	2.42909	5.90731	6.36074	4.97114
AT3G51260	632.334	3.33901	0.413503	8.07492	6.75e-16	9.74e-15	5.67582	3.36653	3.52563	40.1027	31.5081	26.8457
AT4G37990	548.66	12.7816	1.5833	8.07277	6.87e-16	9.91e-15	0	0	0	63.4346	23.6014	14.0319
AT1G08050	70.8041	4.51194	0.559115	8.06979	7.04e-16	1.01e-14	0.076032	0.139324	0.102068	1.43383	1.6016	2.76311
AT4G23460	215.811	1.68964	0.209509	8.06476	7.34e-16	1.06e-14	1.49802	1.30342	1.69789	3.42767	3.80254	3.79492
AT5G40760	1565.24	1.98445	0.246089	8.06396	7.39e-16	1.06e-14	11.5874	16.1397	14.9869	32.2293	50.0373	44.6092
AT1G74060	408.027	1.18302	0.146721	8.06309	7.44e-16	1.07e-14	9.96688	13.2411	10.4619	19.5762	19.8128	18.1612
AT3G07590	211.513	2.12006	0.262956	8.06241	7.48e-16	1.07e-14	4.17231	4.84723	6.88645	18.4979	22.6636	14.5659
AT4G36000	45.6671	3.2349	0.401233	8.06239	7.48e-16	1.07e-14	0.330031	0.418392	0.303123	2.17504	2.52011	3.0781
AT5G60640	85.6686	10.1039	1.25385	8.05828	7.74e-16	1.11e-14	0	0	0	3.26029	4.60038	2.76169
AT1G09010	382.184	4.38709	0.54524	8.04616	8.54e-16	1.22e-14	0.721562	0.416446	0.319457	5.25906	10.4682	8.30247
AT1G64561	109.572	3.7081	0.461445	8.03583	9.29e-16	1.33e-14	0.740028	1.58395	1.31714	14.8357	14.5113	7.66994
AT1G15920	170.136	3.17451	0.395078	8.03515	9.35e-16	1.33e-14	0.930974	1.07216	0.829826	7.81419	4.33178	7.20875
AT3G56680	1754.48	1.23297	0.153456	8.0347	9.38e-16	1.34e-14	29.0402	32.4409	27.3054	53.001	58.5801	46.5434
AT5G12220	267.131	1.5119	0.188224	8.03244	9.56e-16	1.36e-14	3.06404	3.15879	2.97936	6.64571	7.66681	5.60826
AT3G07090	3523.88	3.7469	0.466958	8.02408	1.02e-15	1.45e-14	10.4362	27.1468	25.3399	160.947	198.096	260.923
AT3G10800	677.786	5.71787	0.713034	8.01907	1.07e-15	1.51e-14	0.381994	0.656349	0.404028	17.2072	7.29728	32.0684
AT3G30843	292.373	10.0022	1.24837	8.01223	1.13e-15	1.59e-14	0	0.071402	0	12.7443	33.8653	16.2521
AT4G01020	131.815	1.47785	0.184478	8.011	1.14e-15	1.61e-14	0.518897	0.581151	0.564889	1.05604	1.30779	1.14444
AT3G10400	74.3908	1.9559	0.244201	8.00937	1.15e-15	1.63e-14	1.00171	1.41246	1.31769	3.853	3.91363	3.12886
AT4G28470	1850.95	1.10531	0.138007	8.00909	1.16e-15	1.63e-14	15.779	17.0434	17.5046	25.0856	27.2755	29.2396
AT5G42150	1354.66	4.50355	0.562425	8.00739	1.17e-15	1.65e-14	3.07894	6.0331	1.57876	60.7175	64.1048	57.4903
AT3G13210	141.258	3.5361	0.442517	7.99087	1.34e-15	1.88e-14	0.484975	0.260628	0.591402	3.78996	3.4564	4.83139
AT5G05987	404.49	1.8271	0.228689	7.98943	1.36e-15	1.9e-14	7.19641	8.4079	7.81777	16.4783	23.1392	23.1461
AT1G30230	9391.24	1.47409	0.18455	7.98748	1.38e-15	1.92e-14	167.502	233.73	226.118	450.565	503.967	356.158
AT5G58590	535.223	2.58928	0.324553	7.97797	1.49e-15	2.07e-14	4.93673	8.23611	7.43005	28.4376	41.7109	23.1758
AT1G06030	62.3848	6.76722	0.848545	7.97509	1.52e-15	2.12e-14	0	0.117284	0.025859	3.33391	3.72771	4.85807
AT1G55150	1208.24	2.63347	0.330507	7.96798	1.61e-15	2.24e-14	5.80129	11.591	6.92164	37.0253	44.5317	31.3308
AT1G73740	71.1492	2.27852	0.286353	7.95701	1.76e-15	2.43e-14	0.646158	0.657707	0.587225	2.33794	2.11921	2.59471
AT1G55530	357.071	2.47922	0.311701	7.95384	1.81e-15	2.49e-14	3.22584	2.91327	2.40439	9.76955	12.5115	14.0656
AT1G75950	1408.6	2.05575	0.258511	7.95227	1.83e-15	2.53e-14	23.9486	32.7378	23.8868	68.296	105.75	78.9947
AT2G07826	29.7498	4.18427	0.52623	7.95141	1.84e-15	2.54e-14	0.249741	0.387732	0.616609	6.3521	6.33845	5.42435
AT5G35680	516.355	2.04357	0.257242	7.94415	1.96e-15	2.69e-14	9.61595	11.5078	11.5223	42.2852	30.3531	27.1534
AT1G23550	426.107	3.93958	0.496008	7.94256	1.98e-15	2.72e-14	1.57589	1.62528	1.8469	13.7832	13.9638	30.3289
AT1G79245	69712.7	3.63117	0.457688	7.93373	2.13e-15	2.92e-14	131.139	71.4822	77.221	1107.63	902.854	677.601
AT4G01000	213.779	2.21546	0.279286	7.93256	2.15e-15	2.94e-14	2.26884	1.95605	1.92601	8.01489	8.37664	5.63488
AT1G60160	156.898	3.48782	0.439869	7.92921	2.21e-15	3.02e-14	0.377891	0.439739	0.413414	2.06523	4.16502	4.35841
AT1G04985	504.489	1.64649	0.20774	7.92573	2.27e-15	3.1e-14	10.5329	9.77709	11.9054	21.7234	28.4768	26.345
AT3G46440	277.082	11.7961	1.48851	7.92481	2.28e-15	3.13e-14	0	0	0	24.6338	22.8161	6.77924
AT2G05450	62.3954	6.45328	0.81446	7.92339	2.31e-15	3.16e-14	0.012475	0.004901	0.013472	0.501049	1.00627	0.965143
AT1G80830	212.087	2.94154	0.372068	7.90592	2.66e-15	3.62e-14	0.698862	1.66311	1.16147	5.72317	8.33327	6.25459
AT4G39470	170.698	3.31576	0.419435	7.9053	2.67e-15	3.63e-14	1.09138	1.23864	0.553583	7.73269	8.5939	5.85693
AT5G42790	245.333	2.13406	0.269973	7.90473	2.69e-15	3.65e-14	3.97069	3.37615	2.85397	11.9137	12.4784	9.90859
AT2G24110	117.236	3.43224	0.434695	7.89575	2.89e-15	3.91e-14	0.551515	1.26025	0.720857	5.31999	9.29543	6.4017
AT1G43700	171.536	1.9706	0.249633	7.89397	2.93e-15	3.96e-14	2.13482	2.50752	2.00244	6.74691	7.92549	5.20748
AT5G66410	98.833	2.35058	0.297879	7.89107	3e-15	4.05e-14	1.31722	1.37882	1.25513	4.10772	6.48171	4.78636
AT5G48480	191.291	1.87123	0.23743	7.88119	3.24e-15	4.37e-14	2.95188	5.30573	4.26021	11.4275	12.5917	10.2584
AT4G35985	93.8805	5.01475	0.636643	7.87687	3.36e-15	4.52e-14	0.111673	0.125831	0.2633	4.06881	2.77789	6.39418
AT5G42940	227.476	2.43918	0.30985	7.87211	3.49e-15	4.69e-14	1.11147	1.2839	1.15457	3.69718	6.59132	4.3992
AT1G09950	57.3606	6.65723	0.846473	7.86467	3.7e-15	4.97e-14	0	0	0.125421	3.69833	3.50103	3.73923
AT2G41620	938.207	1.57942	0.20114	7.85232	4.08e-15	5.47e-14	5.42625	5.45632	5.09044	10.2171	12.9686	12.9767
AT5G06750	419.622	1.63483	0.20825	7.85032	4.15e-15	5.56e-14	4.30884	6.56815	5.8697	11.0371	15.3217	13.0186
AT3G57290	328.782	1.77281	0.22609	7.84118	4.46e-15	5.96e-14	3.85991	3.97288	3.83877	8.11898	11.826	10.3044
AT4G33940	327.576	3.56637	0.455014	7.83794	4.58e-15	6.11e-14	2.91041	2.02631	1.42902	16.7748	17.6655	23.7504
AT4G23630	8376.87	2.43159	0.310445	7.83259	4.78e-15	6.35e-14	42.557	78.3206	74.7483	316.412	256.212	212.819
AT5G44730	62.8757	3.22924	0.412425	7.82987	4.88e-15	6.49e-14	0.61068	0.393748	0.268525	3.03289	3.5887	3.15806
AT1G78050	121.619	1.75002	0.223677	7.82387	5.12e-15	6.78e-14	1.3863	1.55035	1.77715	3.64296	4.8013	3.56543
AT5G63640	752.839	1.20785	0.154469	7.81935	5.31e-15	7.03e-14	10.6603	10.0605	10.1854	18.3991	18.0346	17.7387
AT5G66090	642.151	2.9245	0.374067	7.81811	5.36e-15	7.09e-14	4.61122	6.54138	9.92357	32.7019	51.0932	36.0483
AT1G48700	85.398	10.0991	1.2922	7.81542	5.48e-15	7.24e-14	0	0	0	3.488	6.71137	4.28169
AT4G25220	105.349	10.4002	1.33077	7.81514	5.49e-15	7.25e-14	0	0	0	4.33071	3.11576	6.18122
AT4G08050	138.196	6.92109	0.885676	7.81447	5.52e-15	7.29e-14	0.007096	0.020183	0.015771	2.4067	1.65776	0.528143
AT2G41840	716.227	1.31225	0.168099	7.80641	5.88e-15	7.76e-14	13.2168	17.2069	13.8016	29.4379	29.8078	23.5893
AT1G04130	444.752	3.02209	0.387532	7.79832	6.27e-15	8.25e-14	2.85653	2.6771	4.1882	13.3348	22.6012	23.8016
AT5G53620	103.574	4.65264	0.596694	7.79736	6.32e-15	8.3e-14	0.114605	0.172291	0.108798	1.78453	4.47954	1.85581
AT2G07693	52.2459	4.56213	0.585677	7.7895	6.73e-15	8.82e-14	0.143469	0.160984	0.053077	1.65102	2.61743	2.66711
AT5G58080	46.4993	4.48458	0.575867	7.78753	6.83e-15	8.96e-14	0.029848	0.139885	0.09262	1.63665	1.22179	1.7372
AT1G23290	484.31	1.12274	0.14438	7.77627	7.47e-15	9.76e-14	20.6501	21.5366	24.1335	33.1005	40.3904	35.7006
AT1G51980	2474.82	1.42408	0.183163	7.77493	7.55e-15	9.86e-14	26.5329	34.8395	28.8769	67.544	65.3024	49.7357
AT3G29170	966.24	2.3005	0.295923	7.77399	7.61e-15	9.92e-14	24.3716	18.0295	17.7429	82.2184	71.1168	73.2621
AT3G07565	474.178	1.7973	0.231223	7.77302	7.66e-15	1e-13	7.26009	8.01013	6.28505	15.285	17.8254	20.4734
AT1G16270	267.397	2.22111	0.286112	7.76308	8.29e-15	1.08e-13	0.825142	0.823665	1.36654	3.75275	3.40503	3.44218
AT1G80040	1492.94	1.66186	0.214587	7.74444	9.6e-15	1.25e-13	24.44	23.0138	22.7085	49.6559	59.3939	65.5856
AT2G47780	106.656	10.4183	1.34576	7.74157	9.82e-15	1.27e-13	0	0	0	14.813	7.53464	7.4615
AT3G15010	1025.74	1.97014	0.254534	7.74019	9.93e-15	1.28e-13	7.60882	9.60137	9.93544	31.4196	30.8076	19.5294
AT5G48655	143.05	1.67685	0.216678	7.73887	1e-14	1.3e-13	1.79661	2.50837	2.44011	4.90275	5.33026	6.19598
AT5G35210	645.04	13.0151	1.68178	7.73885	1e-14	1.3e-13	0	0	0	18.79	5.74585	3.24006
AT1G01340	296.486	3.14965	0.407806	7.72339	1.13e-14	1.46e-13	1.32458	1.06867	0.806595	9.18555	7.67137	5.15868
AT5G51570	125.821	2.31686	0.300408	7.71237	1.24e-14	1.58e-13	1.30487	1.70955	1.40258	4.50593	7.3056	4.90056
AT5G11650	215.828	2.84682	0.369318	7.70832	1.27e-14	1.63e-13	0.823332	1.83007	1.82103	9.35159	7.29511	7.24861
AT1G52560	230.123	11.5279	1.49761	7.69753	1.39e-14	1.77e-13	0	0	0	16.8844	11.6898	37.6202
AT3G54130	57.8452	2.27795	0.296245	7.68942	1.48e-14	1.88e-13	0.780281	0.71587	0.755456	3.04433	2.50667	2.79506
ATCG00350	525.521	7.41165	0.96482	7.68189	1.57e-14	1.99e-13	0.241902	0.022124	0.033994	18.4694	8.09257	18.9851
AT3G62220	58.9263	2.35743	0.306898	7.68148	1.57e-14	2e-13	0.441829	0.807443	0.605771	2.08648	2.58017	2.47094
AT5G58710	678.04	2.19528	0.285841	7.68007	1.59e-14	2.02e-13	10.1998	12.0608	11.3963	40.0232	50.2354	26.9911
AT3G06180	148.073	1.50324	0.195871	7.67467	1.66e-14	2.1e-13	3.06423	3.99751	3.52618	7.21286	7.19684	8.16036
AT2G45730	703.01	1.29866	0.169401	7.66622	1.77e-14	2.24e-13	10.1737	11.7441	10.8287	23.2915	19.8694	17.6475
AT1G64520	319.58	1.71653	0.22414	7.65832	1.88e-14	2.37e-13	4.75351	6.71321	6.8302	16.6168	16.6818	11.9392
AT1G49620	98.1727	2.98001	0.389313	7.65455	1.94e-14	2.44e-13	0.648067	1.4996	1.55441	7.67865	6.36068	7.76279
AT4G21790	2246.45	1.10501	0.145012	7.62011	2.53e-14	3.17e-13	39.0416	45.2263	48.1605	68.068	84.2609	62.8096
AT4G39640	72.722	2.63966	0.34652	7.61763	2.58e-14	3.23e-13	0.383681	0.580463	0.377741	2.61716	1.92794	1.74908
AT5G13310	80.7955	2.12402	0.278837	7.61743	2.59e-14	3.23e-13	0.972478	0.742853	0.806791	3.00955	2.76257	2.75621
AT3G46440	173.665	11.1218	1.46059	7.61462	2.64e-14	3.3e-13	0	0	0	6.15489	8.77507	18.254
AT2G47410	2494.98	1.45771	0.191707	7.60381	2.88e-14	3.58e-13	10.5414	10.9534	10.9064	23.4059	26.1871	17.8191
AT3G15000	627.309	2.8144	0.370185	7.60268	2.9e-14	3.61e-13	2.89266	5.6102	4.82481	16.9488	30.9572	22.2122
AT5G58810	41.7227	5.86028	0.770895	7.60192	2.92e-14	3.63e-13	0.006512	0.016753	0.018491	0.664936	1.05108	1.08574
AT4G16630	2022.98	2.0944	0.275882	7.59163	3.16e-14	3.91e-13	11.7129	12.4287	11.0665	37.6829	49.2898	27.6792
AT1G30480	53.1774	2.2141	0.291732	7.5895	3.21e-14	3.97e-13	0.416401	0.470754	0.616647	1.74579	2.03881	1.59582
AT5G13780	258.772	1.98584	0.261708	7.58799	3.25e-14	4.01e-13	4.06388	5.52718	4.5341	15.1904	16.7703	10.3894
AT5G08100	154.459	1.7705	0.233477	7.58317	3.37e-14	4.16e-13	1.7745	2.97412	2.2428	6.06441	5.61032	6.10567
AT3G26580	803.677	2.4111	0.318014	7.58173	3.41e-14	4.2e-13	6.6282	12.1816	7.32828	29.2599	41.7675	33.1213
AT3G45630	473.619	2.90868	0.383881	7.57704	3.54e-14	4.35e-13	1.13294	2.05939	0.949754	7.80816	9.13633	6.49785
AT1G27330	1316.47	1.89036	0.249746	7.56913	3.76e-14	4.6e-13	48.9725	54.9743	49.8798	181.009	134.348	115.871
AT5G23110	4067.32	1.80617	0.23871	7.56638	3.84e-14	4.7e-13	5.55588	5.7641	5.29995	18.0411	14.056	11.9425
AT4G04350	502.873	4.66055	0.616068	7.56499	3.88e-14	4.74e-13	0.21318	0.489209	0.966583	8.31924	13.6004	9.41011
AT1G30090	368.348	2.36265	0.312553	7.55919	4.06e-14	4.95e-13	2.82687	3.46317	3.50496	13.715	16.159	8.42945
ATMG01380	60.4232	5.23792	0.69304	7.5579	4.1e-14	5e-13	1.09486	1.58636	0.360077	49.4903	26.4368	22.7545
AT1G48950	785.878	1.30485	0.172703	7.55544	4.17e-14	5.08e-13	7.73302	9.97437	11.1208	16.2724	18.2048	18.8822
AT5G53150	1244.9	1.39976	0.185292	7.55434	4.21e-14	5.12e-13	9.82282	12.402	12.3737	26.5505	20.5673	21.3745
AT2G18110	1970.52	1.35468	0.179437	7.54959	4.37e-14	5.31e-13	43.1176	51.6226	54.931	80.1128	105.464	102.155
AT5G14580	321.583	2.54411	0.337275	7.54312	4.59e-14	5.57e-13	1.04564	1.41123	1.17539	3.85287	7.42126	4.77949
AT3G25910	186.761	1.61797	0.214507	7.54275	4.6e-14	5.58e-13	2.66562	2.57095	2.69261	5.49984	7.41642	5.57753
AT2G17530	120.88	2.06993	0.274633	7.53708	4.81e-14	5.82e-13	0.749505	1.0044	1.26773	4.19517	4.31773	2.58663
AT2G47470	118.355	3.23582	0.429602	7.53214	4.99e-14	6.03e-13	0.363333	0.905442	0.65691	6.09327	3.87634	4.05572
AT5G42570	308.61	3.0826	0.409261	7.53211	4.99e-14	6.03e-13	2.10025	3.98727	3.57054	16.444	16.9704	27.5113
AT4G39040	1174.2	3.44308	0.45728	7.52949	5.09e-14	6.15e-13	9.56235	4.71503	9.12997	51.5832	64.7076	78.5818
AT1G17665	288.561	3.74147	0.497226	7.52469	5.28e-14	6.37e-13	2.1887	1.08133	0.971048	16.1823	15.8254	12.6372
AT1G71950	1176.51	4.41878	0.587647	7.51944	5.5e-14	6.62e-13	6.18888	7.02813	5.91647	182.599	62.4903	64.3577
AT5G01600	13268.3	3.19839	0.425388	7.51877	5.53e-14	6.65e-13	104.433	62.3942	69.7703	402.741	680.722	592.732
AT2G33590	584.029	1.92338	0.255827	7.51831	5.55e-14	6.67e-13	5.48895	8.37038	6.8813	19.6571	24.4799	15.1602
AT3G08810	30.2467	4.50815	0.5999	7.51484	5.7e-14	6.84e-13	0.054382	0.091156	0.125294	2.11193	1.53357	1.71985
AT5G04940	188.37	2.28645	0.304314	7.51347	5.76e-14	6.91e-13	0.64973	1.35789	1.0595	3.29563	4.2821	3.67318
AT2G03020	40.3689	2.9966	0.399309	7.50446	6.17e-14	7.38e-13	0.390472	0.237645	0.342471	2.14479	2.4685	1.71586
AT5G01760	90.6538	4.30853	0.574196	7.50359	6.21e-14	7.43e-13	0.269658	0.143953	0.143401	3.65087	3.93998	1.75393
AT2G44170	48.3403	5.81052	0.775017	7.49727	6.52e-14	7.79e-13	0.028962	0.03641	0.02199	0.927923	2.01699	1.76173
AT4G12770	1103.54	1.60171	0.214129	7.4801	7.43e-14	8.84e-13	6.70922	9.35687	6.7108	17.069	20.3654	14.8026
AT2G07813	28.7571	4.27816	0.572196	7.47674	7.62e-14	9.06e-13	0.187485	0.134492	0.209383	3.47191	2.88891	2.44187
AT5G52310	243.686	2.00191	0.267769	7.47627	7.65e-14	9.09e-13	1.26865	2.1161	1.77483	5.51372	6.00531	4.01279
AT5G27660	1166.31	3.59084	0.480381	7.47499	7.72e-14	9.17e-13	6.13254	4.5097	2.74218	31.3269	50.0705	43.3619
AT1G71230	253.056	11.6653	1.56152	7.47049	7.99e-14	9.47e-13	0	0	0	5.02921	23.2115	18.5853
AT1G68990	1149.92	1.6822	0.225552	7.45816	8.77e-14	1.03e-12	5.08759	7.03046	7.78099	15.5635	19.319	13.1174
AT4G19395	56.0136	4.8738	0.65395	7.45286	9.13e-14	1.08e-12	0.517951	2.67869	1.13512	46.9241	33.105	23.1512
AT5G13030	215.54	2.16186	0.290218	7.4491	9.4e-14	1.11e-12	1.40669	2.05972	1.3918	4.3062	6.59089	5.44604
AT5G10240	142.671	4.12851	0.554271	7.44854	9.44e-14	1.11e-12	0.224113	0.600107	0.183757	4.72874	5.18198	3.33256
AT2G45360	106.737	4.36704	0.586383	7.44743	9.52e-14	1.12e-12	0.648367	0.453242	0.354117	4.65339	8.38649	11.1454
AT1G79570	243.448	2.58975	0.348116	7.43934	1.01e-13	1.19e-12	0.626672	0.657401	0.764261	3.50785	2.15786	3.56964
AT5G37720	2455.27	1.83885	0.247268	7.43666	1.03e-13	1.21e-12	36.0346	38.1701	42.0127	82.0559	134.631	98.5114
AT4G29410	323.75	1.37616	0.18528	7.4275	1.11e-13	1.29e-12	10.7064	11.966	10.6692	18.77	24.6327	22.1301
AT5G31212	42.838	6.23067	0.839911	7.41824	1.19e-13	1.38e-12	0.017935	0.003284	0.008024	0.929603	1.51867	0.892525
AT5G58310	255.908	3.99414	0.538695	7.41448	1.22e-13	1.42e-12	0.513677	2.09759	1.41583	16.0882	14.1252	17.2271
AT1G67850	365.993	2.21005	0.298517	7.40343	1.33e-13	1.54e-12	3.03373	3.32957	2.19764	8.38869	12.0759	9.97163
AT5G56010	663.293	2.36617	0.319863	7.39745	1.39e-13	1.61e-12	2.60476	5.33873	3.92619	12.7593	18.3464	14.5728
AT4G02400	1625.5	1.10504	0.149414	7.3958	1.41e-13	1.63e-12	13.6182	17.152	19.3377	26.7299	30.0537	24.2611
AT1G76940	715.302	1.53378	0.20774	7.38318	1.55e-13	1.79e-12	13.3291	13.6958	12.8662	32.9298	31.5331	23.2745
AT5G12400	2854.49	1.26439	0.171476	7.37354	1.66e-13	1.92e-12	14.0303	14.1022	13.1051	22.7472	25.5921	26.6326
AT3G10020	4619.26	3.85764	0.523239	7.37261	1.67e-13	1.93e-12	54.5396	22.7224	27.5625	348.584	446.281	392.572
AT5G04840	86.2304	2.50593	0.339959	7.37127	1.69e-13	1.95e-12	0.69777	1.07727	0.567957	3.87196	3.32782	2.9219
AT1G22985	62.4482	3.25245	0.44145	7.36766	1.74e-13	2e-12	0.86084	0.650493	0.56447	5.5113	3.97167	6.19683
AT5G27350	217.841	1.96779	0.267252	7.36303	1.8e-13	2.07e-12	2.19749	1.77938	1.87523	5.29963	5.638	6.5285
AT2G07675	447.736	6.73296	0.914601	7.36163	1.82e-13	2.09e-12	0.01794	2.00206	0.898064	78.4252	81.6293	73.2069
AT1G20580	1957.25	1.41456	0.192265	7.35733	1.88e-13	2.15e-12	60.5824	64.0233	59.4282	115.755	151.595	105.43
AT2G15271	64.1876	6.21751	0.845315	7.35527	1.91e-13	2.18e-12	0.046239	0.205792	0.107757	15.388	6.02975	8.86573
AT4G36010	2429.32	6.60621	0.899057	7.34793	2.01e-13	2.3e-12	3.25209	0.661221	0.565288	134.47	86.6869	130.267
AT1G71770	37.5647	5.71012	0.777515	7.34407	2.07e-13	2.37e-12	0.037062	0	0.024872	1.07793	0.75811	0.980402
AT3G22370	4653.71	2.26655	0.308647	7.34352	2.08e-13	2.37e-12	29.374	60.1376	54.6896	181.182	160.273	172.079
AT3G27310	123.061	2.10353	0.286623	7.33902	2.15e-13	2.45e-12	2.51006	1.93824	1.91373	6.14613	7.67919	7.26505
AT5G02500	3885.49	2.63936	0.359658	7.33854	2.16e-13	2.46e-12	14.4723	25.3656	20.4783	127.015	83.6624	69.7616
AT5G14800	478.136	1.37784	0.187944	7.33111	2.28e-13	2.59e-12	8.91133	9.88544	8.34483	19.2488	19.497	14.8512
AT5G54170	301.252	2.80819	0.383553	7.32152	2.45e-13	2.78e-12	2.12877	1.8772	1.75696	14.2155	7.99489	8.57254
AT2G05290	39.7577	3.01173	0.411405	7.32061	2.47e-13	2.8e-12	0.115223	0.261156	0.228291	1.49545	1.26215	1.06275
AT3G54720	204.682	3.13728	0.428776	7.31682	2.54e-13	2.87e-12	0.420498	0.886157	1.13335	4.74127	6.89852	4.45681
AT5G09610	212.102	8.55302	1.16913	7.3157	2.56e-13	2.9e-12	0	0.015589	0.055839	4.52563	5.79576	16.2441
AT5G45570	38.9528	8.96743	1.22594	7.31472	2.58e-13	2.92e-12	0	0	0	0.895998	1.07631	0.805109
AT2G40360	215.535	3.12782	0.428249	7.30374	2.8e-13	3.16e-12	0.735296	0.726133	0.772265	3.01799	5.24505	6.66384
AT1G48840	1050.51	1.70277	0.233308	7.29838	2.91e-13	3.28e-12	6.90827	10.4478	9.14555	17.3977	25.6883	21.6065
AT1G78380	4650.02	1.56183	0.214111	7.29452	3e-13	3.37e-12	99.1434	107.006	105.517	258.509	263.791	175.794
AT1G31335	78.8719	1.58381	0.217252	7.29019	3.1e-13	3.48e-12	3.41022	3.53196	3.76768	8.38113	8.75564	7.2434
AT3G49870	2703.41	1.83589	0.251854	7.2895	3.11e-13	3.49e-12	57.2165	54.4066	53.3388	115.502	177.56	154.54
AT4G33860	49.6401	5.61005	0.770005	7.28574	3.2e-13	3.59e-12	0	0.097957	0.021732	1.51092	2.07688	1.36799
AT5G58300	264.208	3.64066	0.499862	7.28332	3.26e-13	3.65e-12	0.565962	0.994923	0.572804	5.47517	4.7816	9.85765
AT2G24640	65.5901	9.71655	1.33471	7.27987	3.34e-13	3.74e-12	0	0	0	2.10393	2.40618	4.02475
AT2G23890	471.764	1.9218	0.263998	7.27962	3.35e-13	3.75e-12	4.30849	4.23601	4.0608	9.51393	15.3599	11.4927
AT5G58787	969.485	2.70806	0.372599	7.26803	3.65e-13	4.08e-12	8.51837	9.24572	8.49246	26.6739	50.1529	53.4655
AT5G12000	38.4909	8.94946	1.23177	7.26551	3.72e-13	4.15e-12	0	0	0	0.862055	1.16179	1.02747
AT5G65780	476.94	3.34068	0.459918	7.26364	3.77e-13	4.21e-12	1.04286	2.44218	1.41615	8.38978	16.9917	11.6125
AT4G11260	405.37	1.42699	0.196485	7.26259	3.8e-13	4.24e-12	5.91497	6.64899	7.31315	12.5286	16.4977	11.4345
AT3G27930	726.188	3.01696	0.415478	7.26142	3.83e-13	4.27e-12	3.50752	5.74807	3.22862	18.0848	24.2723	33.1091
AT1G72740	760.873	1.33417	0.183802	7.25873	3.91e-13	4.36e-12	14.3616	14.2127	14.9111	25.1175	33.3074	25.1528
AT1G33160	56.5613	5.45295	0.751937	7.25187	4.11e-13	4.57e-12	0.025958	0.046319	0.474595	7.88744	6.85139	6.11324
AT2G07795	36.6991	6.41881	0.885174	7.25147	4.12e-13	4.59e-12	0.000162	0.000344	0.000158	2.07444	1.9909	2.10042
AT5G23480	166.287	2.5328	0.349697	7.24284	4.39e-13	4.87e-12	0.87401	1.14663	1.5118	5.36073	6.46149	3.60572
AT5G24610	887.732	1.52978	0.211398	7.23649	4.6e-13	5.09e-12	22.217	28.7555	24.3165	65.374	50.6494	47.4173
AT5G61380	1254.25	2.74583	0.379505	7.23529	4.65e-13	5.14e-12	5.78088	4.86413	5.02668	24.7387	19.4955	35.141
AT1G56070	26105.6	1.10757	0.153149	7.23197	4.76e-13	5.26e-12	207.614	258.16	274.451	443.563	414.383	341.784
AT5G50260	82.6254	10.0506	1.39005	7.23039	4.82e-13	5.32e-12	0	0	0	6.99335	5.64478	2.53649
AT1G70800	66.1104	4.02012	0.556123	7.22883	4.87e-13	5.38e-12	0.292478	0.784326	0.264858	4.06072	7.89982	5.3075
AT4G22120	738.298	1.83843	0.254353	7.22786	4.91e-13	5.41e-12	3.44201	5.03336	5.35152	10.3287	12.2601	14.4254
AT3G55200	156.452	1.56216	0.216197	7.22561	4.99e-13	5.5e-12	0.8429	0.855798	1.00156	2.2568	2.12805	1.66268
AT2G32120	1566.38	7.61928	1.05557	7.21815	5.27e-13	5.79e-12	0.009211	0.411342	0.588479	50.7922	49.451	47.984
AT2G18915	79.1316	2.5242	0.349874	7.21459	5.41e-13	5.93e-12	0.328332	0.496566	0.51784	1.44267	2.19337	2.19979
AT5G16470	706.446	1.36759	0.189635	7.21171	5.53e-13	6.06e-12	27.2933	28.6904	26.8417	56.5211	62.1132	43.7661
AT1G16850	43.5968	4.01589	0.557873	7.19857	6.08e-13	6.65e-12	0.14048	0.23316	0.426752	2.61686	3.58038	4.59972
AT3G28705	40.6377	5.5512	0.771368	7.19657	6.17e-13	6.74e-12	0.003638	0.009146	0.016762	0.611111	0.329317	0.532322
AT1G74050	286.113	1.67807	0.233228	7.19496	6.25e-13	6.82e-12	5.09785	6.78552	5.43779	12.1135	17.458	12.3419
AT3G12050	47.9848	2.67524	0.37189	7.19365	6.31e-13	6.88e-12	0.37755	0.335841	0.439871	2.04913	1.54158	2.09228
AT1G22880	606.175	1.46609	0.203867	7.19139	6.41e-13	7e-12	7.57155	7.16915	6.61867	14.6816	17.3399	12.8985
AT3G56040	602.585	2.74976	0.383095	7.17775	7.09e-13	7.69e-12	2.05038	3.41547	1.5043	12.5407	11.836	10.895
AT1G48450	648.512	2.41496	0.336498	7.17675	7.14e-13	7.75e-12	4.72803	6.55737	5.40917	16.4413	31.7109	19.2726
AT4G17260	259.028	4.79465	0.668223	7.17522	7.22e-13	7.83e-12	0.937017	0.550225	0.277719	7.51481	15.2894	16.3012
AT4G11150	6004.76	1.36037	0.189731	7.17001	7.5e-13	8.13e-12	129.735	147.819	130.708	289.327	295.108	209.842
ATMG00470	108.391	5.02679	0.701543	7.16533	7.76e-13	8.39e-12	1.34011	0.382579	0.284234	17.9844	19.0578	19.3364
AT1G69295	609.576	1.61828	0.22591	7.16337	7.87e-13	8.5e-12	5.69564	8.84455	9.07346	18.4262	20.6983	15.148
AT5G20290	14296.7	1.04169	0.145449	7.16191	7.96e-13	8.59e-12	388.333	475.839	412.277	588.394	761.985	633.136
AT2G01023	66.9631	9.74607	1.36107	7.16057	8.03e-13	8.67e-12	0	0	0	35.5677	23.0472	50.584
AT1G18800	1052.5	1.82699	0.255398	7.15353	8.46e-13	9.12e-12	15.3931	17.1609	15.8401	41.7392	56.3209	32.6077
AT1G56330	371.458	1.37664	0.192481	7.15208	8.55e-13	9.21e-12	8.44749	10.987	9.50115	20.1793	21.3393	15.1474
AT4G19010	466.578	2.00875	0.280992	7.14878	8.76e-13	9.42e-12	4.81655	4.09568	3.44362	12.2486	14.8301	11.0171
AT2G21820	86.5495	4.09153	0.573278	7.13709	9.53e-13	1.02e-11	0.650015	1.16792	1.52872	7.96405	20.3859	16.3496
AT2G33390	1290.96	1.18628	0.166244	7.13575	9.63e-13	1.03e-11	31.8233	29.604	28.9934	49.9036	55.2172	51.2266
AT2G30800	957.835	1.41897	0.198887	7.13455	9.71e-13	1.04e-11	5.31177	5.42882	5.29069	9.05082	11.5465	11.8214
AT4G10670	81.5632	2.0676	0.290368	7.12063	1.07e-12	1.15e-11	0.677157	1.1375	0.87581	3.18632	3.02303	2.28887
AT4G14110	141.901	1.70306	0.239179	7.12045	1.08e-12	1.15e-11	3.74807	3.80625	3.17061	8.9068	8.14587	9.42795
AT5G54580	153.296	1.88133	0.264287	7.11851	1.09e-12	1.16e-11	2.71079	3.47038	3.3317	6.99744	11.1645	8.25925
AT3G04120	19151.6	1.58984	0.223446	7.11509	1.12e-12	1.19e-11	242.323	329.093	246.459	691.833	674.454	491.029
AT4G34710	1679.29	2.04029	0.286828	7.11327	1.13e-12	1.21e-11	7.21511	11.4279	11.4311	37.9484	30.6848	23.8479
AT3G23370	63.741	1.92401	0.270573	7.11088	1.15e-12	1.23e-11	0.344716	0.570107	0.459955	1.37105	1.40987	1.15977
AT4G38360	238.611	1.72695	0.242996	7.10689	1.19e-12	1.26e-11	2.36428	2.88973	2.38799	5.17781	7.91573	6.03695
AT1G12230	470.003	4.5171	0.636748	7.09401	1.3e-12	1.38e-11	1.39538	0.839875	0.900563	23.1835	22.5132	7.64648
ATCG00090	114.867	2.75846	0.389495	7.08213	1.42e-12	1.5e-11	17.6272	14.1769	10.9442	62.3693	99.2279	65.3978
AT1G45000	1338.13	2.68932	0.379886	7.07929	1.45e-12	1.53e-11	7.52167	15.27	7.93069	62.2181	47.7596	43.4352
AT4G09150	838.07	4.09771	0.57919	7.0749	1.5e-12	1.57e-11	0.997546	1.26108	1.01868	15.1815	6.16239	20.8457
AT3G18190	211.452	1.97744	0.279677	7.07044	1.54e-12	1.63e-11	1.57933	2.29819	1.95554	4.52109	7.42089	5.41474
AT3G26085	90.0326	1.46971	0.20788	7.07001	1.55e-12	1.63e-11	1.488	2.03413	2.03833	3.86579	3.6242	3.35465
AT2G29480	64.0373	9.68161	1.36962	7.06884	1.56e-12	1.64e-11	0	0	0	5.8648	3.89537	8.69867
AT1G78070	506.677	2.97145	0.42065	7.06395	1.62e-12	1.7e-11	3.2516	1.91492	1.90267	11.5981	17.2518	14.2092
AT2G38020	241.333	2.82339	0.399798	7.06204	1.64e-12	1.72e-11	0.468832	1.10014	1.16648	4.25004	4.85061	5.38341
AT3G47780	484.217	2.5444	0.360508	7.05782	1.69e-12	1.78e-11	1.3062	2.54914	2.73379	11.4963	9.70869	7.45701
AT2G02160	675.785	1.72367	0.244231	7.05754	1.69e-12	1.78e-11	5.84172	5.0309	5.37513	14.3334	15.896	10.8071
AT4G19210	369.205	1.44865	0.205312	7.05585	1.72e-12	1.8e-11	3.08606	4.57281	3.84496	7.80851	9.25914	6.55279
AT1G64990	584.662	1.75066	0.248185	7.05386	1.74e-12	1.82e-11	6.44023	6.74645	5.51951	12.8572	19.2506	15.834
AT5G23230	24.4115	4.56555	0.647697	7.04891	1.8e-12	1.89e-11	0.156007	0.100822	0.036487	2.13972	2.01376	2.12804
AT5G22100	94.0554	4.16771	0.592077	7.03912	1.93e-12	2.02e-11	0.236088	0.393571	0.265662	5.81079	4.98029	1.99182
AT1G16890	1874.25	1.30135	0.18489	7.03854	1.94e-12	2.03e-11	46.5897	55.2769	60.0718	87.0553	125.996	95.6696
AT5G03460	1667.22	1.74522	0.248501	7.02298	2.17e-12	2.26e-11	60.4091	63.1187	59.6503	124.933	201.023	140.988
AT3G09080	58.1019	5.47281	0.779324	7.0225	2.18e-12	2.27e-11	0	0.057629	0.040936	0.978369	1.13328	1.51658
AT2G35605	109.881	1.42418	0.202872	7.0201	2.22e-12	2.3e-11	2.98102	4.60962	4.0483	7.72141	8.25609	7.44034
AT1G56300	540.617	2.19674	0.313082	7.01652	2.27e-12	2.36e-11	9.7162	9.64053	7.90848	38.0967	34.8317	22.4557
AT5G08160	97.0989	1.92018	0.273736	7.01471	2.3e-12	2.39e-11	1.1748	1.01578	1.16757	3.85234	3.03913	2.88792
AT4G39150	162.37	2.67574	0.381707	7.00993	2.38e-12	2.47e-11	1.46789	2.05328	1.09853	5.42273	7.87531	8.83027
AT3G19920	77.2562	6.2522	0.892186	7.00774	2.42e-12	2.51e-11	0	0.126603	0.04367	4.37822	2.37706	3.83879
AT3G19830	310.996	3.31932	0.473897	7.00431	2.48e-12	2.57e-11	0.824268	0.966859	1.24954	5.35046	6.02575	11.5376
AT1G66430	331.624	3.39361	0.484689	7.00163	2.53e-12	2.61e-11	1.74437	1.36111	1.81465	8.63316	10.9907	19.5642
AT1G20460	50.0913	2.3507	0.335766	7.001	2.54e-12	2.62e-11	1.52773	1.82271	1.20297	5.46572	5.68984	6.62835
AT4G04940	394.33	2.03342	0.290567	6.9981	2.59e-12	2.68e-11	1.39461	2.70327	2.66051	6.86279	7.5049	6.23857
AT2G06025	278.863	2.10779	0.30129	6.99587	2.64e-12	2.72e-11	3.62001	2.88422	3.01818	11.4113	8.62909	11.2121
AT3G09390	8712.11	1.86182	0.266369	6.98964	2.76e-12	2.84e-11	336.626	285.169	290.026	760.363	1065.3	711.234
AT1G27590	925.458	3.59807	0.515069	6.98562	2.84e-12	2.92e-11	5.43883	3.63128	1.98988	33.8223	36.5961	33.5493
AT2G37110	528.05	2.41089	0.345177	6.98452	2.86e-12	2.94e-11	7.42647	6.2255	5.16451	32.0553	24.3694	20.1462
AT4G09670	158.205	1.34856	0.193149	6.98199	2.91e-12	2.99e-11	2.32046	3.21709	2.92781	5.41367	6.17121	4.61752
AT3G04740	2257.53	1.55455	0.222762	6.97851	2.98e-12	3.06e-11	9.94615	8.37149	8.88518	22.5955	19.4465	18.7538
AT5G30380	83.2779	10.0614	1.44215	6.97668	3.02e-12	3.1e-11	0	0	0	7.78928	3.51051	2.72453
AT1G27760	1957.6	2.09484	0.300669	6.96726	3.23e-12	3.31e-11	12.2972	18.6439	20.3214	56.4512	41.555	61.4269
AT5G25450	30.8408	8.63041	1.23877	6.96695	3.24e-12	3.31e-11	0	0	0	5.78963	6.27885	4.47172
AT1G65347	22.6488	3.76694	0.540738	6.96629	3.25e-12	3.33e-11	0.101488	0.149775	0.201206	1.80125	1.86537	1.52221
AT1G18050	36.7899	8.88074	1.27598	6.95994	3.4e-12	3.48e-11	0	0	0	3.26669	2.16224	2.97568
AT5G67330	419.63	3.5723	0.513999	6.95001	3.65e-12	3.73e-11	0.654293	1.75893	2.05623	9.59936	16.5232	13.3852
AT2G19180	205.002	1.20461	0.173329	6.94984	3.66e-12	3.73e-11	5.60144	7.10055	6.19646	12.1051	11.2098	9.55542
AT2G20940	59.8649	2.74411	0.395154	6.9444	3.8e-12	3.87e-11	0.902251	1.17217	0.865627	6.40704	5.48108	3.54828
AT1G14340	42.9475	2.37389	0.342073	6.93973	3.93e-12	3.99e-11	0.41396	0.751896	0.551625	2.20087	2.08939	2.49545
AT4G38710	719.678	1.26606	0.182459	6.9389	3.95e-12	4.02e-11	8.5712	12.1027	10.5337	20.9553	17.1336	18.1439
AT5G38890	260.963	2.08181	0.300096	6.93714	4e-12	4.06e-11	4.53188	6.63887	4.29312	14.3111	21.1634	14.1305
AT1G80700	61.0646	2.02958	0.292678	6.93451	4.08e-12	4.14e-11	0.972057	1.5464	1.0915	3.85695	4.27909	3.07405
AT4G33660	739.091	2.62942	0.379303	6.93225	4.14e-12	4.2e-11	11.0799	21.6899	17.672	103.426	62.584	65.7997
AT1G66510	859.34	13.4289	1.93731	6.93174	4.16e-12	4.22e-11	0	0	0	52.7751	5.34399	80.7824
AT3G49800	249.577	1.64268	0.23738	6.92006	4.51e-12	4.57e-11	2.94317	2.86334	3.5919	8.77674	6.97987	6.47917
AT5G23390	260.815	2.00835	0.290322	6.91765	4.59e-12	4.64e-11	1.63896	2.10611	1.46469	5.61587	6.36034	3.91746
AT1G64200	54.9086	3.04288	0.440276	6.91131	4.8e-12	4.85e-11	0.413238	0.930729	0.733658	3.16351	5.5077	4.68792
AT2G39805	502.117	3.29839	0.477255	6.91117	4.81e-12	4.85e-11	3.36918	2.8153	2.82975	35.2432	16.808	15.8835
AT1G15740	529.917	2.23071	0.322878	6.90882	4.89e-12	4.93e-11	3.41547	3.64279	3.58982	8.41955	15.2977	14.1165
AT4G26230	1215.74	1.46741	0.212429	6.90778	4.92e-12	4.96e-11	44.0554	44.4392	36.8623	83.1096	103.041	77.9033
AT3G58270	95.2086	1.583	0.229247	6.90524	5.01e-12	5.05e-11	1.466	1.73725	1.80327	3.18609	4.22929	3.90233
AT1G25682	1546.95	2.27672	0.330172	6.89556	5.37e-12	5.39e-11	21.751	18.1218	15.4501	65.2741	57.8273	80.5282
AT5G07240	56.0169	1.87516	0.271996	6.89409	5.42e-12	5.44e-11	0.677065	0.739469	0.598943	2.00761	1.95238	1.63401
AT1G72660	848.53	5.44717	0.790201	6.8934	5.45e-12	5.47e-11	0.187475	1.40028	1.6166	46.0743	32.3363	26.2655
AT3G51520	283.823	2.29253	0.33272	6.89027	5.57e-12	5.59e-11	2.05427	3.88251	3.69684	9.38331	14.8553	11.0725
AT4G02930	1582.85	1.31187	0.190543	6.8849	5.78e-12	5.79e-11	21.3694	23.7135	22.9979	38.2947	53.033	36.8512
AT3G08960	1129.5	1.18732	0.172462	6.88452	5.8e-12	5.81e-11	8.46908	8.04324	8.64494	12.9511	15.168	15.2608
AT3G17000	127.026	1.51578	0.22024	6.88241	5.88e-12	5.89e-11	2.03931	2.56497	2.2213	5.56957	5.1538	4.0591
AT3G09640	3596.96	9.14178	1.32847	6.88146	5.92e-12	5.92e-11	0.373793	0	1.14397	218.937	279.863	176.041
AT5G11680	5101.08	5.15935	0.749889	6.88015	5.98e-12	5.98e-11	11.9323	12.8645	10.2226	463.105	82.9475	388.392
AT3G25140	153.468	2.02108	0.29382	6.87865	6.04e-12	6.04e-11	1.35405	1.1169	1.65527	3.47	4.96016	4.31114
AT2G07734	103.352	6.70304	0.975344	6.87248	6.31e-12	6.29e-11	0.122409	0.02921	0	6.24386	4.15862	4.20867
AT4G25280	102.306	2.27589	0.331278	6.87004	6.42e-12	6.4e-11	1.32441	1.90551	1.99794	4.67727	6.85037	7.45063
AT5G27760	269.995	2.13286	0.311184	6.85402	7.18e-12	7.14e-11	9.1613	7.10264	6.29386	28.4602	25.8851	21.6479
AT4G15770	287.04	2.54409	0.371475	6.84864	7.46e-12	7.41e-11	4.34361	4.31423	3.87642	13.8371	27.1839	15.2696
AT2G40580	33.3065	6.27773	0.917048	6.84559	7.62e-12	7.56e-11	0	0.077643	0.023716	1.88182	2.73465	2.31366
AT3G03270	377.14	3.27096	0.477891	6.84458	7.67e-12	7.61e-11	5.71175	4.19374	2.25009	31.6136	31.8677	27.7595
AT4G39200	8412.26	1.25729	0.18377	6.84164	7.83e-12	7.75e-11	291.076	368.455	316.754	680.81	536.745	538.836
AT5G26742	19396.7	1.18179	0.172939	6.83358	8.28e-12	8.18e-11	160.907	189.503	192.684	273.585	379.525	275.922
AT3G25990	75.771	2.07684	0.304091	6.82966	8.51e-12	8.4e-11	0.67887	0.959744	1.1449	3.28269	3.28269	2.29247
AT1G52580	39.0759	3.75449	0.550047	6.82576	8.75e-12	8.62e-11	0.052599	0.328201	0.285892	2.62495	2.30567	2.07317
AT1G58130	96.2648	7.0861	1.03887	6.82098	9.04e-12	8.9e-11	0.159749	0.031308	0	11.0011	11.471	4.03437
AT1G49590	394.175	1.15682	0.169612	6.8204	9.08e-12	8.93e-11	7.94871	8.86956	10.2513	13.7586	16.3007	16.2795
AT1G56440	662.789	2.64754	0.388427	6.81605	9.36e-12	9.2e-11	3.33078	5.19299	4.96851	28.5829	14.4635	20.5184
AT5G63130	45.8114	9.19861	1.35044	6.81157	9.65e-12	9.48e-11	0	0	0	7.73149	3.98905	3.86847
AT2G34690	246.547	1.66895	0.245116	6.80881	9.84e-12	9.66e-11	4.68431	5.43611	5.05416	13.786	13.801	9.02527
AT4G07825	27.618	8.47126	1.24485	6.80505	1.01e-11	9.91e-11	0	0	0	1.27621	1.38678	0.97742
AT1G10230	33.7362	8.76072	1.28757	6.80409	1.02e-11	9.97e-11	0	0	0	2.19423	3.83949	2.44304
AT3G18100	685.826	13.1036	1.92637	6.80219	1.03e-11	1.01e-10	0	0	0	2.53773	32.8525	36.0205
AT2G40880	688.617	1.49555	0.219865	6.80211	1.03e-11	1.01e-10	26.2986	21.7422	26.5607	50.2215	52.6086	56.8733
AT4G29670	660.831	3.43822	0.50551	6.80148	1.04e-11	1.01e-10	4.78936	3.44565	3.86826	17.3753	53.8086	36.1541
AT1G02730	32.3573	3.39034	0.498591	6.79985	1.05e-11	1.03e-10	0.070646	0.051109	0.052983	0.367457	0.536644	0.589377
AT4G39490	26.4606	8.40631	1.23894	6.78508	1.16e-11	1.13e-10	0	0	0	1.25944	1.06821	1.01074
AT4G34440	26.2607	4.29616	0.633312	6.78364	1.17e-11	1.14e-10	0.024761	0.039195	0.056612	0.91143	0.651278	0.553384
AT5G15270	361.024	1.36609	0.201557	6.77769	1.22e-11	1.19e-10	2.51673	3.51952	3.73682	5.97298	7.26868	5.31414
AT5G58050	32.5265	8.70427	1.2846	6.77584	1.24e-11	1.2e-10	0	0	0	0.644218	0.778333	1.028
AT1G51130	158.27	1.45689	0.215045	6.7748	1.25e-11	1.21e-10	1.91244	2.54995	2.672	5.295	4.40347	5.00394
AT1G32050	2963.31	1.79972	0.265657	6.77459	1.25e-11	1.21e-10	48.4617	46.3684	41.0142	132.409	138.82	89.8287
AT2G06906	26.912	8.43026	1.24469	6.77299	1.26e-11	1.23e-10	0	0	0	5.51742	4.35998	4.33743
AT1G32860	1312.12	4.68847	0.692825	6.76717	1.31e-11	1.27e-10	3.55069	0.944643	3.32024	74.0139	43.5354	38.7689
AT1G27340	294.398	1.96968	0.291201	6.76399	1.34e-11	1.3e-10	2.27971	3.10682	3.15347	6.16336	9.14153	9.77568
AT4G17370	320.126	2.21561	0.327892	6.75713	1.41e-11	1.36e-10	3.01919	4.69591	3.32176	16.74	10.8502	10.934
AT4G08054	61.7199	8.66637	1.28319	6.75379	1.44e-11	1.39e-10	0.000501	0	0	0.930485	1.67423	0.921692
AT3G07565	25.0059	8.32577	1.23342	6.75012	1.48e-11	1.43e-10	0	0	0	1.86227	2.09225	2.11522
AT5G12390	901.057	1.97968	0.293323	6.74914	1.49e-11	1.43e-10	16.0071	13.4318	13.7957	38.8987	56.7451	35.2091
AT1G72750	642.117	2.02234	0.299849	6.74451	1.54e-11	1.48e-10	11.1705	8.42659	8.80484	28.5465	36.0004	24.1045
AT5G67540	118.454	1.98047	0.293674	6.74376	1.54e-11	1.48e-10	1.04238	1.35465	0.814747	3.41758	2.96405	3.23354
AT4G23493	233.557	4.10669	0.609268	6.74037	1.58e-11	1.52e-10	0.877772	3.08686	2.20306	16.5016	24.385	36.8272
AT1G77320	393.975	1.42566	0.211641	6.73621	1.63e-11	1.56e-10	2.47144	2.671	3.18475	5.93419	6.50855	4.47706
AT2G09994	23.1056	4.09926	0.608764	6.73373	1.65e-11	1.59e-10	0.025808	0.150913	0.089188	1.1942	1.42787	1.18187
AT1G32580	322.392	1.9485	0.28942	6.73242	1.67e-11	1.6e-10	5.61062	6.09568	6.73521	15.3671	24.4435	14.217
AT3G62010	607.68	1.99952	0.297108	6.72995	1.7e-11	1.63e-10	2.52107	1.95903	2.95976	8.96818	6.99692	6.63536
AT1G17650	352.67	4.9672	0.738112	6.7296	1.7e-11	1.63e-10	0.777524	0.491749	1.0047	19.9585	6.35706	27.3575
AT1G72330	225.705	11.5	1.7102	6.72439	1.76e-11	1.69e-10	0	0	0	19.1606	3.55362	4.77336
AT1G21720	1636.62	1.13914	0.169458	6.72222	1.79e-11	1.71e-10	46.3555	47.8998	52.1574	91.2059	84.8367	68.0498
AT3G05940	335.763	1.519	0.225981	6.72181	1.79e-11	1.72e-10	3.68372	5.10253	3.52548	9.52846	8.19321	8.81229
ATMG00140	46.7259	8.26386	1.23044	6.71618	1.87e-11	1.78e-10	0	0	0.011386	5.14927	7.30557	5.8157
AT2G07663	21.444	3.54718	0.528181	6.71584	1.87e-11	1.78e-10	0.414497	0.269997	0.420415	3.51443	4.31538	3.95147
AT3G44670	197.001	2.38465	0.355412	6.70952	1.95e-11	1.86e-10	0.389913	0.780923	0.873626	2.22021	2.8292	2.84796
AT4G37920	78.2662	2.53519	0.377863	6.70928	1.96e-11	1.86e-10	0.478503	0.532938	0.945279	2.70048	3.54489	2.39892
AT3G27095	22.3441	4.23553	0.631347	6.70872	1.96e-11	1.87e-10	0.025762	0.010962	0.080126	0.650802	0.625352	0.604354
AT4G32420	282.862	2.62877	0.391993	6.70615	2e-11	1.9e-10	1.55636	1.29819	0.797594	5.16946	6.35099	5.6376
AT4G36070	26.2211	8.39527	1.25196	6.7057	2e-11	1.9e-10	0	0	0	0.863978	1.18564	1.15962
AT2G24680	94.9549	2.97074	0.443329	6.70098	2.07e-11	1.96e-10	0.507028	0.742453	0.489533	3.73538	4.76081	2.27564
AT3G17715	166.675	1.70179	0.253962	6.70098	2.07e-11	1.96e-10	2.08557	3.52245	2.88977	6.30245	8.27694	6.07853
AT3G13277	1360.06	2.61556	0.39056	6.69694	2.13e-11	2.02e-10	9.89044	12.0596	11.2752	72.5235	50.1122	31.384
AT5G40880	2326.3	5.32615	0.795631	6.69425	2.17e-11	2.05e-10	2.58354	0.720839	3.5589	95.1979	34.574	79.2682
AT5G15330	74.8303	3.23821	0.483981	6.69077	2.22e-11	2.1e-10	0.659944	0.394112	0.374041	2.57738	3.82804	4.2585
AT4G39380	84.7442	1.49296	0.223298	6.68594	2.29e-11	2.17e-10	0.754656	1.09356	1.0067	2.09945	1.93808	2.02533
AT5G20020	5998.54	2.63765	0.394804	6.68091	2.37e-11	2.24e-10	45.1858	84.3419	82.2251	229.712	456.138	299.419
AT4G37900	277.67	3.35495	0.502967	6.67032	2.55e-11	2.4e-10	0.832973	0.448979	1.37012	7.88298	6.25999	6.50375
AT4G00090	692.221	1.54247	0.23126	6.66986	2.56e-11	2.41e-10	8.67212	8.4222	9.8697	17.1308	25.0999	17.502
AT5G51940	1190.79	1.55154	0.233016	6.65854	2.77e-11	2.59e-10	36.4479	41.8817	36.5115	92.6099	99.463	63.3432
AT5G48120	703.464	1.10161	0.165641	6.6506	2.92e-11	2.73e-10	4.51368	5.07621	5.96163	9.14294	8.80283	7.21455
AT1G22020	149.717	2.28202	0.343145	6.65032	2.92e-11	2.74e-10	1.0655	0.951064	0.752857	4.32041	3.31739	2.76037
AT3G48760	209.524	1.82164	0.273929	6.65004	2.93e-11	2.74e-10	2.20657	1.82821	2.87838	6.76117	6.5572	5.26908
ATMG00460	2655.77	4.9753	0.748331	6.64853	2.96e-11	2.77e-10	178.065	56.8268	41.2189	2355.98	2185.28	2356.82
AT2G07692	29.5605	4.03902	0.607671	6.64673	3e-11	2.79e-10	0.104126	0.201457	0.156942	1.41565	2.72533	2.39207
AT3G24500	111.278	4.57232	0.688183	6.64405	3.05e-11	2.84e-10	0.622267	0.361993	0.802822	15.6767	4.95885	12.5946
AT5G06820	161.928	5.86503	0.882865	6.64317	3.07e-11	2.86e-10	0.031617	0.218498	0.043599	1.9659	5.31479	5.73008
AT3G16640	71782.1	1.27817	0.192488	6.64025	3.13e-11	2.91e-10	1442.63	2130.59	2257.99	3366.85	4005.26	3218.03
AT3G14910	36.9476	3.37197	0.507873	6.6394	3.15e-11	2.93e-10	0.148289	0.175354	0.186164	1.57651	0.935867	1.58124
AT3G17360	533.556	1.60015	0.241279	6.63195	3.31e-11	3.07e-10	1.7964	1.708	1.86019	4.10632	5.10447	3.18973
AT2G19582	46.5646	3.49353	0.527057	6.62837	3.39e-11	3.15e-10	0.525679	0.39232	0.485843	2.54535	5.57008	4.73357
AT5G15260	234.41	1.91579	0.289135	6.62595	3.45e-11	3.2e-10	3.65	2.81263	2.72878	8.92097	10.2648	7.48984
AT5G11760	131.594	1.26535	0.190988	6.62528	3.47e-11	3.21e-10	3.68907	4.07908	4.29847	8.17535	7.25824	6.50906
AT1G10310	209.691	3.53181	0.533504	6.62003	3.59e-11	3.32e-10	1.32381	1.90191	1.60661	6.57641	18.4271	17.5366
AT5G04800	335.274	1.18228	0.17861	6.61938	3.61e-11	3.34e-10	10.9054	13.2986	11.3407	17.509	22.482	21.2105
AT2G31720	24.1873	8.28015	1.25138	6.61681	3.67e-11	3.39e-10	0	0	0	1.39182	1.99901	1.66383
AT1G53320	269.2	2.99042	0.45219	6.6132	3.76e-11	3.47e-10	1.35331	2.93089	1.25445	8.61326	13.4803	10.989
AT5G16830	727.908	2.00833	0.303729	6.61224	3.79e-11	3.49e-10	11.7836	10.6829	9.85701	36.754	25.5396	36.1447
AT4G11110	2624.93	1.13476	0.171849	6.60327	4.02e-11	3.7e-10	14.0126	20.2441	20.7838	30.214	29.1698	30.8662
AT4G24415	318.023	3.42546	0.5188	6.60265	4.04e-11	3.72e-10	0.896762	2.2982	2.01268	8.48586	19.898	15.7688
AT3G12140	1148.04	1.79319	0.271626	6.60171	4.06e-11	3.74e-10	13.5651	16.5042	10.2081	38.7673	36.1406	33.1608
AT2G15560	511.574	1.89828	0.287759	6.59677	4.2e-11	3.86e-10	5.05626	4.03133	4.36951	12.1129	11.2187	14.8097
AT3G06660	62.578	1.67243	0.253688	6.59249	4.32e-11	3.97e-10	0.741907	0.7831	0.677376	1.8268	1.99668	1.55855
AT2G07736	21.2525	4.35499	0.661217	6.58632	4.51e-11	4.13e-10	0.13782	0.141345	0.096617	3.23886	2.35042	2.59621
AT1G61065	161.915	1.92731	0.292694	6.58472	4.56e-11	4.18e-10	3.43333	4.1746	2.65622	10.0978	8.65301	10.7015
AT4G37440	110.92	2.06277	0.313339	6.58321	4.6e-11	4.22e-10	0.958114	1.35895	0.73805	3.30898	3.08596	3.27554
AT1G35620	227.993	2.29793	0.349308	6.57854	4.75e-11	4.35e-10	2.59101	1.76495	1.66796	7.14272	9.07049	6.73739
AT3G48600	50.1541	3.73068	0.56736	6.57551	4.85e-11	4.43e-10	0.534225	0.266746	0.219868	2.79364	4.99661	3.3151
AT3G17611	96.4928	4.48336	0.681834	6.57544	4.85e-11	4.43e-10	0.181575	0.32569	0.104938	2.94912	2.79514	6.67458
AT2G17972	22.2923	8.16064	1.24189	6.57115	4.99e-11	4.56e-10	0	0	0	2.16426	2.06116	1.66103
AT1G27000	3267.32	1.22116	0.185984	6.56597	5.17e-11	4.71e-10	65.5012	65.4368	58.6894	124.519	111.816	99.1571
AT1G54290	570.488	2.26462	0.345107	6.56207	5.31e-11	4.83e-10	8.0366	12.2215	11.8823	52.6492	32.0191	30.8433
AT5G55160	616.178	1.2835	0.195622	6.56113	5.34e-11	4.86e-10	19.6975	27.1563	25.9574	48.3503	49.5706	35.6181
AT5G43920	412.787	1.45018	0.221111	6.5586	5.43e-11	4.94e-10	3.32118	4.05349	4.2325	9.07399	8.77774	6.0997
AT4G24670	70.9105	3.11691	0.475357	6.55698	5.49e-11	4.99e-10	0.401996	0.381212	0.445911	1.52021	2.687	3.33796
AT5G15960	666.829	4.93128	0.752851	6.55014	5.75e-11	5.21e-10	2.46568	4.63817	3.04077	154.583	38.0111	40.3784
AT1G31440	278.5	2.80457	0.428183	6.54993	5.76e-11	5.22e-10	1.01353	2.11684	1.85279	6.03095	8.47333	11.2093
AT1G77060	182.83	2.83267	0.432649	6.54728	5.86e-11	5.3e-10	1.90953	1.39592	1.53469	6.03567	8.53639	11.7924
AT2G07685	19.6307	4.04	0.617364	6.54394	5.99e-11	5.42e-10	0.060429	0.04588	0.062769	0.904401	1.09623	0.802111
AT1G07510	1408.3	1.14865	0.175635	6.54001	6.15e-11	5.55e-10	10.0193	15.3227	14.5548	21.592	24.5487	20.0825
AT1G04480	1608.04	2.16745	0.331696	6.53444	6.38e-11	5.75e-10	29.7633	50.3549	40.0774	138.537	175.204	92.6443
AT2G46390	1894.43	1.60401	0.245562	6.53197	6.49e-11	5.84e-10	120.261	128.051	105.007	299.764	309.86	207.688
AT3G47875	215.865	3.20879	0.491427	6.52955	6.6e-11	5.92e-10	0.236081	0.825922	0.590279	4.17954	4.07944	3.07288
AT2G19580	406.684	3.0219	0.462876	6.52853	6.64e-11	5.96e-10	1.67392	3.95837	4.28111	13.9025	24.1254	21.7658
AT1G70220	35.0895	4.73027	0.725741	6.51785	7.13e-11	6.39e-10	0.177394	0.164725	0	2.73081	2.98486	1.99282
AT5G31122	43.1811	8.15035	1.25113	6.51437	7.3e-11	6.53e-10	0.018645	0	0	2.6861	3.82661	2.33542
AT1G48740	38.8071	8.96056	1.37583	6.51283	7.37e-11	6.6e-10	0	0	0	2.26972	1.84066	0.877042
AT5G08610	2123.12	7.56456	1.16179	6.51113	7.46e-11	6.67e-10	0.280747	0.386589	0.393117	71.1351	2.6742	75.1833
AT3G53940	582.75	4.24835	0.652806	6.50782	7.62e-11	6.81e-10	1.33109	2.31388	1.33124	8.65424	30.8057	31.7987
AT1G63940	419.914	5.41467	0.832067	6.50749	7.64e-11	6.82e-10	0.178928	0.161352	0.896142	8.32824	14.9021	17.3952
AT1G31660	774.09	1.12908	0.173512	6.5072	7.66e-11	6.83e-10	10.6385	14.6184	13.6099	21.8568	24.4471	17.6584
AT2G30160	118.958	2.07459	0.318906	6.50533	7.75e-11	6.92e-10	1.33217	1.74708	1.02912	5.12305	3.92881	4.07961
AT5G19550	1475.76	1.67055	0.256852	6.50396	7.82e-11	6.98e-10	21.0388	19.1506	16.469	52.3471	47.1087	38.1546
AT3G07180	186.338	2.57058	0.395279	6.5032	7.86e-11	7.01e-10	1.03003	1.00212	1.3947	3.32872	6.93077	5.15727
AT1G66420	36.55	7.00948	1.07877	6.49764	8.16e-11	7.26e-10	0	0	0.048132	2.6449	3.30861	2.52931
AT1G55810	289.032	4.03806	0.62161	6.49613	8.24e-11	7.34e-10	0.359388	1.12206	0.488415	5.10445	12.6447	6.53955
AT4G18130	265.885	3.00232	0.462403	6.49286	8.42e-11	7.49e-10	0.760356	0.917418	0.419921	5.52135	4.30754	3.06983
AT3G01316	41.3703	5.57438	0.859277	6.48729	8.74e-11	7.76e-10	0.251087	1.6003	0.551584	52.602	37.1293	17.9497
AT1G48040	124.136	2.45425	0.378442	6.48514	8.86e-11	7.87e-10	0.732065	0.926309	1.44724	4.1664	3.48538	5.13328
AT1G20575	110.102	2.01745	0.311221	6.48237	9.03e-11	8.01e-10	1.84201	2.29052	1.43607	4.9833	5.51649	6.51779
AT1G33120	1072.63	1.3271	0.20481	6.47966	9.19e-11	8.15e-10	27.8315	29.3171	25.4275	55.5874	59.6218	42.304
AT1G67340	182.96	2.11514	0.326492	6.47838	9.27e-11	8.21e-10	1.50162	2.87947	2.07933	5.81508	8.86345	6.23853
ATMG00420	21.5521	5.21094	0.805593	6.46845	9.9e-11	8.76e-10	0.16945	0.874129	0.429114	17.1203	14.3933	15.8578
AT4G17250	106.852	4.20266	0.649789	6.46773	9.95e-11	8.79e-10	0.305929	0.191451	0.056844	3.03148	2.79496	2.72914
AT5G27610	342.085	2.57432	0.39807	6.467	1e-10	8.83e-10	1.30198	1.25429	1.28396	8.22063	5.50023	3.71067
AT5G61880	338.83	1.78883	0.276698	6.46492	1.01e-10	8.95e-10	6.28175	9.99714	8.51101	26.5337	22.8574	17.3667
AT1G20816	61.0702	2.61538	0.404898	6.45935	1.05e-10	9.28e-10	1.15913	0.8117	0.973983	4.90086	5.95376	3.34175
AT1G61040	76.2278	2.36417	0.366023	6.45907	1.05e-10	9.29e-10	0.347508	0.397795	0.64287	2.09591	1.49768	1.75205
AT2G07704	19.9059	4.76619	0.738059	6.45773	1.06e-10	9.37e-10	0.031656	0.064131	0.084547	1.86326	1.86316	1.45884
AT1G65840	843.949	1.74344	0.270448	6.44649	1.14e-10	1.01e-09	6.65635	9.98574	6.89483	23.8094	17.7356	17.5101
AT2G44530	1116.96	1.11229	0.172571	6.44538	1.15e-10	1.01e-09	19.6758	18.5139	20.7309	29.0214	33.5886	33.8734
AT5G17710	453.92	1.80809	0.280626	6.44305	1.17e-10	1.03e-09	7.67561	7.05937	5.79279	16.0938	22.868	15.7832
AT4G31160	1647.8	1.48398	0.230339	6.4426	1.17e-10	1.03e-09	4.92941	7.81981	6.90316	16.0107	13.5902	11.517
AT2G07735	20.3886	5.13488	0.7973	6.44033	1.19e-10	1.05e-09	0.146356	0.073597	0.068736	3.39398	3.51917	3.08863
AT1G61860	87.0152	3.51573	0.546365	6.43477	1.24e-10	1.08e-09	0.301715	0.797365	0.237006	3.1714	4.68488	3.5536
AT2G35744	70.5739	1.89154	0.293965	6.43457	1.24e-10	1.08e-09	11.8023	18.9839	18.8069	54.2019	46.7514	38.4174
AT4G12650	177.214	1.88455	0.292905	6.434	1.24e-10	1.09e-09	1.36709	1.70561	1.30276	5.11524	3.94149	3.19199
AT4G14455	303.885	1.06785	0.166021	6.432	1.26e-10	1.1e-09	8.777	9.75915	9.47001	15.5978	16.5115	12.3025
AT2G41680	1140.02	2.98328	0.463823	6.43194	1.26e-10	1.1e-09	6.11376	7.49011	4.94764	20.1754	45.392	45.4138
AT1G05190	4439.94	2.13382	0.331755	6.43193	1.26e-10	1.1e-09	96.9207	66.942	64.1109	248.283	250.311	268.492
AT2G16586	11964.2	4.02015	0.625584	6.42625	1.31e-10	1.14e-09	94.4759	44.2675	37.5496	668.301	523.822	1020.03
AT5G50930	117.135	2.7631	0.430413	6.41966	1.37e-10	1.19e-09	1.37088	2.0562	1.1671	10.9814	6.97745	5.8228
AT4G28485	22.4321	5.2766	0.822596	6.41458	1.41e-10	1.23e-09	0	0.120543	0.112303	2.20559	2.98302	2.23688
AT2G22400	583.378	2.40102	0.374582	6.40988	1.46e-10	1.27e-09	3.21116	3.23088	2.61919	7.79138	15.4705	13.195
AT2G07670	24.9472	5.85235	0.913139	6.40904	1.46e-10	1.27e-09	0.041027	0.013194	0.022807	3.97815	3.06027	3.41131
AT4G09830	137.245	1.56878	0.245019	6.40271	1.53e-10	1.32e-09	2.61899	3.6167	3.48732	8.28655	7.80507	5.67502
AT4G10250	5651.56	9.0887	1.42007	6.40016	1.55e-10	1.35e-09	0.986373	0	1.82629	547.023	342.108	292.452
AT2G39270	96.1645	3.19456	0.500004	6.38907	1.67e-10	1.44e-09	0.636572	0.822149	0.637054	2.61136	6.71445	5.4908
AT3G51190	20.9297	8.07198	1.26349	6.38864	1.67e-10	1.45e-09	0	0	0	1.8433	2.10296	1.35969
AT1G05820	146.238	3.26374	0.51119	6.38461	1.72e-10	1.49e-09	0.236105	0.8796	0.712051	3.9915	5.36626	3.88183
AT5G16020	21.7781	8.1264	1.27545	6.37141	1.87e-10	1.62e-09	0	0	0	0.915039	0.747119	0.557635
AT2G24791	37.4241	7.03553	1.10501	6.36696	1.93e-10	1.66e-09	0	0.120693	0.06666	7.90844	5.73843	8.22238
AT4G26440	20.8481	8.06301	1.26681	6.36482	1.96e-10	1.68e-09	0	0	0	0.652682	0.822164	0.913532
AT3G61180	277.443	1.15655	0.181712	6.36471	1.96e-10	1.68e-09	3.63063	5.68485	4.65549	7.93375	8.19597	7.17325
AT4G33980	1030.28	4.193	0.659604	6.35683	2.06e-10	1.77e-09	7.5034	2.61372	3.05059	41.1829	83.5363	66.354
AT4G29360	39.2306	8.97668	1.41316	6.35219	2.12e-10	1.82e-09	0	0	0	0.785027	2.19123	1.84369
AT2G35743	221.748	5.54396	0.874526	6.33939	2.31e-10	1.97e-09	1.4963	2.21448	2.82239	168.484	40.9864	29.7217
AT2G40925	25.5213	8.35657	1.3182	6.33939	2.31e-10	1.97e-09	0	0	0	1.70326	1.56475	0.857309
AT1G77370	998.07	1.53295	0.242389	6.32436	2.54e-10	2.16e-09	30.2197	43.9678	35.3222	83.1439	95.3113	60.4382
AT5G42900	1545.6	5.69437	0.900745	6.32185	2.58e-10	2.19e-09	3.74163	0.493375	2.60226	49.5883	141.36	93.2155
AT1G70040	20.6756	8.04898	1.27378	6.31896	2.63e-10	2.23e-09	0	0	0	1.5227	1.46894	2.00264
AT5G17360	49.8528	1.7697	0.28007	6.31879	2.64e-10	2.24e-09	0.657651	0.795032	0.828214	1.8459	1.92542	2.14743
AT5G47610	272.141	4.39465	0.695785	6.3161	2.68e-10	2.27e-09	0.822661	2.00887	1.66133	40.8089	10.5529	19.1573
AT3G07650	21.488	8.10791	1.28455	6.31186	2.76e-10	2.33e-09	0	0	0	1.55301	1.34993	0.904455
AT1G77410	612.146	4.35062	0.689414	6.3106	2.78e-10	2.35e-09	0.534326	1.16648	1.19256	17.9673	5.38695	19.8987
AT3G52250	72.1447	1.82546	0.28928	6.31037	2.78e-10	2.35e-09	0.17166	0.331079	0.270439	0.722212	0.660024	0.689881
AT3G07650	21.8578	8.13258	1.28878	6.31028	2.79e-10	2.35e-09	0	0	0	1.5776	1.35283	0.900719
AT1G42550	855.203	2.33284	0.369786	6.30862	2.82e-10	2.38e-09	3.26643	4.5305	5.31236	22.7885	15.056	11.6724
AT5G43660	23.0094	8.20406	1.30073	6.30729	2.84e-10	2.4e-09	0	0	0	1.62859	1.03173	1.01802
AT3G06035	33.7671	8.75838	1.38909	6.30511	2.88e-10	2.43e-09	0	0	0	2.40445	3.12174	5.4173
AT2G07809	19.9089	5.09791	0.808605	6.30457	2.89e-10	2.44e-09	0.085951	0.065175	0.135947	3.64794	3.88099	4.33095
AT1G71730	219.923	2.08983	0.331595	6.30236	2.93e-10	2.47e-09	4.06146	5.04755	3.82305	14.4277	18.0389	9.4221
AT3G07650	21.6922	8.12142	1.28882	6.30145	2.95e-10	2.48e-09	0	0	0	1.56539	1.35139	0.902534
AT1G07210	147.538	1.42323	0.22589	6.30054	2.97e-10	2.5e-09	2.46219	3.72499	2.66628	6.40627	6.24225	5.15921
AT3G07650	22.062	8.14587	1.29307	6.29963	2.98e-10	2.51e-09	0	0	0	1.58967	1.35426	0.898995
AT2G27505	169.242	8.60869	1.36753	6.29505	3.07e-10	2.58e-09	0	0.089971	0	18.9238	6.497	5.62875
AT5G09225	126.734	1.49525	0.237581	6.29365	3.1e-10	2.61e-09	4.5061	5.76744	5.50463	13.0746	11.693	8.89197
AT1G71280	43.3072	4.89217	0.778215	6.2864	3.25e-10	2.73e-09	0.094355	0.071684	0.042512	2.8427	1.72574	0.903223
AT1G07140	4854.97	1.68945	0.268822	6.28464	3.29e-10	2.76e-09	78.2526	70.3512	61.1737	193.732	187.147	136.089
AT5G59750	189.037	2.31456	0.368388	6.28296	3.32e-10	2.78e-09	1.01339	2.02785	1.63977	5.87786	4.5715	6.95294
AT1G51710	2590.92	1.19704	0.190613	6.27997	3.39e-10	2.83e-09	40.3226	39.8739	43.1116	60.0525	76.6735	76.4523
AT5G59380	59.4803	2.50675	0.399219	6.27915	3.4e-10	2.85e-09	0.988653	0.787032	0.55385	3.81314	2.85142	3.72666
AT3G61630	79.2218	2.67556	0.426622	6.27149	3.58e-10	2.98e-09	0.690699	0.713014	0.641685	4.41522	3.64072	2.05604
AT5G03720	951.786	5.91702	0.944023	6.26787	3.66e-10	3.05e-09	0.086064	1.43888	1.57181	46.7275	42.7116	46.453
AT3G09980	2764.18	1.23705	0.197421	6.26605	3.7e-10	3.09e-09	58.4265	84.7604	87.6308	118.377	154.988	134.033
AT5G61990	59.1601	1.8749	0.299556	6.25891	3.88e-10	3.22e-09	0.306281	0.336827	0.293934	0.868751	1.07574	0.688395
AT1G07850	33.6514	6.88675	1.10047	6.258	3.9e-10	3.24e-09	0	0	0.04623	1.16316	1.31175	1.54437
AT1G78560	214.087	1.98119	0.316779	6.25417	4e-10	3.32e-09	1.72179	2.96101	2.96043	5.74462	8.79625	7.96805
AT2G30640	115.539	2.50959	0.401391	6.25223	4.05e-10	3.36e-09	0.525144	0.762278	0.708748	3.97868	2.05549	2.53944
AT4G23760	272.284	1.45864	0.2333	6.25222	4.05e-10	3.36e-09	12.1966	12.0254	11.2822	29.3841	23.7947	20.9272
AT1G48410	2056.76	1.9014	0.304327	6.24788	4.16e-10	3.45e-09	12.6791	8.948	10.5901	26.927	38.3106	27.8505
AT5G57130	314.475	3.91092	0.6264	6.24348	4.28e-10	3.54e-09	0.279527	0.31922	0.851304	3.29004	5.97477	7.07964
AT3G51910	75.6755	9.92333	1.59065	6.23855	4.42e-10	3.65e-09	0	0	0	2.38495	4.89458	10.7589
AT5G45573	17.2636	7.78966	1.24906	6.23641	4.48e-10	3.69e-09	0	0	0	2.02787	1.84389	1.83385
AT5G64310	419.201	4.1126	0.659496	6.23598	4.49e-10	3.7e-09	4.22945	2.30685	1.58983	57.8676	29.7601	22.7227
AT3G01311	49.9688	9.32514	1.49575	6.23442	4.53e-10	3.74e-09	0	0	0	5.53868	4.32096	1.47765
AT2G34630	155.084	4.23488	0.680252	6.22545	4.8e-10	3.95e-09	0.369334	0.695814	0.262848	7.72998	9.55449	2.47293
AT4G21110	167.307	1.62732	0.261727	6.21764	5.05e-10	4.15e-09	5.42631	4.82351	4.12468	10.9776	10.75	12.1385
AT4G26360	19.2385	5.05268	0.812864	6.2159	5.1e-10	4.19e-09	0.001697	0.007822	0.012521	0.311004	0.400628	0.298912
AT5G13970	44.5806	2.66486	0.429313	6.20727	5.39e-10	4.42e-09	0.320876	0.349293	0.44084	2.34954	1.36178	1.68416
AT4G14965	151.355	2.03737	0.328284	6.20613	5.43e-10	4.45e-09	1.89014	3.46954	2.22665	7.22132	9.78764	6.39788
AT2G17190	293.271	2.172	0.350069	6.20448	5.49e-10	4.49e-09	1.63411	2.65554	2.17266	5.35548	7.04421	9.33243
AT5G64210	16.948	7.76535	1.2517	6.20383	5.51e-10	4.51e-09	0	0	0	0.929223	1.12297	1.06069
AT4G15880	1159.12	2.16881	0.349642	6.20294	5.54e-10	4.53e-09	6.77308	8.56591	14.0032	27.5456	37.2572	33.7663
AT5G14840	1012.24	1.74832	0.281856	6.20287	5.54e-10	4.53e-09	8.01685	9.24338	8.08507	27.0558	21.9508	15.4923
AT4G12040	124.601	1.97883	0.319025	6.20275	5.55e-10	4.54e-09	2.51399	2.12623	1.95565	4.55194	5.78137	5.8944
AT4G31370	17.8663	7.84186	1.26464	6.20085	5.62e-10	4.59e-09	0	0	0	0.931259	1.24602	1.20705
AT1G03905	100.6	2.04947	0.330663	6.19807	5.72e-10	4.67e-09	1.0184	2.11797	1.40685	4.67863	5.52737	3.87402
AT5G38560	672.915	3.07826	0.496737	6.19696	5.76e-10	4.7e-09	1.84162	2.08398	2.78856	12.7811	8.37069	20.9985
AT4G32460	100.117	2.38702	0.385482	6.1923	5.93e-10	4.83e-09	1.12586	0.913277	0.713979	4.62788	3.72365	2.83128
AT3G52340	74.2607	3.86189	0.624319	6.18577	6.18e-10	5.03e-09	0.23311	0.184374	0.273816	1.30517	2.96051	4.0959
AT5G13440	382.506	1.62222	0.262261	6.18553	6.19e-10	5.03e-09	5.35709	7.36686	6.55622	15.8037	11.7836	16.7599
AT4G29820	468.206	2.12926	0.344328	6.18381	6.26e-10	5.09e-09	5.62433	6.36903	7.1069	13.6142	24.6429	24.7673
AT5G59910	757.023	1.33104	0.215413	6.17902	6.45e-10	5.24e-09	16.6636	27.8805	26.4729	44.5727	48.3386	40.4199
AT2G37270	1610.67	1.58701	0.256915	6.17719	6.53e-10	5.3e-09	26.4919	42.0813	45.329	82.8208	97.6345	71.1031
AT5G27470	102.915	1.85802	0.300807	6.17676	6.54e-10	5.31e-09	0.985137	1.41898	1.07788	3.17553	2.62543	3.69848
AT2G30060	357.319	1.01024	0.163634	6.17377	6.67e-10	5.41e-09	7.39157	10.3518	9.76395	14.7429	14.8311	11.9904
AT5G15640	449.964	1.70609	0.27635	6.17366	6.67e-10	5.41e-09	6.53792	4.6304	6.49044	13.3815	15.5393	15.0827
AT5G05410	301.902	5.30933	0.860426	6.17058	6.8e-10	5.51e-09	0.058693	0.745017	0.524412	11.5303	7.64782	20.5654
AT1G77590	273.839	3.56615	0.57794	6.17045	6.81e-10	5.52e-09	1.05977	0.515549	0.567866	5.68027	4.67626	9.35217
AT1G04730	160.017	1.40846	0.228271	6.17012	6.82e-10	5.52e-09	1.17515	1.54446	1.22226	2.35708	3.21661	2.33669
AT5G04870	722.299	2.59912	0.421528	6.16594	7.01e-10	5.66e-09	4.13281	3.46971	2.90698	23.1499	13.6704	11.943
AT1G47710	198.554	2.62298	0.425435	6.16542	7.03e-10	5.68e-09	2.00098	1.99642	0.955789	7.85221	9.00094	6.66565
AT3G53580	510.447	3.28934	0.533601	6.16441	7.07e-10	5.72e-09	2.76934	3.58376	2.90811	25.2506	34.1942	9.99947
AT1G61580	52.8166	2.56656	0.416681	6.15954	7.3e-10	5.89e-09	0.335835	0.590002	0.5444	2.52203	2.65887	1.4437
AT1G03070	1470.64	10.052	1.63201	6.15927	7.31e-10	5.9e-09	0	0	0.473161	145.783	126.48	119.954
AT5G02620	191.71	2.36361	0.383919	6.15653	7.44e-10	6e-09	1.31969	1.6052	1.481	3.71193	8.16146	5.38654
AT5G39950	302.456	1.17069	0.190401	6.14856	7.82e-10	6.3e-09	11.0316	13.0313	13.6374	20.8859	25.7108	17.6309
AT1G16840	211.514	1.63965	0.266695	6.14804	7.84e-10	6.32e-09	3.82224	5.53875	4.66042	11.9003	9.07815	11.7118
AT2G45980	1912.31	1.31486	0.213995	6.14433	8.03e-10	6.46e-09	42.1606	34.8463	35.9885	69.2507	76.9488	68.2194
AT5G15450	494.369	2.98169	0.4854	6.14275	8.11e-10	6.52e-09	0.695843	1.76876	2.22552	7.56864	9.65884	10.0876
AT1G32880	22.3637	4.22729	0.689247	6.1332	8.61e-10	6.91e-09	0	0.253976	0.227573	2.72237	2.5294	2.27197
AT2G18190	130.954	10.7145	1.7472	6.13243	8.65e-10	6.94e-09	0	0	0	12.1709	1.85712	3.32981
AT2G27810	200.677	3.5039	0.571493	6.13113	8.73e-10	6.99e-09	0.197602	0.605289	0.786533	3.73549	6.22969	3.72412
AT1G48730	28.54	8.51782	1.39032	6.12651	8.98e-10	7.19e-09	0	0	0	1.70758	4.18095	3.82011
AT4G10925	204.452	2.7049	0.44185	6.12177	9.25e-10	7.39e-09	2.79815	1.36939	1.74028	8.29649	11.3077	10.5848
AT4G19500	662.374	3.72248	0.608302	6.11946	9.39e-10	7.49e-09	0.781057	1.07795	0.994607	16.3764	7.931	4.1561
AT1G24095	176.977	6.55519	1.07182	6.11592	9.6e-10	7.66e-09	0	0.468453	0.259977	24.386	9.1453	20.0488
AT2G07666	17.944	4.94434	0.808448	6.11585	9.6e-10	7.66e-09	0.112214	0.050597	0.038112	3.8582	3.60461	3.20403
AT3G25120	83.4695	2.32983	0.380992	6.11515	9.65e-10	7.69e-09	1.17589	1.67524	1.28185	3.6106	7.03368	5.28698
AT2G18820	32.792	6.26465	1.02455	6.11456	9.68e-10	7.71e-09	0.003775	0	0.008697	0.243103	0.558153	0.459593
AT5G46550	79.3899	1.68545	0.275747	6.11231	9.82e-10	7.82e-09	0.917228	1.17436	0.725747	2.166	2.36193	2.33934
AT1G24610	148.894	2.83402	0.463926	6.10877	1e-09	7.99e-09	0.862209	0.484196	1.39231	4.6414	5.29169	5.10702
AT3G09230	113.233	4.28558	0.70155	6.10873	1e-09	7.99e-09	0.139875	0.423478	0.443051	2.16636	5.15687	7.30722
AT4G34230	143.668	1.86095	0.304651	6.10845	1.01e-09	8.01e-09	1.27755	2.61539	2.40338	5.80695	6.15536	5.21875
AT4G18070	289.915	1.97964	0.324557	6.09951	1.06e-09	8.44e-09	3.45826	4.24132	3.6896	14.3499	12.5555	7.62034
AT5G19990	226.046	1.23502	0.202488	6.09923	1.07e-09	8.45e-09	3.68006	3.28257	4.33238	7.14593	6.65054	6.38492
AT5G16740	15.9352	7.67765	1.26068	6.09006	1.13e-09	8.95e-09	0	0	0	0.864672	0.91288	0.668753
AT5G49910	301.887	2.51559	0.413183	6.08832	1.14e-09	9.04e-09	1.27951	2.10272	1.61529	5.10928	6.18397	9.91044
AT2G34390	58.1773	2.71735	0.446374	6.08761	1.15e-09	9.08e-09	0.282764	0.895751	0.620237	3.08875	2.67901	3.11886
AT3G04850	131.833	1.75156	0.287923	6.08343	1.18e-09	9.31e-09	0.900775	1.36107	1.06777	3.19485	2.26729	2.9475
AT1G18360	107.582	1.94266	0.319448	6.0813	1.19e-09	9.43e-09	0.837308	1.42409	1.2626	2.54198	3.83299	3.71497
AT4G28510	102.768	1.64627	0.270726	6.08096	1.19e-09	9.45e-09	1.92835	2.15374	1.3843	4.29889	4.62821	4.08911
AT2G02350	70.9018	1.43303	0.235729	6.07915	1.21e-09	9.55e-09	1.32965	1.71861	1.87131	3.26047	3.76585	2.90295
AT2G22470	306.066	3.57771	0.588678	6.07753	1.22e-09	9.64e-09	2.87945	3.7122	2.46702	47.0962	19.8223	15.2087
AT3G43654	18.1933	4.6307	0.762059	6.07656	1.23e-09	9.7e-09	0.01441	0.007415	0.008841	0.323687	0.237891	0.21914
AT4G11600	3809.04	1.56881	0.258255	6.07464	1.24e-09	9.81e-09	56.4727	99.098	102.014	201.254	187.808	179.096
AT5G11960	121.817	1.93252	0.318311	6.07115	1.27e-09	1e-08	1.41203	1.34993	2.08787	5.12516	5.45947	3.56206
AT2G23090	2551.17	1.31632	0.216901	6.06878	1.29e-09	1.02e-08	119.073	104.612	105.52	208.269	241.067	176.463
AT3G52880	678.666	1.22514	0.201936	6.06695	1.3e-09	1.03e-08	9.38319	11.9294	11.1111	16.3751	23.7369	16.9537
AT5G48240	250.559	11.6509	1.92081	6.06564	1.31e-09	1.04e-08	0	0	0	28.1083	27.8895	2.00118
AT5G59570	24.001	5.04621	0.83348	6.05439	1.41e-09	1.11e-08	0.065209	0.034942	0	0.998593	1.44	0.744111
AT3G09440	1074.05	3.23193	0.533908	6.05335	1.42e-09	1.11e-08	1.68359	5.89181	4.66861	22.659	27.2318	34.4163
AT1G21000	455.72	1.67816	0.277288	6.05203	1.43e-09	1.12e-08	5.12504	9.58552	7.56715	16.5031	16.8474	19.6508
AT5G02740	102.842	4.81064	0.795582	6.0467	1.48e-09	1.16e-08	0.172244	0.279116	0.190368	5.54414	1.60493	7.10917
AT1G11880	196.705	2.38369	0.394258	6.04601	1.48e-09	1.16e-08	1.46403	1.71216	1.46744	3.71537	7.31914	7.35835
AT5G17750	17.0955	7.77345	1.28812	6.03471	1.59e-09	1.25e-08	0	0	0	1.09141	0.738573	1.00626
AT3G57230	130.649	4.27603	0.709539	6.02648	1.68e-09	1.31e-08	0.498595	0.7531	0.133222	5.25712	9.40221	6.79385
AT4G25692	132.839	3.16883	0.526261	6.0214	1.73e-09	1.34e-08	0.516937	1.29279	0.389551	4.33026	5.49338	5.10341
AT1G65660	6142.32	3.02362	0.502674	6.01508	1.8e-09	1.39e-08	17.718	37.0566	42.5333	113.59	241.661	230.378
AT1G55915	247.409	1.78878	0.297598	6.01072	1.85e-09	1.43e-08	2.25214	4.3698	2.98326	9.01991	7.45196	8.21038
AT3G04460	650.772	2.23034	0.371626	6.00158	1.95e-09	1.51e-08	4.50767	6.54884	6.54016	28.9123	18.8709	14.1566
AT2G21640	967.22	5.21262	0.868922	5.99895	1.99e-09	1.53e-08	6.7401	4.18947	0.992368	189.44	82.345	76.9092
AT1G44510	27.6457	3.70086	0.617277	5.99547	2.03e-09	1.57e-08	0.019225	0.038636	0.045576	0.234018	0.503209	0.412795
AT3G63390	62.3658	1.68399	0.280965	5.9936	2.05e-09	1.58e-08	1.61431	1.5093	1.63223	4.5724	3.91906	3.24048
AT2G12550	223.836	1.33962	0.223676	5.98911	2.11e-09	1.63e-08	2.14768	3.10984	3.31268	4.6416	5.86258	5.71249
AT4G31790	98.5642	2.16204	0.361291	5.9842	2.17e-09	1.67e-08	1.02538	1.34833	0.847489	4.6567	3.04182	3.35281
AT2G30330	231.964	2.31847	0.387654	5.98077	2.22e-09	1.71e-08	2.71654	4.27472	6.10581	16.4299	20.5705	12.1187
AT3G06610	943.56	1.71591	0.287145	5.97575	2.29e-09	1.76e-08	28.0598	30.8166	27.407	84.7917	81.5153	49.2834
AT1G16660	16.2583	7.70687	1.28992	5.9747	2.31e-09	1.77e-08	0	0	0	0.174483	0.286331	0.252736
AT2G37250	189.209	1.6124	0.270006	5.97172	2.35e-09	1.8e-08	3.102	2.393	3.12229	6.53375	7.99594	5.63925
AT4G30240	1240.03	1.10404	0.184971	5.9687	2.39e-09	1.83e-08	22.7589	22.3613	23.9031	31.699	41.7476	38.9043
AT1G66260	6518.84	1.76578	0.295894	5.9676	2.41e-09	1.85e-08	115.848	87.1121	90.6727	212.809	272.712	277.582
AT1G64430	371.43	1.90091	0.318641	5.96567	2.44e-09	1.87e-08	2.07237	3.65505	3.8535	7.53303	10.5435	6.8335
AT3G51010	136.523	1.70361	0.285815	5.96056	2.51e-09	1.92e-08	2.88221	3.74067	3.17602	5.97064	9.25137	8.92369
AT5G18040	184.778	2.70622	0.454364	5.95605	2.58e-09	1.97e-08	1.22175	2.77822	2.06132	7.08456	14.4135	8.30258
AT3G06500	276.628	2.3694	0.397967	5.95375	2.62e-09	2e-08	1.4326	1.87301	1.4867	8.96433	4.55119	5.12737
AT3G60610	51.0097	1.59496	0.26797	5.95199	2.65e-09	2.02e-08	0.613167	0.645714	0.558605	1.29922	1.56402	1.29741
AT4G13360	177.85	2.23696	0.376418	5.94276	2.8e-09	2.13e-08	1.64073	1.28061	2.61122	6.17018	6.20584	7.42328
AT4G14430	400.937	1.66299	0.27984	5.94264	2.8e-09	2.13e-08	8.60298	7.44908	6.59302	15.5053	22.1829	17.1573
AT4G38940	61.728	2.39881	0.403898	5.93916	2.86e-09	2.18e-08	0.603678	0.417126	0.731943	2.02652	2.16438	2.96417
ATMG00130	24.8572	7.35009	1.23797	5.93721	2.9e-09	2.2e-08	0	0.006943	0	3.99093	5.28211	3.92044
AT4G24680	3321.18	1.1102	0.186996	5.93704	2.9e-09	2.2e-08	18.07	20.7758	19.2979	36.9803	31.908	25.9408
AT1G77460	594.959	1.75726	0.29606	5.93548	2.93e-09	2.22e-08	1.69168	1.53362	1.79014	3.43861	4.04081	5.33245
AT5G65750	319.09	3.98505	0.671398	5.93546	2.93e-09	2.22e-08	0.309153	0.5594	0.568427	1.97071	7.75147	7.44433
AT1G07340	20.5431	8.04164	1.35542	5.93294	2.98e-09	2.26e-08	0	0	0	0.508137	0.779327	1.07544
AT1G09210	5476.18	1.93921	0.327004	5.93023	3.03e-09	2.29e-08	44.6319	71.0206	56.8135	215.127	163.933	116.887
AT3G52040	175.909	1.48489	0.250403	5.93	3.03e-09	2.29e-08	7.26997	8.11557	7.4278	19.6913	16.0949	12.83
AT1G29470	748.418	1.91545	0.323078	5.92876	3.05e-09	2.31e-08	5.33298	5.18913	3.9896	10.3453	16.2235	15.4974
AT5G21090	3083.79	1.16096	0.195827	5.92852	3.06e-09	2.31e-08	61.8731	79.9803	74.8741	108.796	152.267	104.767
AT1G20925	16.7643	7.74511	1.30709	5.92548	3.11e-09	2.35e-08	0	0	0	0.892876	0.580678	0.835004
AT5G25070	62.8232	1.74929	0.295238	5.92502	3.12e-09	2.36e-08	0.365057	0.596972	0.54839	1.32893	1.48248	1.02186
AT1G02980	405.446	9.18684	1.55061	5.92467	3.13e-09	2.36e-08	0	0	0.079349	22.4085	6.7472	5.35025
AT5G54095	18.9804	7.92491	1.3381	5.92253	3.17e-09	2.39e-08	0	0	0	2.34937	1.23207	1.8132
AT2G26930	162.998	3.05784	0.51671	5.91789	3.26e-09	2.46e-08	0.943757	1.66866	0.916892	3.98154	8.5812	9.3843
AT5G02970	265.279	2.51319	0.42471	5.91743	3.27e-09	2.46e-08	2.1872	1.56698	1.31827	6.35579	10.3059	5.8353
AT1G54140	39.8657	2.55387	0.431752	5.91513	3.32e-09	2.49e-08	0.675682	0.779551	0.450148	2.19508	2.97788	3.56903
AT1G01900	161.287	4.96095	0.838841	5.91406	3.34e-09	2.51e-08	0.060253	0.065212	0.414247	3.98441	4.04035	4.55211
AT3G51250	52.2504	1.74315	0.294929	5.91042	3.41e-09	2.56e-08	0.496808	0.718987	0.705006	1.87238	1.54841	1.39588
AT3G13220	15.3307	7.61608	1.28878	5.90953	3.43e-09	2.58e-08	0	0	0	0.493551	0.39599	0.556254
AT1G15870	37.7347	2.0836	0.353022	5.90217	3.59e-09	2.69e-08	0.58422	0.678876	0.583615	1.60661	2.16492	2.33688
AT5G09870	501.21	2.0472	0.346861	5.90208	3.59e-09	2.69e-08	2.33178	2.37385	2.61513	10.5984	6.84698	5.48853
AT3G03860	863.335	1.40916	0.238812	5.9007	3.62e-09	2.71e-08	10.0142	15.241	16.5058	23.796	29.2961	29.6044
AT5G27130	17.2717	7.79124	1.3206	5.89976	3.64e-09	2.73e-08	0	0	0	1.66404	1.13651	0.875064
AT4G00560	366.014	5.90312	1.00127	5.89564	3.73e-09	2.79e-08	0.105913	0.217855	0.862074	35.1969	16.6016	6.22011
AT4G02425	113.951	2.04313	0.346899	5.8897	3.87e-09	2.89e-08	1.15932	1.51649	2.36525	4.95953	4.73977	5.85593
AT5G61830	192.35	3.54261	0.601875	5.88597	3.96e-09	2.95e-08	0.854791	1.54494	0.889721	4.16395	12.1715	12.4735
AT2G43500	1163.23	3.01522	0.512461	5.88379	4.01e-09	2.99e-08	1.44408	4.52926	4.70393	20.1391	19.4858	23.5696
AT3G20510	407.568	1.44733	0.246028	5.88276	4.03e-09	3.01e-08	11.9541	13.9323	10.8411	20.8747	31.364	23.7661
AT1G54030	211.074	3.06819	0.521619	5.88205	4.05e-09	3.02e-08	0.642369	2.04962	1.50289	11.809	8.01869	6.32176
AT5G03455	173.322	1.65149	0.280807	5.88125	4.07e-09	3.03e-08	5.86281	5.94347	5.4523	12.1766	18.1227	11.1682
AT2G30990	258.132	4.26025	0.724467	5.88053	4.09e-09	3.05e-08	0.865286	0.134755	0.493457	8.0608	8.20839	7.04577
AT5G19550	13.7682	7.46424	1.26936	5.88033	4.09e-09	3.05e-08	0	0	0	0.633581	0.738408	0.790934
AT5G08060	351.045	1.2112	0.205978	5.88023	4.1e-09	3.05e-08	9.26504	10.4654	9.34151	19.6476	17.5765	13.7409
AT2G18180	220.49	9.57862	1.6299	5.8768	4.18e-09	3.11e-08	0	0.028891	0	17.6969	6.73254	1.76176
AT1G05090	92.6902	10.2158	1.73851	5.87617	4.2e-09	3.12e-08	0	0	0	4.27427	0.610702	3.63433
AT1G65820	1106.93	1.91225	0.325635	5.87237	4.3e-09	3.19e-08	28.4737	29.352	21.6181	70.4991	101.121	57.4287
AT1G47640	83.7664	1.3483	0.229645	5.87123	4.33e-09	3.21e-08	1.702	2.49651	1.79246	3.7857	4.13375	3.52802
AT4G06599	118.77	2.5401	0.43267	5.87077	4.34e-09	3.22e-08	1.11707	1.08155	1.50612	4.24762	8.31413	3.93882
AT4G31710	24.7154	5.82867	0.993798	5.86504	4.49e-09	3.33e-08	0	0.04491	0	0.530367	0.542791	0.678387
AT5G26780	240.939	2.22294	0.379167	5.8627	4.55e-09	3.37e-08	1.00717	2.67124	1.92243	5.7543	6.74365	6.66002
AT4G15780	3219.93	2.15844	0.368166	5.8627	4.55e-09	3.37e-08	57.7504	52.9556	54.4057	239.632	208.44	114.846
AT3G11050	31.725	8.66784	1.47862	5.86212	4.57e-09	3.38e-08	0	0	0	4.27602	1.34555	2.5246
AT5G25080	102.337	2.23156	0.380683	5.86199	4.57e-09	3.38e-08	1.64997	1.81217	1.1409	7.09562	5.42384	4.12013
AT1G10040	477.936	4.37395	0.746296	5.86088	4.6e-09	3.41e-08	0.399949	1.53085	1.58422	7.3834	23.3477	22.9054
AT2G29590	105.406	1.4977	0.255641	5.85862	4.67e-09	3.45e-08	3.1521	3.47844	4.51519	7.65053	9.55896	6.64259
AT5G61030	80.473	1.92082	0.328155	5.85339	4.82e-09	3.56e-08	1.2988	1.53901	0.982335	3.02094	4.52749	3.49521
AT4G27350	120.35	3.52188	0.601999	5.85031	4.91e-09	3.62e-08	0.959706	0.311255	0.795687	7.76164	4.45366	6.42386
AT4G37640	577.32	3.54545	0.607049	5.84047	5.21e-09	3.83e-08	0.668158	1.3644	1.51875	14.2217	4.7179	11.5518
AT4G39500	28.0776	6.62849	1.13674	5.83115	5.5e-09	4.04e-08	0	0	0.04723	1.1714	1.73521	0.999896
AT4G23885	342.404	2.16986	0.372128	5.83094	5.51e-09	4.05e-08	7.47753	13.315	9.93215	44.3105	36.3382	23.0024
AT1G49245	61.8267	2.17883	0.373805	5.82878	5.58e-09	4.1e-08	1.59468	2.34257	1.75677	8.41623	6.46023	4.68421
AT3G19250	48.4289	1.91151	0.328132	5.82544	5.7e-09	4.18e-08	0.40249	0.614202	0.794984	1.89374	1.57682	1.66477
AT5G42990	442.843	1.01802	0.174759	5.82529	5.7e-09	4.18e-08	13.3332	18.0512	17.7902	23.6688	29.444	21.7223
AT2G11520	136.948	2.33753	0.401654	5.81977	5.89e-09	4.32e-08	1.28588	0.827451	0.809675	3.63433	4.92184	3.03618
AT2G47610	6197.51	1.6282	0.27999	5.81518	6.06e-09	4.43e-08	108.809	129.417	111.232	195.411	340.984	280.617
AT5G67310	179.796	4.95225	0.851612	5.81515	6.06e-09	4.43e-08	0.384737	0.250744	0.214365	12.2957	1.95891	6.60043
AT5G20010	4767.73	1.55327	0.267188	5.81338	6.12e-09	4.47e-08	110.642	93.388	84.7436	238.514	231.539	178.034
AT2G35742	71.8406	5.9726	1.02844	5.80743	6.34e-09	4.63e-08	0.481737	0.901544	1.58917	121.349	32.9396	20.6719
AT3G49400	667.444	3.72715	0.641876	5.80666	6.37e-09	4.65e-08	1.59086	1.49738	1.10712	5.78195	24.9552	13.3577
AT2G42680	5166.82	3.74631	0.645272	5.80578	6.41e-09	4.67e-08	13.4033	68.8095	56.9963	473.528	508.782	382.914
AT2G27510	396.665	1.96632	0.339114	5.79841	6.69e-09	4.87e-08	5.73089	13.1266	9.85324	30.4785	28.4806	24.3027
AT2G19120	224.559	1.48733	0.256685	5.79438	6.86e-09	4.98e-08	1.02508	1.51366	1.73679	3.18498	2.64475	3.11299
AT4G23530	172.125	1.43089	0.247049	5.79191	6.96e-09	5.06e-08	1.89485	2.60202	2.44303	4.38529	5.92566	3.77304
AT4G07950	86.4041	1.59373	0.27522	5.79075	7.01e-09	5.09e-08	2.29479	3.00287	2.33601	6.98422	5.67877	4.77567
AT1G19180	357.751	3.70768	0.640415	5.78949	7.06e-09	5.12e-08	2.36996	1.17827	1.00596	26.3069	8.89286	11.2673
AT3G12770	116.368	1.86462	0.322403	5.78349	7.32e-09	5.3e-08	0.75592	0.966402	1.40053	3.35507	2.77873	2.38214
AT1G71780	50.8776	1.60342	0.277357	5.78108	7.42e-09	5.38e-08	1.02418	1.44421	1.09215	2.99867	2.68152	2.47581
AT1G51650	3896.25	1.67527	0.289896	5.77886	7.52e-09	5.45e-08	150.118	146.721	132.96	427.427	367.238	250.743
AT1G05620	71.0799	2.20273	0.381291	5.77705	7.6e-09	5.5e-08	0.597608	0.787501	1.1864	2.74469	3.13717	3.8459
AT5G66850	802.583	1.24954	0.216361	5.77528	7.68e-09	5.55e-08	7.21569	8.17519	8.00891	16.8363	14.1427	11.0775
AT4G10710	215.829	2.01275	0.348662	5.77278	7.8e-09	5.63e-08	0.976928	1.21782	0.893795	4.00166	3.34697	2.1188
AT3G46930	485.478	1.77398	0.307428	5.7704	7.91e-09	5.71e-08	5.18197	5.25033	5.18193	17.8086	12.7318	9.98246
AT5G18480	177.545	2.32928	0.403709	5.76969	7.94e-09	5.73e-08	1.51419	1.39816	1.2475	3.3335	6.14847	6.47877
AT1G21900	961.292	1.73172	0.300165	5.76923	7.96e-09	5.75e-08	15.8431	15.7734	20.4333	56.3482	36.6666	37.2533
AT3G01313	32.3358	6.22684	1.0794	5.76881	7.98e-09	5.76e-08	0	0.756192	0.309993	39.0981	22.7576	14.0604
AT3G17770	1780.18	1.46097	0.253253	5.76881	7.98e-09	5.76e-08	14.0054	20.0834	21.3939	46.2583	37.3468	30.7835
AT5G43620	54.5474	6.59125	1.14368	5.7632	8.25e-09	5.95e-08	0.067691	0	0	2.93851	1.6499	2.56651
AT5G38830	1726.59	4.46804	0.775807	5.75921	8.45e-09	6.08e-08	3.67874	3.74334	3.27273	13.8043	81.0436	85.0805
AT3G03030	73.2785	2.31901	0.402841	5.75663	8.58e-09	6.17e-08	0.334293	0.916651	0.52854	2.16303	2.37595	2.01714
AT1G73880	74.9889	2.3494	0.408383	5.75294	8.77e-09	6.3e-08	0.602641	0.633886	0.490102	3.1418	1.85479	1.79743
AT2G11780	381.789	8.25045	1.4355	5.74745	9.06e-09	6.5e-08	0.073501	0	0.010891	15.499	5.31877	2.23502
AT4G14805	12.6116	7.33787	1.27687	5.74675	9.1e-09	6.52e-08	0	0	0	1.08983	1.26392	1.35238
AT1G30960	124.767	1.78159	0.310336	5.74082	9.42e-09	6.75e-08	1.81255	1.41928	1.55479	4.08375	5.34073	3.32962
AT5G08540	174.781	1.03852	0.180938	5.73963	9.49e-09	6.79e-08	3.22933	3.71676	3.52037	5.25263	6.3531	4.67123
AT2G40830	233.197	1.32559	0.230992	5.73868	9.54e-09	6.83e-08	3.0745	4.43294	4.39477	7.60902	8.38899	5.73945
AT4G14301	12.1945	7.29029	1.27137	5.7342	9.8e-09	7.01e-08	0	0	0	1.78583	2.1324	2.00893
AT3G24610	18.434	7.88534	1.37525	5.73376	9.82e-09	7.02e-08	0	0	0	0.563852	0.878639	1.24035
AT1G07500	910.014	7.24153	1.263	5.7336	9.83e-09	7.03e-08	0	3.38023	3.70283	291.308	253.193	253.05
AT3G59990	170.634	1.38572	0.241685	5.73357	9.83e-09	7.03e-08	2.17556	2.49016	2.69945	5.69331	5.21285	3.704
AT5G38200	653.042	3.40282	0.593656	5.73197	9.93e-09	7.09e-08	4.7059	1.80756	1.86657	20.7104	22.9728	25.8982
AT1G26800	116.788	1.53284	0.267451	5.73128	9.97e-09	7.12e-08	2.15463	1.93012	2.26782	3.88287	4.77107	5.34512
AT1G11900	19.9258	4.76393	0.831433	5.72978	1.01e-08	7.18e-08	0.012607	0.054204	0.050671	0.685277	1.00647	1.41215
AT3G52780	16.1779	7.69448	1.34294	5.72956	1.01e-08	7.19e-08	0	0	0	0.623972	0.554831	0.946501
AT4G12560	472.024	1.40172	0.244683	5.72874	1.01e-08	7.22e-08	5.02854	8.52989	7.2262	14.8307	13.5552	11.0697
AT5G64510	185.314	3.99464	0.697701	5.72544	1.03e-08	7.36e-08	0.28436	1.23551	0.262621	8.05808	7.12291	6.20376
AT4G08540	246.174	2.21397	0.386949	5.7216	1.06e-08	7.52e-08	2.16396	2.83812	1.57105	8.07135	9.88543	5.37324
AT2G28910	1088.49	1.09277	0.191062	5.71945	1.07e-08	7.61e-08	20.9206	22.8387	24.3034	38.6825	42.4554	28.7947
AT2G42490	6474.02	1.73065	0.303093	5.70997	1.13e-08	8.01e-08	42.4752	49.1405	46.9872	80.8701	154.376	113.127
AT5G49180	29.1677	5.34312	0.936509	5.70536	1.16e-08	8.22e-08	0.029615	0	0.043937	1.42096	0.587123	0.839723
AT4G35520	83.9301	3.1327	0.5494	5.70203	1.18e-08	8.38e-08	0.09023	0.192065	0.315743	1.46569	1.68101	0.860793
AT2G24320	18.5977	4.38234	0.768613	5.70162	1.19e-08	8.4e-08	0	0.110212	0.080334	0.954829	0.950085	1.23549
AT1G54210	131.325	1.71871	0.301489	5.70074	1.19e-08	8.43e-08	4.55297	4.511	3.55369	8.89196	13.6291	9.42733
AT4G28910	385.312	1.53059	0.268493	5.70068	1.19e-08	8.44e-08	3.32728	5.55967	5.30062	9.6161	9.28695	11.5806
AT4G02870	26.4107	8.40287	1.47481	5.69759	1.22e-08	8.58e-08	0	0	0	1.61655	0.973277	2.88886
AT5G48390	99.6862	2.34692	0.41226	5.69283	1.25e-08	8.81e-08	0.268079	0.527863	0.723877	2.17884	1.7112	1.88813
AT3G03160	142.645	1.40767	0.247334	5.69138	1.26e-08	8.88e-08	4.71118	6.01218	3.93104	9.6602	10.922	8.79686
AT5G23090	37.6881	2.77279	0.487253	5.69065	1.27e-08	8.91e-08	0.51606	0.399297	0.261044	1.84929	1.65194	2.71692
AT3G06190	770.71	2.37475	0.417313	5.69057	1.27e-08	8.92e-08	5.75267	6.54417	5.41377	24.7019	32.7244	12.9782
AT5G19450	177.465	1.42134	0.249965	5.68615	1.3e-08	9.13e-08	2.07271	2.41207	1.7754	5.0522	3.86159	4.15503
AT3G14300	13.2801	7.4108	1.30335	5.68595	1.3e-08	9.14e-08	0	0	0	0.249594	0.283071	0.3657
AT1G20440	1762.73	2.18955	0.385099	5.68567	1.3e-08	9.15e-08	28.6465	21.2766	17.2895	61.3678	84.7405	89.2447
AT3G52930	584.412	1.36317	0.239769	5.68535	1.31e-08	9.17e-08	6.14074	9.40335	7.13308	12.1356	17.5006	14.2004
AT3G47348	50.1926	1.80376	0.317381	5.68327	1.32e-08	9.28e-08	8.57852	15.3898	10.274	31.0522	34.5905	24.9078
AT3G09360	790.831	1.68059	0.295837	5.6808	1.34e-08	9.41e-08	8.00079	7.2956	7.17452	13.7181	23.5069	17.7145
AT2G13580	63.1084	1.51092	0.266421	5.67118	1.42e-08	9.93e-08	1.10258	1.1799	0.954934	2.68126	2.28895	2.08377
AT4G29660	193.735	1.90344	0.335874	5.66712	1.45e-08	1.02e-07	5.0736	5.06133	5.96315	20.3058	11.9528	13.1919
AT3G56740	228.538	1.92828	0.34031	5.66625	1.46e-08	1.02e-07	2.30407	3.2019	3.38056	5.87703	11.3195	8.2886
AT4G21705	72.0306	2.91574	0.514931	5.66238	1.49e-08	1.04e-07	0.415856	0.282329	0.489746	1.61085	1.98736	3.35186
AT3G54620	171.647	1.95657	0.345741	5.65905	1.52e-08	1.06e-07	2.21557	1.66267	2.08412	5.05155	5.14216	7.39817
AT5G04890	615.547	4.21748	0.747677	5.64077	1.69e-08	1.18e-07	2.32735	0.61907	3.75728	22.1745	39.9141	34.1047
AT4G27110	14.9217	7.57868	1.34466	5.63614	1.74e-08	1.21e-07	0	0	0	0.633712	0.368322	0.364224
AT2G22240	1132.8	3.17798	0.564141	5.63331	1.77e-08	1.23e-07	2.94404	6.74094	5.52903	16.2223	42.7241	43.1277
AT5G34790	433.695	2.79237	0.495893	5.631	1.79e-08	1.24e-07	1.79417	2.63519	2.53489	19.142	10.3019	6.88705
AT1G54280	23.5317	3.13371	0.556637	5.62972	1.81e-08	1.25e-07	0.032124	0.046022	0.056286	0.39533	0.227807	0.351373
AT1G53550	51.3529	8.39803	1.49197	5.62883	1.81e-08	1.26e-07	0	0	0.018091	1.13396	2.24689	4.73299
AT1G21310	2077.67	1.71633	0.305122	5.62505	1.85e-08	1.28e-07	18.4899	33.3834	25.829	74.1767	69.5939	47.2601
AT1G03860	419.043	2.82021	0.501391	5.62478	1.86e-08	1.29e-07	4.57801	3.19845	2.14654	23.4286	17.8253	12.7435
AT4G23890	269.922	1.50471	0.267532	5.62441	1.86e-08	1.29e-07	5.05664	6.68329	5.92955	11.8651	16.4661	9.60129
AT4G20340	292.752	1.05812	0.188271	5.62021	1.91e-08	1.32e-07	4.16131	6.56857	5.55243	8.0267	8.78049	8.54688
AT2G03430	86.1567	2.51875	0.44838	5.61745	1.94e-08	1.34e-07	0.795077	1.65246	0.890765	6.37822	4.63083	3.48175
AT2G17380	1186.8	1.41021	0.251107	5.616	1.95e-08	1.35e-07	41.1818	36.2819	33.3166	69.4459	90.8545	64.8555
AT4G30780	196.714	3.75908	0.669656	5.61344	1.98e-08	1.37e-07	0.406008	0.522848	0.714478	5.2489	2.28333	8.94264
AT3G45830	43.3264	2.16188	0.38536	5.61003	2.02e-08	1.4e-07	0.116479	0.19975	0.178915	0.656861	0.630709	0.399778
AT3G48580	92.5465	2.83608	0.505983	5.6051	2.08e-08	1.44e-07	0.877587	0.724551	1.27004	7.29011	5.3084	2.99527
AT1G27400	2873.94	1.05681	0.18856	5.60463	2.09e-08	1.44e-07	93.2129	104.195	94.4367	141.211	188.649	130.802
AT3G06940	549.793	1.1393	0.203306	5.60387	2.1e-08	1.44e-07	4.28096	6.52841	6.70124	9.93511	10.5371	8.37717
AT3G04380	141.605	2.4423	0.435945	5.6023	2.12e-08	1.46e-07	0.800581	0.987167	1.34725	3.15094	3.16214	5.38472
AT1G18470	1448.46	1.15863	0.206814	5.60228	2.12e-08	1.46e-07	20.9006	20.598	20.7519	29.7147	43.186	34.062
AT1G29770	54.8092	3.07024	0.548052	5.60209	2.12e-08	1.46e-07	0.183218	0.659437	0.411325	1.82126	3.13078	2.9453
AT5G49030	278.758	1.90764	0.340526	5.60204	2.12e-08	1.46e-07	1.34297	1.91306	1.2924	2.57673	4.57058	3.71622
AT3G01100	535.681	3.69493	0.659762	5.60039	2.14e-08	1.47e-07	1.25695	1.08101	1.2025	3.98838	18.3074	13.353
AT1G13900	199.892	2.85952	0.51078	5.59834	2.16e-08	1.49e-07	0.707459	0.858759	1.15184	2.78787	7.9114	4.30928
AT2G21940	610.728	1.98557	0.355086	5.5918	2.25e-08	1.54e-07	6.01429	9.94087	6.58592	15.3179	27.8741	18.8814
AT4G13010	347.303	1.7279	0.309045	5.59109	2.26e-08	1.55e-07	4.40737	7.15591	5.04368	16.7209	14.5447	10.1438
AT5G65810	149.136	1.72068	0.307853	5.58929	2.28e-08	1.56e-07	2.0565	2.93706	3.18411	4.95259	7.78485	7.44716
AT3G09375	35.8494	4.93969	0.885216	5.58021	2.4e-08	1.64e-07	0.021722	0.07128	0.090523	0.71936	1.69942	2.52373
AT3G43485	14.6398	7.5582	1.35465	5.57944	2.41e-08	1.65e-07	0	0	0	0.325452	0.665711	0.399456
AT2G07707	682.097	7.42214	1.3303	5.57928	2.42e-08	1.65e-07	0.005971	2.08726	0.010186	100.773	96.3722	85.4121
AT1G31800	473.768	2.80149	0.502939	5.57023	2.54e-08	1.73e-07	1.96947	3.03492	2.57777	11.2494	21.8776	7.20855
AT1G20140	180.167	2.69329	0.483543	5.56991	2.55e-08	1.74e-07	3.98964	1.96104	2.17736	13.041	11.8078	15.9479
AT5G42820	438.522	1.59925	0.287169	5.56901	2.56e-08	1.75e-07	8.49705	7.9286	6.92995	15.6575	23.0825	14.6216
AT3G27090	8118.61	1.28047	0.229963	5.56814	2.57e-08	1.75e-07	122.633	152.395	159.904	325.067	259.154	210.517
AT3G08690	139.099	3.61511	0.649554	5.56552	2.61e-08	1.78e-07	0.490341	0.638554	2.13531	10.3071	10.7117	6.93208
AT5G04850	827.199	4.26383	0.766321	5.56403	2.64e-08	1.79e-07	2.79594	3.24218	4.89348	68.45	13.5948	71.8899
AT1G50400	109.466	7.28589	1.31002	5.56166	2.67e-08	1.82e-07	0.133237	0	0	3.82909	8.53089	6.35914
AT3G45010	112.493	2.57652	0.463608	5.55754	2.74e-08	1.86e-07	0.600051	1.01438	0.858919	5.58482	2.9092	2.64224
AT1G04930	138.553	1.92258	0.346229	5.55291	2.81e-08	1.9e-07	1.46986	1.89418	2.02472	6.49254	5.61968	3.37006
AT1G15910	169.968	2.27196	0.409172	5.55258	2.81e-08	1.91e-07	0.682762	0.983443	1.49221	4.93356	3.35541	3.08427
AT5G54870	71.6783	1.5103	0.272271	5.54704	2.91e-08	1.97e-07	0.712184	0.929462	1.06562	1.62362	2.02851	2.14374
AT4G26800	51.2607	1.96757	0.354738	5.54654	2.91e-08	1.97e-07	0.351162	0.597416	0.551445	1.25115	1.90739	1.2209
AT5G51130	410.576	12.3634	2.23035	5.54327	2.97e-08	2.01e-07	0	0	0	2.65635	78.0001	7.61663
AT2G32910	236.805	3.90546	0.704725	5.54182	2.99e-08	2.02e-07	0.241711	0.835993	0.569801	2.54665	7.17607	8.53065
AT1G14410	226.986	3.29944	0.596067	5.53535	3.11e-08	2.1e-07	1.3231	1.90207	1.72216	5.03547	13.6259	17.8364
AT5G06370	977.682	2.5183	0.455229	5.53193	3.17e-08	2.14e-07	5.46737	14.6661	14.8639	55.8385	42.2066	49.1306
AT5G37670	48.7556	5.60531	1.01378	5.52914	3.22e-08	2.17e-07	0	0.041436	0.373958	6.17258	4.55971	7.31061
AT1G64560	71.8574	3.53912	0.640895	5.52215	3.35e-08	2.25e-07	0.530647	1.6965	1.06519	14.7855	9.41969	5.13234
AT2G42520	364.641	1.23993	0.224638	5.51967	3.4e-08	2.28e-07	4.01095	4.48952	4.1379	7.51631	6.40665	8.55119
AT1G36732	474.478	2.30322	0.417489	5.51683	3.45e-08	2.32e-07	3.90067	2.54101	2.56902	11.2556	15.1786	8.12043
AT4G00231	145.824	1.72643	0.313134	5.51338	3.52e-08	2.36e-07	1.59628	1.81077	1.63288	3.8129	5.7603	3.13449
AT4G35000	510.649	1.30187	0.236399	5.5071	3.65e-08	2.44e-07	8.59425	12.9266	10.3588	21.1015	22.7142	15.2569
AT1G12810	486.723	2.11434	0.384382	5.50061	3.78e-08	2.53e-07	6.51581	9.68025	15.4279	29.7703	41.4771	31.1767
AT4G29520	259.773	3.45252	0.627909	5.49845	3.83e-08	2.56e-07	0.783405	1.81398	2.44281	19.9213	14.5494	6.73757
AT5G12010	42.2093	1.76278	0.320646	5.4976	3.85e-08	2.57e-07	0.373139	0.610303	0.478334	1.31938	1.40293	1.00412
AT5G15660	33.0966	6.84559	1.24524	5.49741	3.85e-08	2.57e-07	0	0.036788	0	1.89575	0.938121	2.03762
AT3G02990	491.778	4.22151	0.768446	5.49356	3.94e-08	2.63e-07	1.21198	0.343818	1.92016	9.46401	19.2168	20.951
AT4G25225	116.345	2.56191	0.466437	5.49251	3.96e-08	2.64e-07	4.38843	3.30908	4.00954	14.317	27.2442	11.7159
AT5G23235	455.035	2.01667	0.3676	5.48604	4.11e-08	2.73e-07	1.70543	3.60774	3.63581	7.41519	11.0866	8.44922
AT1G18510	10.9196	7.12931	1.29976	5.48511	4.13e-08	2.75e-07	0	0	0	0.791623	0.980403	1.13136
AT5G07330	23.3383	8.22851	1.50041	5.48419	4.15e-08	2.76e-07	0	0	0	3.40634	4.72384	1.22615
AT3G52080	31.9986	4.43486	0.808803	5.48324	4.18e-08	2.77e-07	0	0.056325	0.075765	0.854233	0.914467	0.589862
AT5G57370	116.273	2.00007	0.364863	5.48172	4.21e-08	2.8e-07	2.32174	1.96351	1.61387	7.17744	6.76492	4.27233
AT2G33720	23.8029	5.77324	1.05339	5.48064	4.24e-08	2.81e-07	0	0.093434	0	0.965098	1.65044	1.11523
AT2G43370	224.929	4.31867	0.788059	5.48013	4.25e-08	2.82e-07	0.38798	0.356404	1.74947	16.9354	12.2653	8.17911
AT2G18193	100.354	5.26941	0.962158	5.47666	4.33e-08	2.87e-07	0.181621	0.107287	0.050341	7.26733	3.19898	1.00894
AT4G15200	57.5402	7.67344	1.40346	5.46752	4.56e-08	3.02e-07	0	0	0.017256	1.01677	0.851505	2.84465
AT5G62300	678.477	1.18357	0.216718	5.46132	4.73e-08	3.12e-07	22.5991	32.1462	28.7853	50.1216	55.6317	37.039
AT2G35635	445.734	1.09273	0.200104	5.46082	4.74e-08	3.13e-07	17.2845	17.7337	17.4303	32.7839	28.548	23.435
AT3G12740	1778.48	1.4477	0.265142	5.46011	4.76e-08	3.14e-07	31.1487	28.6449	23.6773	54.2051	70.3278	49.6339
AT5G64750	61.7314	4.62383	0.846883	5.45982	4.77e-08	3.14e-07	0.161593	0.149742	0.070202	4.01237	0.856174	2.46504
AT1G06320	10.3369	7.0503	1.29146	5.45918	4.78e-08	3.15e-07	0	0	0	0.889298	0.998487	1.08606
AT2G47390	231.806	2.3387	0.42842	5.4589	4.79e-08	3.16e-07	1.05716	0.94045	1.04757	3.27984	6.01934	2.53084
AT5G13700	151.53	3.85155	0.706602	5.45081	5.01e-08	3.3e-07	0.857725	0.352501	0.286856	5.70056	3.43138	7.87753
AT1G80470	19.6168	6.09735	1.11949	5.44654	5.14e-08	3.37e-07	0.036938	0	0	0.801501	0.698032	0.9112
AT5G17250	359.107	1.45024	0.266363	5.44459	5.19e-08	3.41e-07	2.6708	3.11269	3.0326	6.64836	7.36476	4.27411
AT3G60935	46.1781	6.76722	1.24296	5.44443	5.2e-08	3.41e-07	0.005884	0	0.021249	1.83892	0.670107	0.387063
AT3G61790	122.406	1.2448	0.228654	5.44406	5.21e-08	3.42e-07	1.94009	2.74037	2.11452	3.50927	4.73707	3.8984
AT3G10820	734.555	2.89516	0.531917	5.44289	5.24e-08	3.44e-07	3.09463	3.62146	3.65924	26.7119	40.6954	12.0033
AT4G02370	278.222	1.83172	0.336558	5.44252	5.25e-08	3.44e-07	7.24461	6.109	4.83629	15.0809	21.0996	13.7149
AT5G59580	20.3226	5.11714	0.9412	5.43682	5.42e-08	3.55e-07	0	0.079582	0.002531	1.16064	0.796065	0.576553
AT4G04180	136.163	1.7994	0.331161	5.4336	5.52e-08	3.61e-07	1.4742	1.09255	1.00767	3.36253	3.65896	2.61501
AT2G47990	31.9	1.81757	0.334583	5.43233	5.56e-08	3.63e-07	0.247593	0.370043	0.379218	0.83509	1.01587	0.850667
AT1G21680	240.314	2.08346	0.384538	5.4181	6.02e-08	3.92e-07	1.83172	1.88614	1.3937	4.26684	7.98182	4.41727
AT1G02410	114.745	1.26081	0.233008	5.411	6.27e-08	4.06e-07	2.25958	2.53993	2.76525	4.40908	5.57011	3.70378
AT1G07350	736.026	2.70047	0.499347	5.408	6.37e-08	4.13e-07	3.92472	9.72535	4.31487	20.5574	30.9089	35.2479
AT5G20900	2195.5	1.16186	0.21486	5.40752	6.39e-08	4.14e-07	52.6343	58.9205	53.4496	75.312	97.9325	105.145
AT2G32820	20.7234	8.05243	1.49038	5.40295	6.56e-08	4.25e-07	0	0	0	1.50602	0.531768	1.42167
AT5G32112	56.2534	7.64007	1.4142	5.40241	6.58e-08	4.26e-07	0.036391	0	0	6.59267	2.21196	1.75511
AT4G26190	880.083	3.65925	0.677383	5.40203	6.59e-08	4.27e-07	0.476874	1.81221	2.68671	18.2711	16.8947	11.0544
AT1G62600	65.1102	2.44276	0.452618	5.39697	6.78e-08	4.38e-07	0.381396	0.920576	0.443584	1.95279	2.37469	2.7484
AT2G01190	411.215	2.82304	0.523131	5.39642	6.8e-08	4.4e-07	2.07086	2.24599	0.851419	11.4112	7.72065	8.79325
AT5G46250	4873.4	1.54918	0.287084	5.39628	6.8e-08	4.4e-07	64.2528	72.5475	71.2978	189.238	167.527	104.705
AT4G25220	163.029	3.22212	0.597466	5.39297	6.93e-08	4.47e-07	1.03705	0.748763	0.498732	2.86485	6.23159	7.52975
AT5G52820	1335.82	1.36683	0.253539	5.39099	7.01e-08	4.52e-07	16.5711	20.4399	21.8186	34.7486	50.195	29.7927
AT2G15810	6506.54	7.65358	1.42015	5.38926	7.07e-08	4.56e-07	0.977868	0.414696	0.683911	1.36985	185.839	140.241
AT2G46470	245.551	3.54116	0.658378	5.37861	7.51e-08	4.82e-07	0.93965	1.36569	0.827563	3.31058	14.1179	10.4562
AT5G12460	10.8424	7.12105	1.32482	5.37509	7.65e-08	4.91e-07	0	0	0	0.390043	0.58218	0.627465
AT5G20920	1820.14	1.23903	0.230637	5.37222	7.78e-08	4.98e-07	29.8923	51.5661	39.363	63.4316	76.8276	68.5913
AT4G16100	306.796	1.45235	0.270467	5.36977	7.88e-08	5.05e-07	4.76803	5.13872	4.96249	7.77645	10.8135	12.1619
AT3G43690	731.816	2.27806	0.424363	5.3682	7.95e-08	5.1e-07	4.07629	4.72159	3.72809	9.9622	13.9007	21.7952
AT3G55620	1566.82	1.54756	0.288401	5.36599	8.05e-08	5.15e-07	23.8502	34.9104	38.8673	84.6266	76.7989	52.5554
AT5G32022	13.2958	7.41958	1.38308	5.36455	8.12e-08	5.19e-07	0	0	0	1.85249	3.07625	1.24698
AT5G37400	12.9588	3.60143	0.671768	5.36113	8.27e-08	5.29e-07	0.037404	0.023914	0.02949	0.421398	0.412742	0.321742
AT3G21805	48.025	2.78876	0.520538	5.35745	8.44e-08	5.39e-07	5.39968	5.80207	6.00408	46.8353	22.8689	21.1156
AT3G46640	221.883	3.5497	0.662948	5.35442	8.58e-08	5.47e-07	1.48209	0.928357	0.584668	4.6541	12.3146	12.1082
AT3G04715	14.6866	5.0702	0.947324	5.35213	8.69e-08	5.54e-07	0.042397	0.02665	0	0.94734	0.922423	1.17185
AT5G17830	19.8772	2.67823	0.500625	5.34979	8.81e-08	5.61e-07	0.129771	0.116192	0.147945	0.601901	0.595451	0.850303
AT4G31230	41.6009	4.0095	0.749634	5.34861	8.86e-08	5.64e-07	0.031218	0.175047	0.043932	0.661251	1.4474	1.03568
AT1G55310	468.706	2.65093	0.495761	5.34719	8.93e-08	5.69e-07	5.23871	2.83551	5.62785	27.2866	27.7701	12.8259
AT2G39050	339.188	1.75566	0.328373	5.34653	8.97e-08	5.7e-07	3.33006	7.20692	5.79108	14.0759	12.32	14.3302
AT2G06040	930.38	1.82514	0.341434	5.34552	9.02e-08	5.73e-07	5.15485	7.56331	8.14485	24.8755	16.7771	13.6675
AT4G30975	36.5645	2.37981	0.445333	5.3439	9.1e-08	5.78e-07	0.859325	0.51846	0.577289	2.27936	3.62143	2.35966
AT1G45165	14.5978	20.8847	3.91028	5.34098	9.24e-08	5.87e-07	0	0	0	0	0	5.17711
AT3G07370	1843.83	3.12266	0.584859	5.33916	9.34e-08	5.93e-07	4.7382	17.0074	17.1131	58.6028	99.057	90.5868
AT3G22980	26.0606	2.60715	0.488415	5.33799	9.4e-08	5.96e-07	0.059148	0.137099	0.10171	0.500212	0.566408	0.31687
AT2G07769	14.5749	5.06158	0.948485	5.33649	9.48e-08	6.01e-07	0.042802	0.024175	0.076461	1.95096	2.64428	3.14902
AT3G55220	131.432	1.75209	0.328407	5.33511	9.55e-08	6.05e-07	0.497223	0.60437	0.964872	1.52734	2.08738	1.6288
AT2G07798	78.4823	5.17066	0.969346	5.33417	9.6e-08	6.08e-07	0.202377	0.139001	0	3.66014	3.1508	3.36846
AT5G64730	348.076	1.30783	0.245187	5.334	9.61e-08	6.08e-07	7.67843	6.51122	7.97464	16.2548	13.8653	11.6416
AT3G62760	27.2994	5.96708	1.11872	5.33383	9.62e-08	6.08e-07	0	0.169339	0	2.2445	2.10492	3.56146
AT3G09385	27.3563	6.57991	1.2338	5.33304	9.66e-08	6.11e-07	0	0.020529	0.018384	0.7727	1.51251	2.19861
AT1G11950	246.593	1.25632	0.23558	5.33288	9.67e-08	6.11e-07	2.14918	1.89224	2.39144	3.8638	3.51194	4.26462
AT4G19640	2998.04	1.04757	0.196452	5.33245	9.69e-08	6.12e-07	90.2821	75.9197	85.6403	132.678	144.035	119.909
AT4G37430	14.1808	20.8478	3.91038	5.33141	9.75e-08	6.15e-07	0	0	0	0	0	1.78906
AT1G21950	9.71998	6.96295	1.30644	5.3297	9.84e-08	6.21e-07	0	0	0	0.712417	0.959926	0.997218
AT5G49520	70.5083	1.86427	0.349974	5.32686	9.99e-08	6.3e-07	0.621973	0.721283	0.872596	1.51176	2.72959	1.8773
AT5G53120	13.9722	20.8274	3.91043	5.3261	1e-07	6.33e-07	0	0	0	0	0	2.28883
AT5G14030	13.8843	20.8151	3.91046	5.32294	1.02e-07	6.43e-07	0	0	0	4.61063	0	0
AT3G24615	12.4438	4.05815	0.762825	5.3199	1.04e-07	6.54e-07	0.094458	0.701696	0.544066	6.75369	8.68129	6.71757
AT1G77230	500.467	1.53384	0.288368	5.31904	1.04e-07	6.57e-07	3.07475	5.54132	4.76546	10.2848	11.2656	7.43663
AT3G06850	131.562	3.04035	0.57203	5.31502	1.07e-07	6.71e-07	0.96225	0.71342	0.279377	4.22865	4.55326	3.82557
AT1G33510	21.1095	6.20667	1.16838	5.31218	1.08e-07	6.81e-07	0	0	0.07172	1.71581	0.981038	1.26747
AT3G57910	373.433	1.67603	0.31563	5.31011	1.1e-07	6.88e-07	4.13912	7.56391	8.7069	17.062	17.3067	14.1665
AT4G08510	753.388	1.35314	0.254993	5.30658	1.12e-07	7.01e-07	4.76795	7.85258	7.38124	14.771	13.0971	10.3494
AT3G01311	159.461	6.68007	1.26086	5.29802	1.17e-07	7.33e-07	0	0.080245	0.35355	21.428	8.90169	5.37539
AT5G46170	154.121	1.96542	0.371336	5.29283	1.2e-07	7.53e-07	0.960349	1.99205	1.99273	5.72602	4.99042	3.70517
AT3G09630	103.798	1.02632	0.193927	5.2923	1.21e-07	7.55e-07	1.67828	2.12244	1.928	3.19557	3.0344	2.55902
AT3G55040	495.172	2.95077	0.557618	5.29174	1.21e-07	7.57e-07	4.35034	5.22156	3.92483	11.3654	31.7314	35.875
AT5G35735	124.017	1.73693	0.328236	5.29172	1.21e-07	7.57e-07	1.6475	2.26813	1.28659	4.3469	5.27405	3.58851
AT3G48710	196.326	1.95562	0.370006	5.28538	1.25e-07	7.83e-07	1.32945	2.67387	2.27254	4.363	7.49949	6.2962
AT3G22330	224.689	1.56997	0.297061	5.285	1.26e-07	7.84e-07	2.19317	2.56134	2.07823	4.51384	6.92256	3.99535
AT1G09940	275.715	2.8538	0.539991	5.28491	1.26e-07	7.85e-07	2.02658	0.943014	1.04471	7.67327	5.61102	9.28886
AT1G01720	928.632	1.9203	0.363537	5.28226	1.28e-07	7.95e-07	11.8763	13.7315	13.2348	25.3205	34.804	50.0706
AT5G21060	115.161	1.6107	0.305026	5.28055	1.29e-07	8.02e-07	1.7183	1.81516	1.57102	3.45572	3.48897	4.88739
AT3G06760	1080.11	1.90041	0.3599	5.28039	1.29e-07	8.03e-07	20.7408	19.5289	18.6859	77.9319	45.5532	43.5404
AT2G21290	357.858	1.56121	0.295954	5.27516	1.33e-07	8.25e-07	18.7651	16.2953	14.564	32.3119	47.5964	32.3367
AT3G51780	80.5586	1.30559	0.247569	5.27365	1.34e-07	8.32e-07	1.50837	2.0093	1.52305	2.76472	3.20817	3.40914
AT3G60176	15.876	3.06296	0.580833	5.27339	1.34e-07	8.33e-07	0.070418	0.214991	0.1002	0.936381	1.08291	0.715796
AT3G56070	237.58	1.35926	0.257926	5.26998	1.36e-07	8.47e-07	4.89788	7.86151	6.83448	13.8223	14.2458	9.68158
AT1G42440	1501.7	1.00017	0.189806	5.26944	1.37e-07	8.5e-07	13.5303	17.2546	17.5311	19.9356	28.2219	24.5088
AT2G07774	44.1621	2.72575	0.517363	5.26855	1.38e-07	8.53e-07	0.599561	1.1911	1.1121	2.97719	5.27701	6.49002
AT2G01270	811.167	1.04336	0.198151	5.26549	1.4e-07	8.67e-07	10.3664	11.6307	12.3678	15.2159	22.1326	16.2306
AT4G34300	67.6945	9.7624	1.8541	5.26531	1.4e-07	8.67e-07	0	0	0	9.89908	0.954809	3.21786
AT4G11920	294.689	1.46775	0.278763	5.26523	1.4e-07	8.68e-07	2.32267	4.39548	4.30967	7.07941	8.30482	7.31696
AT2G21000	11.1201	7.1626	1.36054	5.26451	1.41e-07	8.71e-07	0	0	0	0.787189	1.47564	0.821321
AT1G71370	19.9497	7.99989	1.51997	5.26319	1.42e-07	8.77e-07	0	0	0	1.0958	0.612636	0.287326
AT1G16260	50.4543	2.7957	0.531389	5.26113	1.43e-07	8.86e-07	0.313546	0.258583	0.097235	1.05447	1.54459	1.05222
AT4G01200	18.1878	2.71542	0.51627	5.25969	1.44e-07	8.93e-07	0.09157	0.165224	0.249748	0.863615	0.853535	1.06047
AT1G33350	291.505	8.03008	1.52672	5.25968	1.44e-07	8.93e-07	0.102553	0	0	9.90165	8.52587	6.84839
AT3G63300	290.986	1.76969	0.336546	5.25839	1.45e-07	8.98e-07	2.52412	3.90531	3.11321	5.5396	9.87426	8.87289
AT5G66120	242.65	1.90345	0.362003	5.2581	1.46e-07	8.99e-07	4.04441	3.84837	2.22369	9.69557	10.1912	7.4235
AT1G49405	19.235	5.48279	1.04303	5.25662	1.47e-07	9.06e-07	0	0	0.193446	2.02108	3.32735	2.7419
AT4G16390	72.2361	1.70021	0.32346	5.25631	1.47e-07	9.07e-07	0.511189	0.885002	0.527404	1.4921	1.90385	1.33346
AT4G23540	434.223	1.4186	0.269892	5.25616	1.47e-07	9.08e-07	2.82097	3.07714	2.88422	6.62087	7.08019	4.16922
AT3G22090	119.166	7.14907	1.36054	5.2546	1.48e-07	9.15e-07	0	0	0.539809	15.0159	23.5832	20.2775
AT5G15480	12.1253	7.2778	1.38539	5.25326	1.49e-07	9.21e-07	0	0	0	0.546012	0.482211	0.916591
AT2G45920	213.225	1.84664	0.351889	5.2478	1.54e-07	9.48e-07	1.51373	3.25019	2.5886	5.16296	7.5675	6.88366
AT2G16070	97.2701	1.79563	0.342315	5.24556	1.56e-07	9.59e-07	0.877848	1.75019	2.07272	4.05253	4.2827	3.89878
AT3G14595	1313.21	1.11173	0.211951	5.2452	1.56e-07	9.6e-07	40.0992	57.6638	51.5393	76.809	99.5964	66.4909
AT5G15650	273.264	1.35369	0.258498	5.23677	1.63e-07	1e-06	4.03705	5.73914	3.44483	8.55116	8.8925	8.04752
AT1G43890	25.2375	3.55599	0.679408	5.23396	1.66e-07	1.02e-06	0.104556	0.137174	0.194314	2.4212	1.00408	1.10328
AT5G27510	10.4738	7.06696	1.35036	5.23338	1.66e-07	1.02e-06	0	0	0	0.998577	0.600447	0.642584
AT4G29330	616.356	2.60049	0.497154	5.23076	1.69e-07	1.04e-06	3.19473	8.27051	10.2647	30.0168	28.7102	37.9352
AT5G47030	324.92	1.31729	0.251942	5.22856	1.71e-07	1.05e-06	6.71729	10.2642	8.19269	18.9926	14.9348	13.1428
AT1G63760	217.132	1.18394	0.22653	5.22643	1.73e-07	1.06e-06	3.19859	2.69529	3.19573	4.94409	6.16895	4.67458
AT4G11220	827.818	3.2874	0.629116	5.22544	1.74e-07	1.06e-06	4.34838	5.98831	5.3077	26.0425	73.1998	18.0055
AT1G67250	335.623	1.85296	0.354869	5.22153	1.77e-07	1.09e-06	9.70067	8.64134	9.54695	32.3995	28.1942	16.4522
AT1G60420	198.618	2.14329	0.410622	5.21961	1.79e-07	1.1e-06	1.9869	1.57095	1.18029	5.47257	4.15699	6.38897
AT1G79230	969.781	1.48249	0.284101	5.21817	1.81e-07	1.1e-06	14.0685	17.1863	11.9147	23.2833	35.746	31.5271
AT1G63010	399.608	3.08527	0.591285	5.2179	1.81e-07	1.1e-06	0.859368	1.5697	1.75375	13.7736	4.73068	7.13809
AT5G52600	30.1382	3.18212	0.610259	5.21437	1.84e-07	1.12e-06	0.133694	0.691991	0.287656	2.06784	3.12322	2.49536
AT5G02020	447.082	1.19575	0.229335	5.21401	1.85e-07	1.13e-06	10.0527	7.54515	11.2623	17.5689	16.4755	15.4496
AT5G45180	16.3036	7.70569	1.47791	5.21392	1.85e-07	1.13e-06	0	0	0	1.00313	0.361985	0.906431
AT3G61260	546.597	1.4278	0.273852	5.21375	1.85e-07	1.13e-06	16.4223	13.0973	13.7206	27.451	36.4541	25.2925
AT3G23400	235.4	1.17544	0.225594	5.2104	1.88e-07	1.15e-06	5.20136	5.98743	5.65393	7.53503	11.0181	10.1655
AT4G28020	99.9585	2.68748	0.516099	5.20729	1.92e-07	1.17e-06	1.18297	1.06287	0.435137	4.81511	5.05846	3.54879
AT4G26750	37.7597	1.63777	0.314714	5.20399	1.95e-07	1.18e-06	0.480663	0.588042	0.459282	1.3227	1.27156	0.999966
AT1G02000	89.0286	1.32284	0.254401	5.19981	1.99e-07	1.21e-06	1.12365	1.33336	1.27786	2.8431	2.27095	1.94886
AT3G58680	1118.3	1.68598	0.324512	5.19545	2.04e-07	1.24e-06	31.6213	31.1314	23.1623	58.0004	93.0365	60.5348
AT1G59640	114.803	2.79681	0.538821	5.19062	2.1e-07	1.27e-06	1.02913	0.60253	0.837959	4.75409	3.0046	4.88593
AT2G38340	8.99286	6.84973	1.32138	5.18376	2.17e-07	1.31e-06	0	0	0	0.806778	0.633435	0.508738
AT4G17140	6924.15	1.71132	0.330347	5.18037	2.21e-07	1.34e-06	13.3308	9.2898	9.15334	22.9769	30.0788	26.8845
AT1G11230	10.5473	7.07588	1.36639	5.17854	2.24e-07	1.35e-06	0	0	0	0.599282	0.484618	0.874914
AT1G10910	356.024	3.16921	0.612029	5.17821	2.24e-07	1.35e-06	0.517708	1.34688	2.46277	10.7761	9.9689	8.03519
ATMG00320	8.47057	6.76099	1.30654	5.17473	2.28e-07	1.38e-06	0	0	0	1.38067	1.28335	1.45296
AT1G09080	344.926	5.04913	0.976118	5.17267	2.31e-07	1.39e-06	0.561491	0.330961	0.308113	23.6719	2.89635	4.94419
AT2G35510	420.11	2.15331	0.417138	5.1621	2.44e-07	1.47e-06	3.75975	2.59316	2.28067	11.5223	7.50554	10.4382
AT1G78090	90.3433	2.4942	0.483427	5.15941	2.48e-07	1.49e-06	0.367246	1.15225	1.06395	2.95001	4.15774	3.74252
AT3G49590	299.262	3.38752	0.656727	5.15818	2.49e-07	1.5e-06	1.14171	0.733132	0.989272	3.98372	5.46382	13.1184
AT3G05510	211.037	1.04748	0.203098	5.15752	2.5e-07	1.5e-06	3.73598	3.4367	3.22178	5.57904	5.39885	5.36476
AT1G52320	24.0149	2.10644	0.408506	5.15646	2.52e-07	1.51e-06	0.15687	0.149863	0.164291	0.553822	0.523039	0.834998
AT2G04360	237.735	1.32036	0.25624	5.15282	2.57e-07	1.54e-06	3.50931	4.93314	6.08876	7.93801	9.53221	9.65648
AT1G48440	300.995	1.06029	0.205862	5.1505	2.6e-07	1.56e-06	10.3598	15.6932	11.64	19.1437	22.421	17.4924
AT5G11300	42.7718	2.47729	0.481845	5.14126	2.73e-07	1.63e-06	0.306283	0.38303	0.245039	1.93675	1.27915	0.909136
AT1G61720	10.2659	7.03846	1.36915	5.14074	2.74e-07	1.64e-06	0	0	0	0.41298	0.475586	0.723936
AT5G10695	51.04	3.37006	0.655845	5.1385	2.77e-07	1.65e-06	0.977452	0.498058	0.519493	7.2011	2.86362	6.24745
AT1G33970	199.807	1.76864	0.344267	5.1374	2.79e-07	1.66e-06	2.25404	3.16446	2.89203	6.07915	10.8362	5.44871
AT1G28550	13.8031	7.46818	1.45491	5.13308	2.85e-07	1.7e-06	0	0	0	0.708686	1.39937	1.97216
AT1G53850	1025.03	1.12684	0.219537	5.13281	2.85e-07	1.7e-06	21.6308	31.0056	30.4508	53.4266	40.6248	41.6548
AT1G23820	2351.52	1.44024	0.280669	5.13145	2.88e-07	1.71e-06	36.4729	41.6986	39.7326	63.148	110.408	69.3402
AT4G05020	1098.72	2.29027	0.446532	5.12901	2.91e-07	1.74e-06	4.41623	8.80232	7.89562	16.3174	28.5936	32.3258
AT5G64060	89.8812	3.45553	0.673975	5.12709	2.94e-07	1.75e-06	0.475978	0.494774	0.179221	5.09408	2.97539	1.81669
AT2G10600	14.6078	5.6722	1.10633	5.12704	2.94e-07	1.75e-06	0.001542	0	0.004737	0.287863	0.35323	0.248024
AT4G08170	8.05349	6.68947	1.30533	5.12473	2.98e-07	1.77e-06	0	0	0	0.521097	0.465625	0.45056
AT1G64600	444.624	1.92499	0.375757	5.12295	3.01e-07	1.79e-06	4.43262	5.26572	4.32737	8.55695	18.7548	13.2034
AT5G51740	90.8904	2.50777	0.489773	5.12027	3.05e-07	1.81e-06	0.807899	0.850969	0.463191	2.61509	2.32714	4.25631
AT5G64200	1329.81	1.36963	0.267757	5.11518	3.13e-07	1.86e-06	15.8527	24.7646	23.5932	38.7972	51.8075	31.0943
AT4G02230	6979.11	1.17971	0.230786	5.11171	3.19e-07	1.89e-06	174.902	230.988	239.249	326.409	471.213	304.531
AT3G19700	15.1059	7.59663	1.48848	5.10362	3.33e-07	1.97e-06	0	0	0	0.475337	0.170616	0.201514
AT1G32340	878.158	1.24126	0.243295	5.10185	3.36e-07	1.99e-06	9.30985	8.43387	9.82571	13.5547	16.9109	18.8447
AT5G07600	8.17178	6.71376	1.31628	5.10056	3.39e-07	2e-06	0	0	0	0.705661	0.699321	0.502473
AT1G63170	157.757	1.09973	0.215628	5.1001	3.39e-07	2.01e-06	1.97477	3.21011	3.13199	4.31159	4.64808	4.32339
AT3G55310	10.1943	7.02632	1.37966	5.09278	3.53e-07	2.08e-06	0	0	0	0.853516	0.451739	0.724966
AT2G36070	213.885	2.5385	0.498635	5.09089	3.56e-07	2.1e-06	1.0062	1.65356	1.64153	8.594	3.39851	6.61717
ATMG01120	8.14627	6.71018	1.31888	5.08781	3.62e-07	2.14e-06	0	0	0	1.5885	2.17092	2.02685
AT1G80380	158.506	1.48794	0.29246	5.08766	3.63e-07	2.14e-06	2.31512	1.84855	2.0392	3.76563	4.24285	5.09666
AT4G30935	869.453	1.59246	0.313374	5.08166	3.74e-07	2.21e-06	9.90973	12.2798	12.7646	29.1352	18.7829	30.7252
AT5G62290	139.557	5.00776	0.986541	5.07608	3.85e-07	2.27e-06	0.121038	1.00856	0.04921	9.09189	9.09431	10.5904
AT5G32440	1179.04	1.5577	0.30691	5.07543	3.87e-07	2.27e-06	24.5921	20.3808	27.6404	63.1798	61.0133	38.9932
AT2G36670	336.393	1.48827	0.293516	5.07047	3.97e-07	2.33e-06	4.31143	4.60844	3.65308	6.64001	10.6518	9.47041
AT1G61640	242.092	2.12835	0.419796	5.06996	3.98e-07	2.34e-06	2.01065	1.60477	1.41428	7.05922	6.63519	3.44162
AT2G07664	11.8589	4.32443	0.853541	5.06645	4.05e-07	2.38e-06	0.089148	0.130822	0.072004	1.79107	2.86027	2.14692
AT4G27790	26.127	4.89106	0.96641	5.06106	4.17e-07	2.44e-06	0	0.085355	0.0805	2.4094	1.25902	0.861644
AT1G65280	228.297	1.90451	0.376396	5.05986	4.2e-07	2.46e-06	2.16512	1.49227	2.18675	3.96078	6.55078	6.27295
AT3G61350	54.596	3.33457	0.659092	5.05933	4.21e-07	2.46e-06	0.298985	0.241361	0.418763	3.14443	1.12045	3.3068
AT1G79915	37.9458	5.21876	1.03162	5.05883	4.22e-07	2.47e-06	0	0.09988	0.137519	1.41348	1.94746	4.29796
AT4G02140	17.8684	5.35059	1.05791	5.05771	4.24e-07	2.48e-06	0	0.133673	0	1.2144	1.6277	0.955694
AT2G40350	8.23216	6.72187	1.32988	5.05448	4.32e-07	2.53e-06	0	0	0	0.894938	1.12736	1.26896
AT5G36210	274.55	3.36351	0.665466	5.05436	4.32e-07	2.53e-06	1.15793	0.706857	0.607832	2.7238	8.09404	8.97891
AT5G60800	206.497	2.71707	0.537769	5.05249	4.36e-07	2.55e-06	2.11586	1.12588	2.86991	13.3676	7.01058	10.2903
AT1G62075	10.1775	7.02442	1.39031	5.0524	4.36e-07	2.55e-06	0	0	0	1.14383	0.88838	1.68106
AT1G22275	83.1465	3.39492	0.67218	5.05061	4.4e-07	2.57e-06	0.050286	0.265799	0.349214	1.559	1.59372	2.05199
AT1G76350	55.1927	1.61307	0.319467	5.04925	4.44e-07	2.59e-06	0.40139	0.505574	0.31165	0.852666	0.927844	1.03761
AT4G20480	192.6	2.656	0.52727	5.03727	4.72e-07	2.75e-06	2.09053	2.78574	1.61096	16.4363	7.98155	6.60307
AT3G53990	5047.37	2.16164	0.429391	5.03421	4.8e-07	2.79e-06	118.106	77.4905	58.739	259.062	345.252	273.007
AT5G01390	85.1735	1.75988	0.349628	5.03358	4.81e-07	2.8e-06	0.846909	1.56205	1.58194	3.52427	2.96819	4.55745
AT2G28110	106.547	2.38848	0.474693	5.03163	4.86e-07	2.83e-06	0.680648	0.999641	1.07397	5.19828	3.76546	2.02408
AT3G53830	1011.24	2.1136	0.420338	5.02832	4.95e-07	2.88e-06	5.57039	13.2223	12.5975	25.1235	39.9584	35.4333
AT4G37550	179.226	1.65949	0.330117	5.02697	4.98e-07	2.89e-06	1.73372	2.23706	2.83845	4.02128	7.03533	5.10344
AT3G58510	766.403	2.24395	0.446809	5.02217	5.11e-07	2.96e-06	3.37668	7.98863	3.20728	16.9529	18.6853	15.9151
AT4G32610	300.396	1.90823	0.380329	5.01732	5.24e-07	3.03e-06	2.75074	3.14434	4.28787	6.2667	10.5978	11.7793
AT1G29660	222.17	1.71976	0.343037	5.01334	5.35e-07	3.09e-06	2.54996	3.48201	4.0686	8.79407	10.8257	5.56258
AT3G13772	124.081	1.941	0.387334	5.01117	5.41e-07	3.13e-06	0.963505	1.0772	1.1523	1.92236	4.19482	3.17688
AT3G55410	169.112	1.54639	0.308673	5.00979	5.45e-07	3.15e-06	1.16931	1.03647	1.00133	3.02327	2.11159	2.00652
AT5G01520	491.455	1.00864	0.201482	5.00611	5.55e-07	3.21e-06	9.96601	9.9329	12.8354	14.8307	19.2171	15.5875
AT3G19210	196.564	2.11321	0.422285	5.00421	5.61e-07	3.24e-06	1.36259	0.808709	1.14407	4.65213	2.75535	3.63443
AT1G09720	12.4882	7.32013	1.46295	5.00367	5.62e-07	3.24e-06	0	0	0	0.299314	0.152073	0.40789
AT5G14440	123.932	1.60171	0.320172	5.00265	5.65e-07	3.26e-06	2.5327	1.76644	2.65569	4.87211	6.56964	4.776
AT1G77160	13.8708	7.47244	1.49419	5.001	5.7e-07	3.29e-06	0	0	0	0.6786	0.463047	1.26989
AT4G04167	24.9947	7.35637	1.47167	4.99866	5.77e-07	3.32e-06	0.01022	0	0	1.43005	1.1122	0.32636
AT1G01210	174.272	1.27369	0.255033	4.99422	5.91e-07	3.4e-06	5.40921	9.24438	7.36427	14.6975	14.1526	10.8482
AT2G40060	230.271	1.2083	0.241947	4.99408	5.91e-07	3.4e-06	5.32517	6.74439	5.51365	12.0402	10.7135	7.94306
AT3G49310	662.118	1.0208	0.204524	4.99108	6e-07	3.45e-06	11.5503	11.465	11.1107	19.2881	15.3306	17.7346
AT5G11910	52.7929	2.27051	0.45509	4.98914	6.06e-07	3.48e-06	0.450797	0.80553	0.793015	3.49946	1.89773	2.09236
AT2G15000	239.926	2.93931	0.589143	4.98912	6.07e-07	3.48e-06	1.81277	6.61139	2.15898	24.3289	15.9141	22.4569
AT1G04770	301.023	2.53727	0.508696	4.98779	6.11e-07	3.5e-06	1.85228	3.7529	4.39787	8.37069	16.2518	18.2572
AT3G10550	722.948	1.15196	0.231051	4.98573	6.17e-07	3.54e-06	5.953	7.94461	6.51394	9.75358	10.8963	13.3318
AT5G52470	740.094	1.60408	0.32178	4.98503	6.2e-07	3.55e-06	12.3914	14.4722	12.4723	35.3516	36.1628	19.4038
AT1G16630	19.4825	6.09658	1.22313	4.98441	6.22e-07	3.56e-06	0	0	0.01541	0.268099	0.625698	0.472604
AT3G10560	17.4339	4.89669	0.982774	4.98252	6.28e-07	3.59e-06	0	0.047038	0.028735	0.377712	0.833487	0.922465
AT3G47120	142.546	1.69582	0.34038	4.98215	6.29e-07	3.6e-06	2.16626	2.63778	1.94157	4.42248	7.67035	4.57345
AT1G54380	78.9732	2.04405	0.410377	4.98092	6.33e-07	3.62e-06	0.533128	0.8984	0.726823	2.45382	2.92865	1.37284
AT4G00550	145.195	2.35593	0.473027	4.98054	6.34e-07	3.63e-06	1.09731	1.15967	0.994328	2.79063	3.49657	6.32734
AT5G52430	87.5273	2.05075	0.41176	4.98045	6.34e-07	3.63e-06	1.04058	0.671791	0.600805	1.99694	2.73102	2.66066
AT4G30790	113.505	2.75725	0.553762	4.97912	6.39e-07	3.65e-06	0.28209	0.453722	0.275538	2.77328	1.04477	1.39997
AT4G00860	1426.33	1.38153	0.277689	4.97511	6.52e-07	3.73e-06	51.1695	66.8701	57.2762	147.757	109.497	86.8529
AT4G27652	58.3454	2.02989	0.408041	4.97472	6.53e-07	3.73e-06	1.38756	2.37854	1.92257	4.19888	5.74391	7.65283
AT1G51670	29.52	2.87667	0.578801	4.97006	6.69e-07	3.82e-06	0.080289	0.403172	0.461931	1.42535	2.03853	1.90106
AT5G13880	7.73355	6.63643	1.33564	4.96873	6.74e-07	3.85e-06	0	0	0	0.48631	0.797359	0.679789
AT1G07920	1373.78	1.21893	0.245422	4.96669	6.81e-07	3.88e-06	15.2422	26.5224	19.8715	32.6949	42.1643	32.5398
AT1G21722	7.73102	6.62824	1.33472	4.966	6.83e-07	3.9e-06	0	0	0	0.667404	0.629615	0.813622
AT2G07746	11.7367	3.97232	0.800162	4.96439	6.89e-07	3.93e-06	0.43186	0.875545	0.987975	9.04871	13.1491	7.73237
AT5G14240	124.629	1.01581	0.204736	4.96156	6.99e-07	3.98e-06	3.03023	3.25038	3.02963	5.39472	4.54566	4.32233
AT4G06660	23.127	4.71318	0.949948	4.96151	6.99e-07	3.98e-06	0.020327	0.021156	0.008028	0.719241	0.188494	0.39058
AT5G40680	22.2928	5.24847	1.0581	4.96029	7.04e-07	4e-06	0	0.077643	0.021021	0.749597	0.852323	1.7623
AT1G52880	140.502	2.85272	0.575324	4.95846	7.11e-07	4.04e-06	0.518857	1.6181	1.10973	8.62294	3.90977	4.83052
AT5G05550	942.552	1.88603	0.380474	4.95706	7.16e-07	4.07e-06	16.9689	14.1612	14.5304	29.9476	62.3266	41.1961
AT1G08710	233.552	2.29974	0.463995	4.95638	7.18e-07	4.08e-06	2.36157	4.61157	2.40077	9.10966	9.56343	15.7066
AT5G20560	29.2833	6.66363	1.34599	4.95074	7.39e-07	4.2e-06	0	0.048714	0	0.97732	1.55053	3.04955
AT4G03295	24.8222	5.42559	1.09719	4.94499	7.61e-07	4.32e-06	0.253545	0.173861	0.876234	38.8774	9.05306	14.6438
AT1G27200	77.2675	1.76159	0.356301	4.94411	7.65e-07	4.34e-06	0.631852	0.910403	0.54817	2.16582	1.46779	1.7084
AT2G44190	52.6734	2.72221	0.550969	4.94077	7.78e-07	4.41e-06	0.432672	0.425405	0.152072	2.0876	1.9821	1.13853
AT1G66070	429.238	2.83266	0.573571	4.93864	7.87e-07	4.45e-06	3.01067	3.95073	4.35496	32.9451	14.9731	9.8585
AT3G20180	14.4364	5.03324	1.01954	4.93679	7.94e-07	4.5e-06	0	0.268341	0	2.91265	2.44607	2.26022
AT1G58122	51.9927	6.17799	1.25249	4.93257	8.12e-07	4.59e-06	0.036313	0.031773	0	3.18325	1.3464	0.415171
AT3G58480	14.1612	5.62757	1.14104	4.93197	8.14e-07	4.6e-06	0.030848	0	0	0.416038	0.620579	0.407426
ATMG00990	11.6666	6.24352	1.26624	4.93076	8.19e-07	4.63e-06	0	0.000109	0	2.30964	1.99372	1.96475
AT3G19950	110.665	1.36035	0.275939	4.9299	8.23e-07	4.65e-06	1.74173	2.43871	2.03949	4.67708	3.25129	4.0394
AT3G05660	89.8026	2.77768	0.563476	4.92955	8.24e-07	4.66e-06	0.430176	0.332754	0.197236	1.02018	1.8383	2.22873
AT5G62030	212.398	1.37445	0.278836	4.92925	8.25e-07	4.66e-06	2.03591	2.47659	2.583	3.43382	4.93325	5.44621
AT1G64142	791.058	1.53879	0.31226	4.92792	8.31e-07	4.69e-06	4.42706	8.97806	6.33086	12.1524	16.8024	13.7634
AT3G10670	2651.36	1.11172	0.225646	4.92682	8.36e-07	4.72e-06	56.7388	50.9928	51.6481	91.8491	100.733	70.1981
AT2G20910	10.7156	4.16765	0.845922	4.92676	8.36e-07	4.72e-06	0.004121	0.009117	0.01557	0.276275	0.233919	0.218713
AT5G04850	27.9146	8.48412	1.72208	4.92666	8.36e-07	4.72e-06	0	0	0	4.59314	1.24012	0.851512
AT1G20510	128.115	3.0521	0.620075	4.92214	8.56e-07	4.82e-06	0.640621	0.535554	0.658343	1.53679	4.985	5.52766
AT2G07688	503.423	2.73478	0.555666	4.92162	8.58e-07	4.83e-06	7.93311	3.70988	3.60229	19.2239	28.1133	31.855
AT1G75780	67.8277	2.07198	0.421047	4.92101	8.61e-07	4.84e-06	0.628683	0.919251	0.554423	2.64611	2.69722	1.40258
AT5G58780	115.512	3.41426	0.693835	4.92086	8.62e-07	4.85e-06	0.239134	1.57334	0.656758	6.37214	6.91806	5.98714
AT2G15430	106.825	1.64587	0.334538	4.91982	8.66e-07	4.87e-06	1.06485	2.13619	2.32855	4.41989	4.66823	3.77835
AT3G06950	48.9225	1.9267	0.392	4.91505	8.88e-07	4.98e-06	0.475776	0.850453	0.864497	1.6163	2.06079	2.56849
AT3G04000	67.7202	2.39031	0.486579	4.91248	8.99e-07	5.05e-06	1.19201	0.866598	0.510383	3.03251	4.67565	2.99109
AT3G17980	92.3646	5.20801	1.06097	4.90871	9.17e-07	5.14e-06	0	0.361562	0.224953	5.74482	7.54483	3.45728
AT2G07726	216.026	5.12991	1.04627	4.90304	9.44e-07	5.29e-06	5.07904	0.86619	0.620783	109.676	42.1862	38.1954
AT4G01310	559.387	1.24242	0.253472	4.90159	9.51e-07	5.32e-06	15.3658	13.3239	12.4609	23.593	29.8083	21.1132
AT2G23170	43.2307	4.39525	0.896931	4.90032	9.57e-07	5.35e-06	0.160531	0.02666	0.012626	1.09457	1.24528	1.48366
AT1G07950	90.6608	1.3541	0.276519	4.89696	9.73e-07	5.44e-06	2.26681	3.69131	2.48751	5.57438	6.17559	4.50196
AT4G30840	592.049	1.85475	0.379113	4.89232	9.97e-07	5.56e-06	9.43129	6.55315	9.14524	17.0545	31.4544	21.237
AT3G17800	450.71	1.64038	0.335393	4.89091	1e-06	5.59e-06	4.05097	6.98276	6.25408	17.6399	11.7989	10.6966
AT5G03750	7.56542	6.59619	1.34934	4.88848	1.02e-06	5.66e-06	0	0	0	0.939299	0.754202	1.15569
AT5G56150	20.6214	3.11693	0.637687	4.88787	1.02e-06	5.68e-06	0.135257	0.307197	0.220539	1.46404	1.00548	2.22518
AT1G32390	16.1385	5.22148	1.06832	4.88756	1.02e-06	5.68e-06	0	0	0.153353	1.38769	1.78088	2.1804
AT4G38640	70.3089	1.24514	0.254979	4.8833	1.04e-06	5.8e-06	0.946391	0.825126	0.796968	1.46939	1.59646	1.57931
AT2G35750	570.946	1.95796	0.401182	4.88048	1.06e-06	5.87e-06	14.5031	31.8143	21.4069	83.0887	66.1069	46.6379
AT1G73240	239.455	1.86611	0.382622	4.87717	1.08e-06	5.97e-06	2.27762	2.15051	2.21013	7.3969	7.53447	3.65162
AT3G24614	11.7806	6.2603	1.28405	4.87545	1.09e-06	6.01e-06	0	0.074719	0	6.39729	5.51082	4.25312
AT4G30480	87.036	2.06787	0.424345	4.87308	1.1e-06	6.08e-06	1.05486	1.79681	0.863134	2.9081	4.88349	4.11816
AT5G35530	395.851	1.20864	0.248089	4.8718	1.11e-06	6.11e-06	7.67148	11.1601	10.3725	16.4324	21.2133	13.1026
AT1G11545	31.048	1.8883	0.387681	4.87077	1.11e-06	6.14e-06	0.637581	0.375354	0.449581	1.40654	1.60855	1.22985
AT5G45930	314.86	3.16311	0.649543	4.86974	1.12e-06	6.17e-06	1.61537	2.01135	2.00507	4.72394	12.4399	20.562
AT5G57110	2027.88	1.46659	0.301255	4.86828	1.13e-06	6.22e-06	11.992	9.75862	16.8184	27.0008	30.5171	23.2764
AT1G04580	36.9634	7.00017	1.43836	4.86676	1.13e-06	6.26e-06	0	0.011805	0	0.86417	0.74291	0.180487
AT1G14640	18.9181	3.63385	0.746702	4.86653	1.14e-06	6.27e-06	0.025896	0.033158	0.089344	0.5681	0.313463	0.642789
AT3G11590	95.1869	2.18562	0.44914	4.86623	1.14e-06	6.28e-06	0.529461	0.903156	0.601889	1.38424	2.96136	2.64046
AT1G29680	14.5377	7.5453	1.5506	4.86606	1.14e-06	6.28e-06	0	0	0	1.48078	1.46968	0.412
AT1G52560	127.604	4.77864	0.982228	4.8651	1.14e-06	6.31e-06	0.209752	1.1425	0.056071	6.83698	8.59356	14.4151
AT1G70380	9.80087	6.97369	1.43476	4.86054	1.17e-06	6.45e-06	0	0	0	0.85204	0.502373	0.347401
AT3G09700	176.817	1.59425	0.328197	4.85759	1.19e-06	6.54e-06	4.6226	6.06834	4.31612	11.9151	14.6622	7.91951
AT5G64370	154.013	2.69173	0.554181	4.85712	1.19e-06	6.55e-06	0.599861	1.42949	1.65679	3.3092	7.47056	6.94546
AT5G50460	1250.01	1.75513	0.361416	4.85625	1.2e-06	6.58e-06	53.6503	62.693	33.2113	120.958	153.882	109.868
AT2G18115	55.8185	3.1457	0.64778	4.85611	1.2e-06	6.58e-06	0.207666	0.672908	0.778547	3.29498	2.40979	5.30279
AT5G19730	54.327	3.03491	0.625086	4.85519	1.2e-06	6.61e-06	0.142679	0.324935	0.685591	2.9421	2.33149	1.8903
AT1G76050	151.46	1.90492	0.392944	4.84781	1.25e-06	6.85e-06	2.00424	1.92388	1.22117	3.59492	5.75819	5.28845
AT2G23930	911.036	1.54216	0.318312	4.84481	1.27e-06	6.94e-06	38.4653	36.7784	33.7621	67.1522	111.952	63.7899
AT3G53500	1038.27	1.0243	0.211509	4.84281	1.28e-06	7.01e-06	19.6582	22.5696	20.4442	25.559	36.4476	34.1696
AT2G32190	419.521	4.47537	0.924288	4.84196	1.29e-06	7.03e-06	4.48688	1.7354	2.25812	92.8823	38.3282	11.6939
AT4G33440	1034.95	4.12236	0.851628	4.84057	1.29e-06	7.08e-06	3.32608	0.626504	4.4017	34.404	23.7517	52.6447
AT1G01730	125.121	2.69327	0.55647	4.83992	1.3e-06	7.11e-06	1.70273	2.17137	0.898334	5.92909	6.15616	11.281
AT4G26020	8.17431	6.71897	1.38868	4.83837	1.31e-06	7.16e-06	0	0	0	0.500765	0.762418	0.331117
AT1G66580	2671.56	1.00228	0.207202	4.83721	1.32e-06	7.2e-06	92.7641	87.2196	83.9285	151.616	123.185	126.07
AT1G78600	301.439	2.38007	0.49212	4.83636	1.32e-06	7.23e-06	2.37017	4.76712	2.48153	15.1565	8.07541	15.4586
AT3G14180	125.963	1.32567	0.274205	4.83459	1.33e-06	7.29e-06	2.04398	1.71507	1.5904	2.98258	3.69411	3.58996
AT1G68050	452.41	3.99324	0.82604	4.8342	1.34e-06	7.3e-06	1.22082	0.429597	1.61791	5.5332	24.8639	10.233
AT4G37530	54.2913	2.38813	0.494142	4.83287	1.35e-06	7.35e-06	0.496021	0.564062	0.813126	2.04602	3.92427	1.65253
AT5G47670	17.7335	4.30743	0.891636	4.83093	1.36e-06	7.42e-06	0	0.136816	0.069581	0.764011	1.54091	0.821172
AT2G01275	18.3248	2.07117	0.428758	4.83062	1.36e-06	7.43e-06	0.268289	0.299983	0.270577	0.818405	0.997612	0.876083
AT2G17860	11.7755	7.23827	1.5003	4.82454	1.4e-06	7.64e-06	0	0	0	0.524737	0.924601	1.54553
AT2G35570	38.4893	2.22988	0.462632	4.81999	1.44e-06	7.81e-06	0.132114	0.302444	0.440105	0.997604	1.21506	0.859101
AT3G10745	11.1251	6.17919	1.28228	4.81893	1.44e-06	7.85e-06	0	0.181685	0	7.93772	8.01329	5.33401
AT3G20541	15.7498	5.78526	1.20099	4.81708	1.46e-06	7.92e-06	0	0	0.133201	1.34116	2.84758	1.93985
AT3G16040	8.39958	6.74716	1.40115	4.81543	1.47e-06	7.98e-06	0	0	0	1.06231	0.855819	1.63043
AT2G15620	879.502	2.0751	0.431014	4.81447	1.48e-06	8.02e-06	5.25449	8.45338	7.55216	12.6374	30.2152	24.3073
AT2G33000	32.86	2.77357	0.576217	4.8134	1.48e-06	8.06e-06	0.221161	0.067291	0.27411	0.958135	1.05571	1.11022
AT2G03370	20.9502	2.84242	0.590553	4.81315	1.49e-06	8.07e-06	0.079737	0.258255	0.098789	0.653431	0.839999	0.982689
AT5G61180	13.2841	4.90924	1.02043	4.81094	1.5e-06	8.15e-06	0	0.114766	0	0.858799	0.781671	0.733184
AT5G58170	12.6706	4.07858	0.847909	4.81016	1.51e-06	8.18e-06	0	0.017848	0.03348	0.375735	0.259871	0.245945
AT2G21380	195.293	1.27926	0.266056	4.80824	1.52e-06	8.25e-06	1.38001	1.48607	1.26347	2.36034	3.26458	2.00859
AT5G46200	8.35734	6.75038	1.40407	4.80772	1.53e-06	8.27e-06	0	0	0	0.227097	0.507201	0.323754
AT1G08520	553.807	3.97919	0.82805	4.80549	1.54e-06	8.36e-06	0.978671	1.42663	1.00808	2.7975	15.9921	21.5662
AT2G45940	10.9721	4.19714	0.874205	4.8011	1.58e-06	8.54e-06	0	0.037923	0.054083	0.637775	0.483027	0.510694
AT3G26500	87.1466	5.42192	1.12954	4.80011	1.59e-06	8.58e-06	0.040203	0.160301	0.131694	5.69901	5.16134	0.396966
AT2G45680	36.4823	1.54171	0.321273	4.79875	1.6e-06	8.63e-06	0.480584	0.533319	0.426127	1.24104	1.07043	0.918886
AT4G33510	419.435	1.22287	0.254837	4.79866	1.6e-06	8.64e-06	4.93827	7.49323	6.01056	9.00333	13.6987	9.56879
AT1G55300	109.97	2.52523	0.526607	4.79529	1.62e-06	8.78e-06	1.15924	2.46528	0.770125	4.93666	6.69849	7.19064
AT1G56410	6.93108	6.47198	1.35053	4.79219	1.65e-06	8.91e-06	0	0	0	0.294001	0.216356	0.209771
AT2G07777	212.933	6.02744	1.25823	4.79042	1.66e-06	8.99e-06	0.005113	1.00281	0.003935	18.4612	16.6735	17.506
AT4G32205	11.3729	3.39532	0.709329	4.78667	1.7e-06	9.15e-06	0.052326	0.141542	0.142843	0.952081	1.39966	1.15242
AT3G60190	1821.17	4.05839	0.84822	4.7846	1.71e-06	9.24e-06	2.62968	3.68605	5.87039	53.5467	90.6755	10.4409
AT2G40290	303.267	1.32586	0.277242	4.78231	1.73e-06	9.34e-06	4.72033	4.57603	5.92711	7.17999	11.5174	9.86342
AT5G12180	15.3161	2.32963	0.4872	4.78168	1.74e-06	9.37e-06	0.116592	0.120457	0.085852	0.386703	0.452113	0.428937
AT2G31060	253.323	1.28376	0.268579	4.77981	1.75e-06	9.45e-06	2.67242	2.87509	2.60379	3.65286	6.04921	4.18508
AT5G37380	111.291	1.68446	0.352482	4.77885	1.76e-06	9.49e-06	1.44916	1.40356	0.90537	2.44961	4.02164	3.09902
AT5G62520	275.152	5.79618	1.214	4.77447	1.8e-06	9.68e-06	0.030369	0.025804	0.630881	13.5104	3.84114	14.0818
AT4G20362	126.879	2.0087	0.420784	4.77371	1.81e-06	9.72e-06	6.11648	5.49932	4.00683	20.587	17.7089	10.3398
AT1G15190	13.0501	4.88324	1.02316	4.77272	1.82e-06	9.76e-06	0	0.091023	0	0.664967	0.732676	0.75283
AT1G30473	6.6155	6.41077	1.34354	4.77156	1.83e-06	9.82e-06	0	0	0	0.214216	0.317924	0.263922
AT1G78040	356.386	1.96325	0.411634	4.76942	1.85e-06	9.92e-06	7.76095	5.44727	6.91885	27.1618	19.6901	13.3575
AT4G28610	382.124	1.89316	0.396992	4.76875	1.85e-06	9.95e-06	3.22054	4.31557	5.17704	11.5517	16.7997	7.33931
AT2G06470	100.901	6.89433	1.44705	4.76439	1.89e-06	1.01e-05	0.023695	0.004896	0.006776	3.37719	0.609177	0.122709
AT1G74250	269.289	2.35011	0.493357	4.76352	1.9e-06	1.02e-05	1.21375	1.50173	3.51078	7.92694	7.90074	7.75484
AT3G54850	46.2388	2.63884	0.554392	4.75988	1.94e-06	1.04e-05	0.141324	0.357356	0.269178	1.29387	0.713487	1.5661
ATMG00770	12.0957	5.3909	1.1326	4.75976	1.94e-06	1.04e-05	0.095555	0.006116	0	2.41809	3.2878	1.9068
AT3G15600	6.9871	6.4813	1.36219	4.75801	1.96e-06	1.04e-05	0	0	0	0.242537	0.205402	0.298398
AT5G17240	182.609	1.82603	0.383894	4.7566	1.97e-06	1.05e-05	2.7605	1.90318	2.08372	4.61449	8.06785	5.77994
AT4G23270	79.3977	1.484	0.312281	4.75215	2.01e-06	1.07e-05	0.916602	0.898729	0.757469	1.65546	1.62442	2.20539
AT5G58460	7.3656	6.55845	1.38268	4.7433	2.1e-06	1.12e-05	0	0	0	0.146758	0.156816	0.234829
AT3G63420	80.6151	2.1935	0.462603	4.74165	2.12e-06	1.13e-05	2.33541	1.65071	1.7406	5.29131	10.3848	5.27045
AT2G07727	168.798	5.81594	1.22664	4.74136	2.12e-06	1.13e-05	0.369394	0.095458	0	8.69598	6.5974	7.09195
AT4G30190	1227.59	1.63926	0.346312	4.73349	2.21e-06	1.17e-05	4.85056	10.275	9.05457	20.8375	20.872	14.5401
AT1G30950	17.5319	5.93842	1.25537	4.73042	2.24e-06	1.19e-05	0	0	0.033405	1.30159	0.655762	0.596846
AT2G07784	20.8208	3.38123	0.715436	4.72612	2.29e-06	1.21e-05	0.247487	0.115769	0.103974	0.829568	2.27837	1.3493
AT5G15940	7.01078	6.49333	1.37463	4.7237	2.32e-06	1.23e-05	0	0	0	0.433699	0.388596	0.224762
AT2G29450	710.214	1.56728	0.331839	4.72301	2.32e-06	1.23e-05	9.80363	21.1196	20.5703	37.5658	39.2616	36.1107
AT1G08120	89.1937	5.23786	1.10927	4.72188	2.34e-06	1.24e-05	0	0.423687	0.146028	3.6185	7.87331	5.07159
AT5G26700	63.3791	3.19971	0.677983	4.71945	2.36e-06	1.25e-05	0.146012	0.743562	1.00403	4.40813	4.95634	3.70384
AT2G33845	91.7608	1.36076	0.288384	4.71858	2.37e-06	1.26e-05	1.31065	2.06965	1.72132	2.61503	4.08906	3.10887
AT5G37260	265.87	2.22902	0.472481	4.71768	2.39e-06	1.26e-05	2.2831	4.66916	5.81148	16.8455	18.5227	9.3537
AT3G15290	1113.51	1.696	0.360115	4.70961	2.48e-06	1.31e-05	24.9576	16.2187	16.0142	48.3429	54.4254	40.3464
AT1G17275	11.0243	4.64259	0.986272	4.70721	2.51e-06	1.32e-05	0	0.004952	0.017018	0.269193	0.18533	0.177227
AT1G01980	20.4188	6.14902	1.30675	4.70559	2.53e-06	1.33e-05	0	0.014898	0.013652	0.628032	0.399449	1.35816
AT3G20810	91.4522	1.74306	0.3705	4.7046	2.54e-06	1.34e-05	1.2852	0.741543	1.27648	2.64252	2.78137	3.23441
AT2G07703	11.7336	5.33448	1.13416	4.70346	2.56e-06	1.35e-05	0	0.088221	0.050959	2.04728	1.69576	2.32537
AT3G07440	75.7504	2.20219	0.468521	4.7003	2.6e-06	1.37e-05	0.620839	1.14434	1.77585	3.07314	4.44486	4.69227
AT1G45230	164.397	1.07531	0.228812	4.69953	2.61e-06	1.37e-05	3.58469	4.97917	4.21109	8.02341	6.54151	5.68097
AT2G40580	7.03694	6.49745	1.3829	4.69842	2.62e-06	1.38e-05	0	0	0	0.263367	0.44113	0.472865
AT1G32590	12.1462	3.28208	0.698762	4.69699	2.64e-06	1.38e-05	0.004811	0.037964	0.024878	0.135427	0.20243	0.192428
AT4G09680	1186.51	1.83212	0.390078	4.69681	2.64e-06	1.39e-05	4.29608	6.15787	6.09365	32.9599	9.53783	14.5857
AT4G23620	47.8411	1.25354	0.267242	4.69067	2.72e-06	1.43e-05	0.807754	1.16561	0.90739	1.63362	1.84925	1.67745
AT1G75750	6540.11	3.73472	0.796506	4.68888	2.75e-06	1.44e-05	100.9	38.5616	33.5065	987.49	573.338	262.213
AT1G70590	96.027	3.77217	0.805265	4.68439	2.81e-06	1.47e-05	0.29831	0.626176	0.314752	2.31204	2.10538	8.2861
AT4G16060	78.0349	1.62927	0.347957	4.68239	2.84e-06	1.48e-05	1.05136	1.52069	1.96977	3.71221	2.87582	4.01024
AT1G35510	544.243	5.17263	1.10521	4.6802	2.87e-06	1.5e-05	0.377824	0.601965	0.705898	1.03534	23.6758	21.1268
AT4G17170	2334.2	1.16332	0.248728	4.67707	2.91e-06	1.52e-05	74.196	59.4921	58.242	111.619	106.218	109.862
AT4G20900	6.72943	6.43814	1.37723	4.67468	2.94e-06	1.53e-05	0	0	0	0.307667	0.413264	0.214213
AT1G63180	157.104	3.61817	0.774005	4.67461	2.95e-06	1.53e-05	0.943817	0.663999	0.505322	9.54233	2.01132	8.36052
AT5G49690	75.8923	5.477	1.17177	4.67414	2.95e-06	1.54e-05	0.17183	0	0.032279	3.93454	2.92261	1.63152
AT1G67370	83.304	6.62904	1.41853	4.67318	2.97e-06	1.54e-05	0	0	0.096531	1.62159	3.47687	2.55389
AT5G13485	15.9419	7.67571	1.64273	4.67254	2.98e-06	1.55e-05	0	0	0	1.13609	0.430433	0.237179
AT3G48830	93.3703	2.05347	0.439857	4.6685	3.03e-06	1.58e-05	0.390441	0.737141	0.608561	1.09664	2.33117	1.96294
AT1G28050	135.948	1.482	0.317627	4.66585	3.07e-06	1.6e-05	2.09355	1.49562	1.86407	4.6498	3.80039	3.24958
AT1G80010	181.483	2.23132	0.478434	4.66379	3.1e-06	1.61e-05	1.13785	0.932712	1.47372	6.07588	4.21148	2.43053
AT2G40760	89.0632	3.6668	0.786524	4.66203	3.13e-06	1.62e-05	0.41211	0.383494	0.252203	2.06379	1.68101	6.76644
AT1G16540	444.062	1.28855	0.276393	4.66203	3.13e-06	1.62e-05	3.10208	4.42273	4.88498	7.92414	9.267	5.63464
AT3G15780	80.7104	1.37347	0.294678	4.66093	3.15e-06	1.63e-05	2.41446	3.82061	4.21845	6.20653	6.37674	7.60773
AT4G02640	577.843	1.48797	0.319346	4.65943	3.17e-06	1.64e-05	7.88713	11.5156	7.17426	15.3826	24.4779	16.3891
AT1G80020	2221.31	1.13318	0.243212	4.65924	3.17e-06	1.64e-05	13.0041	20.8757	20.1739	34.5774	28.6371	25.2902
AT1G47278	133.355	2.20825	0.474105	4.65773	3.2e-06	1.65e-05	3.06525	3.00702	5.17136	12.4339	19.5059	7.68938
AT4G06560	21.715	8.12152	1.74428	4.65608	3.22e-06	1.67e-05	0	0	0	1.30919	0.305107	0.247933
AT2G19160	642.36	1.91353	0.411053	4.65519	3.24e-06	1.67e-05	5.69701	8.00508	3.46392	14.0605	17.788	16.9773
AT3G43970	6.19842	6.31893	1.35807	4.65286	3.27e-06	1.69e-05	0	0	0	0.932131	1.35396	0.955008
AT5G38300	7.33508	6.55404	1.40924	4.65077	3.31e-06	1.71e-05	0	0	0	0.606789	0.355671	0.29864
AT1G21520	197.914	3.41863	0.735405	4.64863	3.34e-06	1.73e-05	2.15651	1.41587	3.36292	30.7295	19.6361	6.54391
AT1G10500	198.563	1.06045	0.228178	4.64748	3.36e-06	1.73e-05	5.06693	7.93319	7.17888	11.6994	11.08	8.65479
AT3G03600	44.8597	1.63426	0.351746	4.64613	3.38e-06	1.75e-05	0.93579	1.36954	0.775754	2.40848	2.20774	2.67478
AT2G37890	77.4639	1.7259	0.371473	4.6461	3.38e-06	1.75e-05	0.962404	1.21237	0.922396	3.53677	2.09219	2.188
AT5G15581	30.0561	3.12587	0.672797	4.64609	3.38e-06	1.75e-05	0.473318	0.235902	0.139704	2.37061	2.58437	1.15271
AT5G19180	195.101	1.44522	0.311143	4.64489	3.4e-06	1.75e-05	3.11148	2.58477	2.16688	4.73745	6.62766	5.06636
AT4G06564	36.9585	8.88953	1.91444	4.64342	3.43e-06	1.77e-05	0	0	0	2.93624	1.05208	0.21867
AT1G61460	170.013	2.26743	0.488539	4.64126	3.46e-06	1.78e-05	1.10682	0.860851	0.964596	1.91805	4.92873	3.99961
AT5G06110	112.1	2.37992	0.51286	4.64048	3.48e-06	1.79e-05	0.461145	0.658493	0.78992	3.94699	1.74644	1.81676
AT5G64180	89.1548	1.008	0.217398	4.63667	3.54e-06	1.82e-05	3.25183	3.57166	4.05886	6.12967	5.63682	4.77667
AT5G64500	170.577	2.10111	0.453343	4.6347	3.57e-06	1.84e-05	1.06817	2.56248	1.24081	6.38914	4.24245	4.87223
AT3G30415	39.1245	2.36793	0.511049	4.63346	3.6e-06	1.85e-05	0.249906	0.292225	0.262431	0.590512	1.35732	1.30535
AT1G14048	7.92718	6.67507	1.44076	4.63303	3.6e-06	1.85e-05	0	0	0	1.47919	2.49581	1.02752
AT4G30260	170.191	1.17644	0.25398	4.63202	3.62e-06	1.86e-05	3.47206	3.93544	3.60887	7.20473	7.07996	4.62949
AT2G36370	251.793	1.51635	0.327494	4.63017	3.65e-06	1.87e-05	1.54534	2.30829	1.97423	2.85875	4.78496	4.83146
AT3G16760	103.448	2.19385	0.473878	4.62957	3.66e-06	1.88e-05	0.899065	0.673768	1.0152	4.11275	1.85544	3.01088
AT5G37460	10.7162	4.16326	0.900025	4.62572	3.73e-06	1.91e-05	0	0.025923	0.023754	0.452951	0.332298	0.272344
AT3G01530	12.4801	7.32055	1.58274	4.62525	3.74e-06	1.92e-05	0	0	0	0.323553	0.297505	0.928156
AT5G17560	188.421	1.03476	0.223853	4.62251	3.79e-06	1.94e-05	6.17882	7.04341	6.90971	12.3023	10.6897	8.22973
AT5G17030	9.1796	6.88002	1.48878	4.62126	3.81e-06	1.95e-05	0	0	0	0.618314	0.377609	0.200389
AT1G07910	1711.86	2.24541	0.48598	4.62038	3.83e-06	1.96e-05	5.96871	7.06916	7.2919	11.9661	28.6463	32.5937
AT3G15080	195.086	1.30356	0.282187	4.61949	3.85e-06	1.97e-05	4.40893	4.50668	4.11617	6.16743	10.33	7.96907
AT1G01960	597.531	3.93097	0.851863	4.61456	3.94e-06	2.01e-05	0.535132	0.672069	0.547565	14.7428	2.61305	2.85118
AT5G03990	373.203	2.37219	0.514129	4.61399	3.95e-06	2.02e-05	4.83878	3.12172	3.24895	22.6843	10.6832	11.3372
AT4G34400	25.0117	3.32658	0.721232	4.61236	3.98e-06	2.03e-05	0.129673	0.194512	0.07469	1.36239	1.22011	0.453505
AT4G02210	82.3101	1.04524	0.226649	4.6117	3.99e-06	2.04e-05	1.32503	1.15972	1.43311	1.96456	2.27442	1.92321
AT5G47870	230.881	2.19403	0.476041	4.60891	4.05e-06	2.06e-05	3.69883	4.05046	5.05883	8.32671	14.5066	21.2248
AT5G44080	57.5866	1.54696	0.33566	4.60873	4.05e-06	2.06e-05	1.02571	1.00904	1.0672	1.99145	2.01435	2.86934
AT3G11010	52.1224	7.51192	1.63022	4.60792	4.07e-06	2.07e-05	0.00296	0.010641	0	0.299017	0.326609	2.73482
ATMG00410	574.533	6.21098	1.34791	4.60786	4.07e-06	2.07e-05	0.821979	0.614918	0	33.1426	25.5259	26.4161
AT3G61730	11.7617	7.23425	1.57045	4.60649	4.1e-06	2.08e-05	0	0	0	0.579597	0.35145	1.16896
AT1G75600	27.0955	8.44082	1.8332	4.60442	4.14e-06	2.1e-05	0	0	0	1.15864	1.47496	7.16563
AT3G33130	121.246	8.75916	1.90293	4.60299	4.16e-06	2.12e-05	0.016526	0	0	5.7339	0.876304	0.246567
AT1G12850	279.086	2.25321	0.489917	4.59916	4.24e-06	2.16e-05	3.03474	3.58277	1.40683	7.96702	12.5053	8.86564
AT5G51280	129.529	1.46574	0.318836	4.59715	4.28e-06	2.18e-05	1.28653	1.70194	1.21382	3.60097	2.30776	2.82009
AT5G61840	1011.93	1.72114	0.374593	4.59469	4.33e-06	2.2e-05	11.4237	13.0166	12.6418	18.484	40.0453	33.9572
AT2G27570	9.89795	6.98476	1.52049	4.59376	4.35e-06	2.21e-05	0	0	0	0.628695	0.435297	1.23606
AT5G45620	101.445	3.34272	0.727772	4.59309	4.37e-06	2.21e-05	0.621184	0.725032	0.094062	3.7138	3.20483	3.33862
AT1G23860	1053.1	1.77841	0.387314	4.59164	4.4e-06	2.23e-05	16.4176	18.4704	10.8244	39.5859	52.1302	28.2826
AT4G15250	10.627	7.09384	1.54533	4.5905	4.42e-06	2.24e-05	0	0	0	0.894158	0.906965	0.258963
AT2G33730	80.3146	1.07394	0.233977	4.58994	4.43e-06	2.25e-05	0.726847	1.09703	0.874088	1.40979	1.6064	1.25934
AT5G21900	189.856	1.53991	0.335526	4.58954	4.44e-06	2.25e-05	1.73657	2.47416	2.83721	6.13412	3.81368	5.35627
AT1G07530	140.396	1.33835	0.291609	4.58953	4.44e-06	2.25e-05	1.083	1.3695	1.31089	1.73178	3.00267	2.43911
AT5G04010	10.7934	5.21048	1.13544	4.58895	4.45e-06	2.25e-05	0	0.055438	0	0.725314	0.81596	0.796557
AT3G59430	258.71	1.52999	0.33375	4.58426	4.56e-06	2.3e-05	1.93224	4.24654	3.06117	6.44446	8.17297	5.2496
AT5G43370	6.71818	6.4284	1.40237	4.58394	4.56e-06	2.31e-05	0	0	0	0.35379	0.244737	0.17908
AT3G10030	616.102	2.44449	0.533348	4.58329	4.58e-06	2.31e-05	3.79886	4.90214	3.00623	7.62007	18.8007	19.4822
AT3G16600	6.6472	6.40818	1.39866	4.58167	4.61e-06	2.33e-05	0	0	0	0.255731	0.146675	0.248664
AT5G19110	190.323	4.68476	1.02251	4.58162	4.61e-06	2.33e-05	0.600122	0.662112	0.012253	9.773	8.29601	8.29377
AT1G21780	2281.71	1.22836	0.268131	4.58119	4.62e-06	2.33e-05	36.6738	33.0063	33.917	47.0737	73.7427	63.9268
AT1G69870	152.778	2.23277	0.487394	4.58105	4.63e-06	2.34e-05	1.46255	0.832372	0.859926	2.76667	5.36769	3.45268
AT2G07799	9.108	3.92306	0.856395	4.5809	4.63e-06	2.34e-05	0.125944	0.039583	0.036271	1.9307	1.95517	1.46157
AT1G23040	65.5306	1.87971	0.410356	4.58069	4.63e-06	2.34e-05	1.02734	1.62763	1.41898	4.97463	3.99022	2.33706
AT4G20040	35.8239	2.7231	0.594818	4.57804	4.69e-06	2.37e-05	0.115513	0.46081	0.160536	1.27788	1.49789	0.941985
AT3G07790	66.889	1.28645	0.281075	4.57689	4.72e-06	2.38e-05	1.03859	0.878606	0.795989	1.55412	1.79556	1.70816
AT3G62770	247.911	2.23204	0.487757	4.57612	4.74e-06	2.39e-05	1.58313	1.73395	3.43176	6.63665	6.01512	10.6126
ATMG00890	34.2147	4.36103	0.9531	4.57563	4.75e-06	2.39e-05	0.015756	1.04833	0.019727	6.35023	6.45534	7.16699
AT2G41190	557.902	2.50064	0.54682	4.57306	4.81e-06	2.42e-05	2.02359	3.28738	5.08446	7.77636	18.8202	17.1648
AT1G12830	99.4266	1.64333	0.359406	4.57234	4.82e-06	2.43e-05	1.95121	2.49867	2.43989	5.54139	7.28422	3.46578
AT1G49530	13.4268	2.4259	0.530746	4.57074	4.86e-06	2.44e-05	0.107147	0.10933	0.157456	0.574114	0.70141	0.489616
AT4G38215	26.1613	3.51344	0.768816	4.56994	4.88e-06	2.45e-05	0.041845	0.105211	0.385406	2.41545	1.51035	1.1807
AT5G22280	158.858	1.27503	0.279049	4.56919	4.9e-06	2.46e-05	4.23078	6.09625	5.2292	9.65748	7.57458	10.8898
ATMG00970	10.074	5.11186	1.11935	4.56681	4.95e-06	2.49e-05	0	0.091242	0.082183	1.83251	1.65562	1.68662
AT5G01732	55.0765	2.11095	0.462242	4.56676	4.95e-06	2.49e-05	0.255626	0.167554	0.358962	0.692253	1.1817	0.728193
AT5G33382	25.7823	2.12658	0.465731	4.56611	4.97e-06	2.49e-05	0.035814	0.100207	0.120597	0.306786	0.299172	0.258272
AT1G61620	160.499	1.4422	0.315862	4.56592	4.97e-06	2.49e-05	3.13435	3.65942	2.11713	6.14091	6.91496	5.36125
AT3G56330	44.0753	1.66146	0.364038	4.56397	5.02e-06	2.52e-05	0.399406	0.72363	0.889574	1.73817	1.73077	1.36404
AT3G58770	23.9595	1.74298	0.381955	4.56331	5.04e-06	2.52e-05	0.112623	0.227546	0.192569	0.412739	0.48769	0.427176
AT1G15840	15.1992	3.62952	0.79582	4.56073	5.1e-06	2.55e-05	0.102487	0.131228	0.047006	1.38702	0.510183	1.04665
AT5G56140	1857.56	1.5128	0.331764	4.55986	5.12e-06	2.56e-05	36.5029	24.9598	24.4112	56.7737	68.2498	63.27
AT1G10930	539.118	1.05495	0.23143	4.55839	5.15e-06	2.58e-05	3.18737	4.4954	4.16146	5.13508	6.10735	7.1587
AT1G17080	1511.93	3.78733	0.830855	4.55835	5.16e-06	2.58e-05	9.80625	11.178	16.3571	184.883	183.73	24.55
AT5G52620	11.7876	6.25624	1.37252	4.55821	5.16e-06	2.58e-05	0	0	0.019679	0.771451	0.373701	0.824473
AT3G22845	556.99	3.27833	0.719269	4.55786	5.17e-06	2.59e-05	5.32962	5.74044	3.8532	59.1778	11.7073	38.1988
AT4G25380	23.3267	4.98923	1.09552	4.55422	5.26e-06	2.63e-05	0	0.27458	0.16945	1.40959	4.35109	5.52076
AT5G18350	13.2333	7.40489	1.62641	4.55291	5.29e-06	2.64e-05	0	0	0	0.354421	0.078018	0.247794
AT2G31500	5.53604	6.15033	1.35089	4.55279	5.29e-06	2.64e-05	0	0	0	0.148539	0.167259	0.152102
AT4G10810	170.785	1.03991	0.228588	4.54926	5.38e-06	2.69e-05	6.59525	9.06738	8.07501	14.5588	11.0521	11.0628
AT4G16760	214.797	1.31972	0.290125	4.54879	5.4e-06	2.69e-05	2.0994	2.37387	2.06056	3.12435	4.16942	5.00884
AT2G29600	16.1193	7.69015	1.69138	4.54667	5.45e-06	2.72e-05	0	0	0	0.675459	0.285998	1.50523
AT5G07571	10.0779	7.01341	1.54286	4.54573	5.47e-06	2.73e-05	0	0	0	1.47248	0.666035	0.442764
AT3G44730	225.097	1.35559	0.298232	4.54541	5.48e-06	2.73e-05	1.05405	1.88954	1.72497	2.68593	3.75127	2.51203
AT4G37040	163.694	2.92885	0.644683	4.54309	5.54e-06	2.76e-05	1.33892	1.1052	1.14991	2.58903	8.13372	10.2701
AT4G38590	21.2572	5.2109	1.1478	4.53989	5.63e-06	2.8e-05	0	0	0.041791	0.509039	0.463209	0.311679
AT1G67623	7.78456	6.64335	1.464	4.5378	5.68e-06	2.83e-05	0	0	0	0.794932	0.582941	0.311824
AT1G73220	23.7557	1.77597	0.3915	4.53632	5.72e-06	2.85e-05	0.172987	0.246755	0.317571	0.590147	0.636002	0.686174
AT2G04280	154.296	1.04012	0.229351	4.53507	5.76e-06	2.86e-05	2.04083	2.128	2.35933	4.07637	3.1896	2.92303
AT2G27290	327.067	1.33439	0.294264	4.53467	5.77e-06	2.87e-05	9.06299	10.8317	9.74812	15.4392	26.0544	15.3066
AT1G20940	9.31528	6.89686	1.52188	4.53181	5.85e-06	2.9e-05	0	0	0	0.411194	0.26895	0.743159
AT2G07694	9.03083	3.91422	0.864271	4.52893	5.93e-06	2.94e-05	0.048736	0.012254	0.022979	0.525492	0.706789	0.492072
AT3G24100	2213.07	1.32421	0.292429	4.52833	5.95e-06	2.95e-05	100.339	121.681	125.631	287.396	207.772	160.591
AT1G29260	164.384	1.24565	0.275122	4.52763	5.96e-06	2.96e-05	3.08074	2.9138	3.14401	6.90607	5.0891	4.51681
AT1G29390	110.621	3.01076	0.665224	4.52593	6.01e-06	2.98e-05	0.794844	0.818538	1.49002	6.66653	9.95054	2.25926
AT3G14395	12.2818	5.41824	1.19748	4.5247	6.05e-06	3e-05	0.09558	0	0	1.53553	1.7845	0.868365
AT4G17840	188.346	1.14688	0.253614	4.52215	6.12e-06	3.03e-05	2.5475	3.58515	2.84911	6.02972	4.88115	4.02345
AT1G64140	404.756	3.38768	0.74931	4.52106	6.15e-06	3.05e-05	0.357733	0.803211	2.30894	10.6377	7.6797	8.37381
AT1G15430	37.9356	2.23675	0.49492	4.51941	6.2e-06	3.07e-05	0.470973	0.319569	0.360056	1.46626	0.799347	1.83732
AT2G20500	29.4097	1.59586	0.353512	4.51431	6.35e-06	3.14e-05	0.576255	0.641903	0.798304	1.6494	1.83296	1.23495
AT1G13220	428.255	1.27483	0.282667	4.50999	6.48e-06	3.2e-05	2.86121	4.85967	3.81923	5.82838	6.4051	7.00763
AT1G31280	727.359	1.18324	0.262575	4.5063	6.6e-06	3.25e-05	4.81836	6.90122	5.89887	11.8719	10.9431	7.3048
AT5G66470	297.076	2.00792	0.445962	4.50244	6.72e-06	3.31e-05	2.06341	3.83939	3.75868	5.88759	10.5439	12.4175
AT4G24420	11.4807	3.92179	0.871068	4.50228	6.72e-06	3.31e-05	0	0.189626	0.08688	1.75585	1.25613	1.08804
AT2G18410	318.907	1.87915	0.417725	4.49853	6.84e-06	3.37e-05	2.8216	6.81818	3.23781	12.9612	13.3982	9.86947
AT2G07729	8.94221	5.86447	1.30462	4.49514	6.95e-06	3.42e-05	0	0	0.038494	0.53452	0.873364	0.55719
AT1G33420	1064.63	3.37072	0.750808	4.48945	7.14e-06	3.51e-05	0.698401	5.0133	4.54656	27.4401	26.0057	23.677
AT5G02800	146.036	1.91902	0.427652	4.48735	7.21e-06	3.54e-05	0.944723	2.02749	2.18941	3.59206	6.3505	4.58651
AT4G14970	148.236	2.70247	0.602249	4.48729	7.21e-06	3.54e-05	0.537223	0.221824	0.299616	2.66107	1.61485	1.17649
AT1G23870	252.11	1.7029	0.379638	4.4856	7.27e-06	3.57e-05	2.22819	1.33976	1.56495	3.83424	4.09833	4.88816
[truncated: 2,127 more rows]
