# Supplementary material for: ERF49 mediates brassinosteroid regulation of heat stress tolerance in Arabidopsis thaliana
Source: BMC Biol. 2022 Nov 10;20:254. doi: 10.1186/s12915-022-01455-4 (PMC9650836; doi:10.1186/s12915-022-01455-4)
Supplement: Supplementary file 4 — Additional file 4. Detailed information of genes upregulated after BR treatment. [file 12915_2022_1455_MOESM4_ESM.xlsx]

## Sheet: Sheet1
Table S3. Detailed information of genes upregulated after BR treatment.
ID	briefDescription	pval	FC	log2FC	symbol	time	up_dn_label
AT1G01120	3-ketoacyl-CoA synthase 1	0	1.70172	0.76699	KCS1	2hr	Up
AT1G01250	Integrase-type DNA-binding superfamily protein	0.000649835	1.90016	0.926119	AT1G01250	2hr	Up
AT1G01320	Tetratricopeptide repeat (TPR)-like superfamily protein	0.00022779	1.34361	0.426115	AT1G01320	2hr	Up
AT1G01540	Protein kinase superfamily protein	0.000216401	1.46528	0.551181	AT1G01540	2hr	Up
AT1G01600	cytochrome P450, family 86, subfamily A, polypeptide 4	6.96e-05	2.68716	1.42608	CYP86A4	2hr	Up
AT1G01610	glycerol-3-phosphate acyltransferase 4	3.16e-05	1.5283	0.61193	GPAT4	2hr	Up
AT1G01760	denosine deaminases acting on tRNA	0.0092812	2.8859	1.52902	AT1G01760	2hr	Up
AT1G01970	Tetratricopeptide repeat (TPR)-like superfamily protein	0.0113338	1.31012	0.389704	AT1G01970	2hr	Up
AT1G02010	secretory 1A	0.00460643	1.84748	0.88556	SEC1A	2hr	Up
AT1G02370	Tetratricopeptide repeat (TPR)-like superfamily protein	0.00480385	1.6922	0.758903	AT1G02370	2hr	Up
AT1G02820	Late embryogenesis abundant 3 (LEA3) family protein	7.09e-05	1.77717	0.829585	LEA3	2hr	Up
AT1G02870	nucleolar-like protein	0.0136244	1.32174	0.40244	AT1G02870	2hr	Up
AT1G02900	rapid alkalinization factor 1	0.000404328	1.4885	0.573858	RALF1	2hr	Up
AT1G03020	Thioredoxin superfamily protein	0.0178765	3.14798	1.65443	AT1G03020	2hr	Up
AT1G03360	ribosomal RNA processing 4	0.00831625	1.38825	0.473264	RRP4	2hr	Up
AT1G03530	nuclear assembly factor 1	0.00338965	1.27971	0.355811	NAF1	2hr	Up
AT1G03820	E6-like protein	0.0126107	2.66322	1.41317	AT1G03820	2hr	Up
AT1G03870	FASCICLIN-like arabinoogalactan 9	0	1.93989	0.955978	FLA9	2hr	Up
AT1G04190	Tetratricopeptide repeat (TPR)-like superfamily protein	0.0189136	1.29331	0.371064	TPR3	2hr	Up
AT1G04220	3-ketoacyl-CoA synthase 2	0.000270818	1.68276	0.750831	KCS2	2hr	Up
AT1G04240	AUX/IAA transcriptional regulator family protein	1.01e-05	2.04837	1.03447	SHY2	2hr	Up
AT1G04430	S-adenosyl-L-methionine-dependent methyltransferases superfamily protein	0.0041344	1.38797	0.472978	AT1G04430	2hr	Up
AT1G04550	AUX/IAA transcriptional regulator family protein	0.00125791	1.43881	0.524878	IAA12	2hr	Up
AT1G04610	YUCCA 3	3.61e-05	2.02448	1.01755	YUC3	2hr	Up
AT1G04640	lipoyltransferase 2	0.00124905	1.40525	0.490823	LIP2	2hr	Up
AT1G04680	Pectin lyase-like superfamily protein	0	1.87073	0.903604	AT1G04680	2hr	Up
AT1G04770	Tetratricopeptide repeat (TPR)-like superfamily protein	0.0045267	1.36622	0.450192	AT1G04770	2hr	Up
AT1G05170	Galactosyltransferase family protein	0.00279613	1.57998	0.659905	AT1G05170	2hr	Up
AT1G05410	CDPK adapter, putative (DUF1423)	0.00576183	1.3638	0.447637	AT1G05410	2hr	Up
AT1G05660	Pectin lyase-like superfamily protein	8.48e-05	4.07133	2.0255	AT1G05660	2hr	Up
AT1G05860	INO80 complex subunit D-like protein	0.00633194	1.52958	0.613136	AT1G05860	2hr	Up
AT1G05870	hypothetical protein (DUF1685)	0.00148064	1.41848	0.504345	AT1G05870	2hr	Up
AT1G06000	UDP-Glycosyltransferase superfamily protein	0.000516958	1.40288	0.488394	AT1G06000	2hr	Up
AT1G06180	myb domain protein 13	0.00788724	1.32617	0.407264	MYB13	2hr	Up
AT1G06350	Fatty acid desaturase family protein	0.0194432	1.83054	0.872269	ADS4	2hr	Up
AT1G06380	Ribosomal protein L1p/L10e family	0.0172925	1.32534	0.406359	AT1G06380	2hr	Up
AT1G07070	Ribosomal protein L35Ae family protein	0.017152	1.28611	0.363019	AT1G07070	2hr	Up
AT1G07350	RNA-binding (RRM/RBD/RNP motifs) family protein	0.00414895	1.28461	0.361331	SR45a	2hr	Up
AT1G07370	proliferating cellular nuclear antigen 1	0.00106492	1.54145	0.624292	PCNA1	2hr	Up
AT1G07400	HSP20-like chaperones superfamily protein	0.0183245	1.49257	0.577796	AT1G07400	2hr	Up
AT1G07720	3-ketoacyl-CoA synthase 3	0.0152329	1.35921	0.44277	KCS3	2hr	Up
AT1G08103		0.013563	2.17441	1.12062		2hr	Up
AT1G08280	Glycosyltransferase family 29 (sialyltransferase) family protein	0.000687168	2.14539	1.10124	AT1G08280	2hr	Up
AT1G08400	RINT-1 / TIP-1 family	0.0135662	1.47199	0.557769	AT1G08400	2hr	Up
AT1G08570	atypical CYS HIS rich thioredoxin 4	1.01e-05	1.57337	0.653862	ACHT4	2hr	Up
AT1G08580	hypothetical protein	0.00110478	1.31875	0.399172	AT1G08580	2hr	Up
AT1G08630	threonine aldolase 1	4.24e-05	1.5432	0.625929	THA1	2hr	Up
AT1G08650	phosphoenolpyruvate carboxylase kinase 1	0.000297393	2.02536	1.01818	PPCK1	2hr	Up
AT1G08980	amidase 1	0.00958238	1.28952	0.366833	AMI1	2hr	Up
AT1G09350	galactinol synthase 3	0.000265756	3.04847	1.60808	GolS3	2hr	Up
AT1G09390	GDSL-like Lipase/Acylhydrolase superfamily protein	0.0091268	1.38205	0.466808	AT1G09390	2hr	Up
AT1G10270	glutamine-rich protein 23	0.00022779	1.6188	0.694928	GRP23	2hr	Up
AT1G10370	Glutathione S-transferase family protein	0	1.78672	0.837316	ERD9	2hr	Up
AT1G10380	Putative membrane lipoprotein	0.00216654	1.39004	0.475123	AT1G10380	2hr	Up
AT1G10550	xyloglucan:xyloglucosyl transferase 33	0.00346305	1.93805	0.954609	XTH33	2hr	Up
AT1G10630	ADP-ribosylation factor A1F	0.00461529	1.27544	0.350997	ARFA1F	2hr	Up
AT1G10640	Pectin lyase-like superfamily protein	0.00652999	1.95303	0.965711	AT1G10640	2hr	Up
AT1G10650	SBP (S-ribonuclease binding protein) family protein	0.00518793	1.52814	0.611773	AT1G10650	2hr	Up
AT1G10740	alpha/beta-Hydrolases superfamily protein	5.95e-05	1.53479	0.618044	AT1G10740	2hr	Up
AT1G10840	translation initiation factor 3 subunit H1	0.00233991	1.32383	0.404716	TIF3H1	2hr	Up
AT1G10850	Leucine-rich repeat protein kinase family protein	0.0165243	1.26546	0.339666	AT1G10850	2hr	Up
AT1G10960	ferredoxin 1	0.000778284	1.30071	0.379303	FD1	2hr	Up
AT1G11545	xyloglucan endotransglucosylase/hydrolase 8	1.39e-05	2.0172	1.01236	XTH8	2hr	Up
AT1G11680	CYTOCHROME P450 51G1	0.00044609	1.31806	0.398416	CYP51G1	2hr	Up
AT1G11700	senescence regulator (Protein of unknown function, DUF584)	0.00350164	1.40029	0.485721	AT1G11700	2hr	Up
AT1G11820	O-Glycosyl hydrolases family 17 protein	0.0041344	1.37193	0.456207	AT1G11820	2hr	Up
AT1G11890	Synaptobrevin family protein	0.00125791	1.41524	0.50105	SEC22	2hr	Up
AT1G12064	transmembrane protein	0.00375664	3.08937	1.62731	AT1G12064	2hr	Up
AT1G12080	Vacuolar calcium-binding protein-like protein	0.000608707	1.30942	0.388925	AT1G12080	2hr	Up
AT1G12240	Glycosyl hydrolases family 32 protein	0.00230195	1.39226	0.477425	ATBETAFRUCT4	2hr	Up
AT1G12460	Leucine-rich repeat protein kinase family protein	0.0133485	1.37807	0.462649	AT1G12460	2hr	Up
AT1G12500	Nucleotide-sugar transporter family protein	7.28e-05	1.48846	0.573822	AT1G12500	2hr	Up
AT1G12780	UDP-D-glucose/UDP-D-galactose 4-epimerase 1	0.0009061	1.31631	0.396504	UGE1	2hr	Up
AT1G12805	nucleotide binding protein	0.00780499	3.45162	1.78727	AT1G12805	2hr	Up
AT1G12860	basic helix-loop-helix (bHLH) DNA-binding superfamily protein	0.000242976	1.42853	0.514528	SCRM2	2hr	Up
AT1G13080	cytochrome P450, family 71, subfamily B, polypeptide 2	0.0212446	1.25808	0.331229	CYP71B2	2hr	Up
AT1G13090	cytochrome P450, family 71, subfamily B, polypeptide 28	0.0181315	1.33267	0.414319	CYP71B28	2hr	Up
AT1G13160	ARM repeat superfamily protein	0.00169008	1.39667	0.481988	AT1G13160	2hr	Up
AT1G13500	hypothetical protein (DUF1262)	0.0210795	9.42458	3.23643	AT1G13500	2hr	Up
AT1G13650	hypothetical protein	0.0169647	2.77496	1.47247	AT1G13650	2hr	Up
AT1G13930	oleosin-B3-like protein	1.01e-05	1.40543	0.491009	AT1G13930	2hr	Up
AT1G14140	Mitochondrial substrate carrier family protein	0.0200943	1.30974	0.389279	UCP3	2hr	Up
AT1G14290	sphingoid base hydroxylase 2	0.000566312	1.43883	0.524898	SBH2	2hr	Up
AT1G14345	NAD(P)-linked oxidoreductase superfamily protein	0.000265756	1.38415	0.468999	AT1G14345	2hr	Up
AT1G14430	glyoxal oxidase-related protein	0.0204227	1.47391	0.559651	AT1G14430	2hr	Up
AT1G14510	alfin-like 7	0.00595862	1.27859	0.354553	AL7	2hr	Up
AT1G14810	semialdehyde dehydrogenase family protein	0.00137497	1.31856	0.398967	AT1G14810	2hr	Up
AT1G15000	serine carboxypeptidase-like 50	0.00941724	1.32507	0.406064	scpl50	2hr	Up
AT1G15140	FAD/NAD(P)-binding oxidoreductase	0.0190743	1.26977	0.344572	AT1G15140	2hr	Up
AT1G15250	Zinc-binding ribosomal protein family protein	7.72e-05	1.54764	0.630072	AT1G15250	2hr	Up
AT1G15260	LOW protein: ATP-dependent RNA helicase-like protein	0.000620096	1.45477	0.540787	AT1G15260	2hr	Up
AT1G15330	Cystathionine beta-synthase (CBS) protein	0.000153126	1.72726	0.788485	AT1G15330	2hr	Up
AT1G16000	GAG1At protein	0.0203689	1.32823	0.409502	AT1G16000	2hr	Up
AT1G16030	heat shock protein 70B	0.0134725	1.41647	0.502296	Hsp70b	2hr	Up
AT1G16170	ephrin-A3 protein	0.0145944	1.33815	0.420241	AT1G16170	2hr	Up
AT1G16370	organic cation/carnitine transporter 6	0.0192091	1.31491	0.394965	2020-10-06	2hr	Up
AT1G16390	organic cation/carnitine transporter 3	0	1.9903	0.992985	2020-10-03	2hr	Up
AT1G16860	Ubiquitin-specific protease family C19-related protein	0.000687168	1.337	0.419004	AT1G16860	2hr	Up
AT1G17100	SOUL heme-binding family protein	0.000115161	1.38442	0.469279	HBP1	2hr	Up
AT1G17620	Late embryogenesis abundant (LEA) hydroxyproline-rich glycoprotein family	0.00349658	1.48496	0.570429	AT1G17620	2hr	Up
AT1G17650	glyoxylate reductase 2	0.0126905	1.3599	0.443505	GLYR2	2hr	Up
AT1G17700	prenylated RAB acceptor 1.F1	0.00054733	2.23522	1.16042	PRA1.F1	2hr	Up
AT1G17840	white-brown complex-like protein	0.00190711	1.32914	0.410495	ABCG11	2hr	Up
AT1G18300	nudix hydrolase homolog 4	0.0206309	1.41065	0.49636	NUDT4	2hr	Up
AT1G18330	Homeodomain-like superfamily protein	0.00457669	1.28499	0.361756	EPR1	2hr	Up
AT1G18350	MAP kinase kinase 7	0.00507656	10.5336	3.39693	MKK7	2hr	Up
AT1G18400	BR enhanced expression 1	4.24e-05	2.02316	1.01661	BEE1	2hr	Up
AT1G18460	alpha/beta-Hydrolases superfamily protein	0.000382182	1.38206	0.466817	AT1G18460	2hr	Up
AT1G18630	glycine-rich RNA-binding protein 6	0.00220767	1.28302	0.35954	GR-RBP6	2hr	Up
AT1G18810	phytochrome kinase substrate-like protein	0.00212478	1.39711	0.482448	AT1G18810	2hr	Up
AT1G18850	hypothetical protein	0.00279613	1.4207	0.5066	AT1G18850	2hr	Up
AT1G19350	Brassinosteroid signaling positive regulator (BZR1) family protein	1.01e-05	1.5985	0.676716	BES1	2hr	Up
AT1G19450	Major facilitator superfamily protein	0.0010472	1.37447	0.458877	AT1G19450	2hr	Up
AT1G19540	NmrA-like negative transcriptional regulator family protein	0.00139901	1.49594	0.581049	AT1G19540	2hr	Up
AT1G19920	Pseudouridine synthase/archaeosine transglycosylase-like family protein	0.00491331	1.31632	0.396513	APS2	2hr	Up
AT1G19940	glycosyl hydrolase 9B5	0.000322703	2.88508	1.52861	GH9B5	2hr	Up
AT1G19968		0.00732093	184.779	7.52966	AT1G19968	2hr	Up
AT1G19970	ER lumen protein retaining receptor family protein	3.29e-05	1.88323	0.913211	AT1G19970	2hr	Up
AT1G20010	tubulin beta-5 chain	0.00610795	1.26541	0.3396	TUB5	2hr	Up
AT1G20190	expansin 11	0.0161662	1.26435	0.338392	EXPA11	2hr	Up
AT1G20220	Alba DNA/RNA-binding protein	0.000549861	1.33054	0.412015	AT1G20220	2hr	Up
AT1G20440	cold-regulated 47	0.000492913	1.25292	0.32529	COR47	2hr	Up
AT1G20650	Protein kinase superfamily protein	0.000220197	1.49539	0.580525	ASG5	2hr	Up
AT1G20823	RING/U-box superfamily protein	0.00430081	1.7175	0.780314	AT1G20823	2hr	Up
AT1G20950	Phosphofructokinase family protein	0.000125917	1.47513	0.560845	AT1G20950	2hr	Up
AT1G21326	VQ motif-containing protein	0.0168793	2.23683	1.16146	AT1G21326	2hr	Up
AT1G21910	Integrase-type DNA-binding superfamily protein	0.00395976	1.47891	0.56453	DREB26	2hr	Up
AT1G21920	Histone H3 K4-specific methyltransferase SET7/9 family protein	0.0028284	1.3657	0.449636	AT1G21920	2hr	Up
AT1G22065	hypothetical protein	0.00626867	1.71711	0.779984	AT1G22065	2hr	Up
AT1G22530	PATELLIN 2	2.78e-05	1.47707	0.562739	PATL2	2hr	Up
AT1G22630	SSUH2-like protein	0.00832574	1.27832	0.354246	AT1G22630	2hr	Up
AT1G22810	Integrase-type DNA-binding superfamily protein	0.000115793	1.70013	0.765644	AT1G22810	2hr	Up
AT1G24095	Putative thiol-disulfide oxidoreductase DCC	0.00178246	3.8447	1.94287	AT1G24095	2hr	Up
AT1G24580	RING/U-box superfamily protein	0.000518223	3.43179	1.77896	AT1G24580	2hr	Up
AT1G24625	zinc finger protein 7	0.00515819	1.45625	0.542254	ZFP7	2hr	Up
AT1G24764	microtubule-associated proteins 70-2	0.0114629	1.28014	0.3563	MAP70-2	2hr	Up
AT1G26530	PIN domain-like family protein	0.00761706	2.19571	1.13469	AT1G26530	2hr	Up
AT1G26560	beta glucosidase 40	0.000468236	1.80042	0.848334	BGLU40	2hr	Up
AT1G26650	Son of sevenless protein	0.0003265	1.42911	0.515118	AT1G26650	2hr	Up
AT1G26790	Dof-type zinc finger DNA-binding family protein	0.00279613	11.2873	3.49663	AT1G26790	2hr	Up
AT1G26850	S-adenosyl-L-methionine-dependent methyltransferases superfamily protein	0.000404328	1.31327	0.393159	AT1G26850	2hr	Up
AT1G26945	basic helix-loop-helix (bHLH) DNA-binding superfamily protein	0.000101873	1.65647	0.728113	KDR	2hr	Up
AT1G27480	alpha/beta-Hydrolases superfamily protein	0.00471146	1.42513	0.511096	AT1G27480	2hr	Up
AT1G27950	glycosylphosphatidylinositol-anchored lipid protein transfer 1	2.78e-05	1.4032	0.488719	LTPG1	2hr	Up
AT1G28010	P-glycoprotein 14	2.85e-05	1.62373	0.699313	ABCB14	2hr	Up
AT1G28610	GDSL-like Lipase/Acylhydrolase superfamily protein	0.0132625	1.86926	0.902469	AT1G28610	2hr	Up
AT1G29320	Transducin/WD40 repeat-like superfamily protein	0.00379524	1.50775	0.592396	AT1G29320	2hr	Up
AT1G29418	transmembrane protein	0.00121235	1.32746	0.408666	AT1G29418	2hr	Up
AT1G29420	SAUR-like auxin-responsive protein family	0.012531	190.209	7.57144	AT1G29420	2hr	Up
AT1G29430	SAUR-like auxin-responsive protein family	0.000115793	3.36541	1.75078	AT1G29430	2hr	Up
AT1G29440	SAUR-like auxin-responsive protein family	0.000155657	3.72081	1.89562	SAUR63	2hr	Up
AT1G29450	SAUR-like auxin-responsive protein family	0.000110099	6.51599	2.70398	AT1G29450	2hr	Up
AT1G29460	SAUR-like auxin-responsive protein family	0.0011611	9.53916	3.25386	AT1G29460	2hr	Up
AT1G29500	SAUR-like auxin-responsive protein family	2.78e-05	3.94636	1.98052	AT1G29500	2hr	Up
AT1G29510	SAUR-like auxin-responsive protein family	0.000647304	19.2637	4.26781	SAUR68	2hr	Up
AT1G29530	hypothetical protein	0.0087674	1.34241	0.424824	AT1G29530	2hr	Up
AT1G29590	translation initiation factor	0.00831941	3.81698	1.93243	eIF4E3	2hr	Up
AT1G29660	GDSL-like Lipase/Acylhydrolase superfamily protein	0	3.04962	1.60863	AT1G29660	2hr	Up
AT1G29670	GDSL-like Lipase/Acylhydrolase superfamily protein	0.000559985	1.29832	0.376649	AT1G29670	2hr	Up
AT1G30240	proline-, glutamic acid/leucine-rich protein	0.00688497	2.21535	1.14754	AT1G30240	2hr	Up
AT1G30250	hypothetical protein	0.0175614	2.48375	1.31252	AT1G30250	2hr	Up
AT1G30280	Chaperone DnaJ-domain superfamily protein	0.015517	2.08835	1.06236	AT1G30280	2hr	Up
AT1G30690	Sec14p-like phosphatidylinositol transfer family protein	0	1.8621	0.896929	AT1G30690	2hr	Up
AT1G30820	CTP synthase family protein	0.000100607	1.41961	0.505496	AT1G30820	2hr	Up
AT1G31200	phloem protein 2-A9	0.0142609	2.47158	1.30543	PP2-A9	2hr	Up
AT1G31660	bystin-like protein	0.0170672	1.2571	0.330096	AT1G31660	2hr	Up
AT1G31835	hypothetical protein	0.0145988	1.45723	0.543229	AT1G31835	2hr	Up
AT1G31860	histidine biosynthesis bifunctional protein (HISIE)	0.000983928	1.40358	0.489108	AT-IE	2hr	Up
AT1G33055	hypothetical protein	0.000419514	1.88735	0.916358	AT1G33055	2hr	Up
AT1G33240	GT-2-like 1	0.0121495	1.30117	0.379812	GTL1	2hr	Up
AT1G33800	glucuronoxylan 4-O-methyltransferase-like protein (DUF579)	1.39e-05	1.65412	0.726068	GXMT1	2hr	Up
AT1G34550	transmembrane protein (DUF616)	0.0206131	1.33537	0.417244	EMB2756	2hr	Up
AT1G35140	Phosphate-responsive 1 family protein	0	1.97527	0.982051	PHI-1	2hr	Up
AT1G35180	TRAM, LAG1 and CLN8 (TLC) lipid-sensing domain containing protein	0.000242976	1.85258	0.889536	AT1G35180	2hr	Up
AT1G35620	PDI-like 5-2	0.00649646	1.28531	0.362112	PDIL5-2	2hr	Up
AT1G41830	SKU5-similar 6	7.09e-05	1.55686	0.638636	SKS6	2hr	Up
AT1G44000	STAY-GREEN-like protein	0.00253227	1.30219	0.380941	AT1G44000	2hr	Up
AT1G44760	Adenine nucleotide alpha hydrolases-like superfamily protein	0.00554796	1.31985	0.400371	AT1G44760	2hr	Up
AT1G44800	nodulin MtN21 /EamA-like transporter family protein	0.00823336	1.30476	0.383782	SIAR1	2hr	Up
AT1G47603	purine permease 19	0.0208359	3.83848	1.94054	PUP19	2hr	Up
AT1G48240	Putative plant snare 12	0.00256834	1.41171	0.497443	NPSN12	2hr	Up
AT1G48330	SsrA-binding protein	0.000103771	1.71099	0.774833	AT1G48330	2hr	Up
AT1G48570	zinc finger (Ran-binding) family protein	0.0144989	1.43209	0.51812	AT1G48570	2hr	Up
AT1G48630	receptor for activated C kinase 1B	0.000101873	1.38439	0.469254	RACK1B_AT	2hr	Up
AT1G48920	nucleolin like 1	0	1.67264	0.742126	NUC-L1	2hr	Up
AT1G49040	stomatal cytokinesis defective / SCD1 protein (SCD1)	0.00817831	1.314	0.393969	SCD1	2hr	Up
AT1G49200	RING/U-box superfamily protein	0.000620096	1.56489	0.646065	AT1G49200	2hr	Up
AT1G49430	long-chain acyl-CoA synthetase 2	0.000519489	1.39557	0.48085	LACS2	2hr	Up
AT1G49600	RNA-binding protein 47A	0.00162237	1.31571	0.395847	RBP47A	2hr	Up
AT1G49760	poly(A) binding protein 8	0.0108416	1.25245	0.324757	PAB8	2hr	Up
AT1G49840	glutamyl-tRNA (Gln) amidotransferase subunit A (DUF620)	0.00821754	1.40734	0.492972	AT1G49840	2hr	Up
AT1G50010	tubulin alpha-2 chain	9.05e-05	1.32344	0.404293	TUA2	2hr	Up
AT1G50140	P-loop containing nucleoside triphosphate hydrolases superfamily protein	0.0133125	1.40251	0.488016	AT1G50140	2hr	Up
AT1G50420	scarecrow-like 3	0.000509997	1.38928	0.474334	SCL3	2hr	Up
AT1G50890	ARM repeat superfamily protein	0.00187611	1.96983	0.978074	AT1G50890	2hr	Up
AT1G51060	histone H2A 10	7.09e-05	1.48924	0.574579	HTA10	2hr	Up
AT1G51500	ABC-2 type transporter family protein	7.09e-05	1.72049	0.78282	ABCG12	2hr	Up
AT1G51700	DOF zinc finger protein 1	0.00203493	1.33952	0.421711	DOF1	2hr	Up
AT1G52040	myrosinase-binding protein 1	0.01842	1.57128	0.651941	MBP1	2hr	Up
AT1G52290	Protein kinase superfamily protein	0.0109808	1.58141	0.66121	PERK15	2hr	Up
AT1G52827	cadmium tolerance 1	0.000291698	1.43539	0.521443	CDT1	2hr	Up
AT1G52910	fiber (DUF1218)	0.00137623	2.02526	1.01811	AT1G52910	2hr	Up
AT1G52930	Ribosomal RNA processing Brix domain protein	0.00106492	1.34413	0.426672	AT1G52930	2hr	Up
AT1G53300	tetratricopetide-repeat thioredoxin-like 1	0.00613389	1.35925	0.442813	TTL1	2hr	Up
AT1G53640	transmembrane protein	0.0164439	1.4168	0.50264	AT1G53640	2hr	Up
AT1G53700	WAG 1	1.01e-05	5.11191	2.35386	WAG1	2hr	Up
AT1G53840	pectin methylesterase 1	0.000608707	1.32879	0.410112	PME1	2hr	Up
AT1G54050	HSP20-like chaperones superfamily protein	0.00188497	2.00005	1.00004	AT1G54050	2hr	Up
AT1G54120	hypothetical protein	0.000110099	2.06031	1.04286	AT1G54120	2hr	Up
AT1G54270	eif4a-2	0.000697292	1.29929	0.377724	EIF4A-2	2hr	Up
AT1G54500	Rubredoxin-like superfamily protein	0.00206846	1.28949	0.3668	AT1G54500	2hr	Up
AT1G54690	gamma histone variant H2AX	0.000265756	1.39818	0.483552	GAMMA-H2AX	2hr	Up
AT1G55330	arabinogalactan protein 21	0	2.54018	1.34493	AGP21	2hr	Up
AT1G55360	tRNA-splicing ligase (DUF239)	0.0021387	1.26389	0.337866	AT1G55360	2hr	Up
AT1G55810	uridine kinase-like 3	0.00044166	1.36203	0.445762	UKL3	2hr	Up
AT1G55850	cellulose synthase like E1	0.00342445	1.27802	0.353915	CSLE1	2hr	Up
AT1G55900	Haloacid dehalogenase-like hydrolase (HAD) superfamily protein	0.00830929	1.40952	0.495207	TIM50	2hr	Up
AT1G55910	zinc transporter 11 precursor	3.29e-05	1.6595	0.730746	ZIP11	2hr	Up
AT1G55960	Polyketide cyclase/dehydrase and lipid transport superfamily protein	3.29e-05	1.65134	0.723638	AT1G55960	2hr	Up
AT1G56045	Ribosomal protein L41 family	0.00210769	1.25486	0.327532	AT1G56045	2hr	Up
AT1G56260	telomere-capping, CST complex subunit	0.00660972	1.59098	0.669912	MDO1	2hr	Up
AT1G56330	secretion-associated RAS 1B	0.00384713	1.29666	0.3748	SAR1B	2hr	Up
AT1G56430	nicotianamine synthase 4	0.0149196	1.48975	0.575069	NAS4	2hr	Up
AT1G56580	plant/protein (Protein of unknown function, DUF538)	0.0009061	1.30478	0.383807	SVB	2hr	Up
AT1G57620	emp24/gp25L/p24 family/GOLD family protein	0.00276386	1.36985	0.45402	AT1G57620	2hr	Up
AT1G58037	Cysteine/Histidine-rich C1 domain family protein	0.00479372	5.15235	2.36523	AT1G58037	2hr	Up
AT1G58340	MATE efflux family protein	0.000107568	1.47279	0.558547	ZF14	2hr	Up
AT1G59860	HSP20-like chaperones superfamily protein	0.000273349	1.7147	0.777952	AT1G59860	2hr	Up
AT1G60000	RNA-binding (RRM/RBD/RNP motifs) family protein	0.00121615	1.28795	0.365077	AT1G60000	2hr	Up
AT1G60230	Radical SAM superfamily protein	0.00465199	1.45564	0.541658	AT1G60230	2hr	Up
AT1G60260	beta glucosidase 5	0.0054385	1.63326	0.707751	BGLU5	2hr	Up
AT1G60590	Pectin lyase-like superfamily protein	0.000620096	2.98249	1.57652	AT1G60590	2hr	Up
AT1G60930	RECQ helicase L4B	0.0170077	2.85301	1.51249	RECQ4B	2hr	Up
AT1G60970	SNARE-like superfamily protein	0.0174013	2.8209	1.49615	AT1G60970	2hr	Up
AT1G60987	SCR-like 5	0.00115224	192.105	7.58575	SCRL5	2hr	Up
AT1G61210	Transducin/WD40 repeat-like superfamily protein	0.0118628	1.27007	0.344911	DWA3	2hr	Up
AT1G61255	hypothetical protein	0	4.05564	2.01993	AT1G61255	2hr	Up
AT1G61350	ARM repeat superfamily protein	0.00830929	1.5869	0.666209	AT1G61350	2hr	Up
AT1G61580	R-protein L3 B	0.00482663	1.26596	0.340229	RPL3B	2hr	Up
AT1G61795	PAK-box/P21-Rho-binding family protein	0.00945836	1.98482	0.989007	AT1G61795	2hr	Up
AT1G62010	Mitochondrial transcription termination factor family protein	0.0101848	1.58459	0.664107	AT1G62010	2hr	Up
AT1G62180	5'adenylylphosphosulfate reductase 2	0.00353645	1.28953	0.366848	2020-04-02	2hr	Up
AT1G62430	CDP-diacylglycerol synthase 1	0.00429512	1.56242	0.643783	CDS1	2hr	Up
AT1G62440	leucine-rich repeat/extensin 2	0.01342	4.5959	2.20035	LRX2	2hr	Up
AT1G62480	Vacuolar calcium-binding protein-like protein	0.000278411	1.28953	0.366845	AT1G62480	2hr	Up
AT1G62640	3-ketoacyl-acyl carrier protein synthase III	0.000101873	1.6555	0.727271	KAS III	2hr	Up
AT1G63220	Calcium-dependent lipid-binding (CaLB domain) family protein	0.0101259	1.26313	0.337005	AT1G63220	2hr	Up
AT1G63850	BTB/POZ domain-containing protein	0.0157353	1.37291	0.45724	AT1G63850	2hr	Up
AT1G64090	Reticulan like protein B3	0.00809479	1.28589	0.362765	RTNLB3	2hr	Up
AT1G64330	myosin heavy chain-like protein	0.000226525	1.41342	0.499187	AT1G64330	2hr	Up
AT1G64380	Integrase-type DNA-binding superfamily protein	0.000139838	1.40367	0.489199	AT1G64380	2hr	Up
AT1G64500	Glutaredoxin family protein	0	1.70549	0.770184	AT1G64500	2hr	Up
AT1G64630	with no lysine (K) kinase 10	0.0213231	1.46287	0.548801	WNK10	2hr	Up
AT1G64640	early nodulin-like protein 8	0	3.10827	1.63611	ENODL8	2hr	Up
AT1G64670	alpha/beta-Hydrolases superfamily protein	0.0168616	1.5916	0.67048	BDG1	2hr	Up
AT1G64770	NDH-dependent cyclic electron flow 1	0.000199317	1.50455	0.589329	PnsB2	2hr	Up
AT1G64780	ammonium transporter 1;2	0	1.9357	0.952856	AMT1;2	2hr	Up
AT1G64980	Nucleotide-diphospho-sugar transferases superfamily protein	5.06e-05	1.48744	0.572835	CDI	2hr	Up
AT1G65060	4-coumarate:CoA ligase 3	0.00385535	1.74779	0.80553	4CL3	2hr	Up
AT1G65310	xyloglucan endotransglucosylase/hydrolase 17	0	2.69296	1.42919	XTH17	2hr	Up
AT1G65490	transmembrane protein	0	1.91005	0.933611	AT1G65490	2hr	Up
AT1G65650	Peptidase C12, ubiquitin carboxyl-terminal hydrolase 1	0.00628195	1.42873	0.514735	UCH2	2hr	Up
AT1G65840	polyamine oxidase 4	0.0023608	1.44384	0.529907	PAO4	2hr	Up
AT1G65870	Disease resistance-responsive (dirigent-like protein) family protein	0.00243799	3.66546	1.87399	AT1G65870	2hr	Up
AT1G66070	Translation initiation factor eIF3 subunit	0.00678436	1.26258	0.336378	AT1G66070	2hr	Up
AT1G66080	hikeshi-like protein	0.000298659	1.71234	0.775967	AT1G66080	2hr	Up
AT1G66140	zinc finger protein 4	0.0139515	1.39448	0.479726	ZFP4	2hr	Up
AT1G66190	hypothetical protein	0.00082574	1.43708	0.523139	AT1G66190	2hr	Up
AT1G66200	hypothetical protein	0.000656163	1.25573	0.328523	GSR2	2hr	Up
AT1G66260	RNA-binding (RRM/RBD/RNP motifs) family protein	0.00122944	1.27761	0.353453	AT1G66260	2hr	Up
AT1G66350	RGA-like 1	0.00210769	1.66345	0.734179	RGL1	2hr	Up
AT1G66800	NAD(P)-binding Rossmann-fold superfamily protein	0.00295368	1.38181	0.466555	AT1G66800	2hr	Up
AT1G66820	glycine-rich protein	0.000153126	1.38712	0.472091	AT1G66820	2hr	Up
AT1G66880	Protein kinase superfamily protein	0.00385029	1.33452	0.416322	AT1G66880	2hr	Up
AT1G67040	DnaA initiator-associating protein	0.00114338	1.51584	0.60012	TRM22	2hr	Up
AT1G67050	membrane-associated kinase regulator	0.0156498	1.31164	0.391367	AT1G67050	2hr	Up
AT1G67630	DNA polymerase alpha 2	0.0133112	1.56482	0.645998	POLA2	2hr	Up
AT1G67730	beta-ketoacyl reductase 1	3.16e-05	1.57639	0.656624	KCR1	2hr	Up
AT1G67750	Pectate lyase family protein	1.77e-05	1.90661	0.931008	AT1G67750	2hr	Up
AT1G67940	non-intrinsic ABC protein 3	0.00998861	1.4994	0.584384	ABCI17	2hr	Up
AT1G68400	leucine-rich repeat transmembrane protein kinase family protein	0.0128689	1.28302	0.359541	AT1G68400	2hr	Up
AT1G68440	transmembrane protein	0.000279676	1.31635	0.396542	AT1G68440	2hr	Up
AT1G68500	hypothetical protein	0.0001816	1.43413	0.520177	AT1G68500	2hr	Up
AT1G68520	B-box type zinc finger protein with CCT domain-containing protein	0.00331625	1.25664	0.329567	BBX14	2hr	Up
AT1G68530	3-ketoacyl-CoA synthase 6	0.000107568	1.35194	0.435028	KCS6	2hr	Up
AT1G68760	nudix hydrolase 1	0.00528284	1.3326	0.414249	NUDX1	2hr	Up
AT1G68780	RNI-like superfamily protein	0.00274108	1.53348	0.616808	AT1G68780	2hr	Up
AT1G69420	DHHC-type zinc finger family protein	0.0152145	1.44196	0.528028	AT1G69420	2hr	Up
AT1G69530	expansin A1	0	1.78955	0.839597	EXPA1	2hr	Up
AT1G69588	CLAVATA3/ESR-RELATED 45	0.00139015	3.90135	1.96397	CLE45	2hr	Up
AT1G70000	myb-like transcription factor family protein	0.0115901	1.30217	0.380914	AT1G70000	2hr	Up
AT1G70140	formin 8	0.0185807	1.258	0.331136	FH8	2hr	Up
AT1G70370	polygalacturonase 2	0.000263225	1.46567	0.551565	PG2	2hr	Up
AT1G70460	root hair specific 10	0.00474817	2.35712	1.23703	PERK13	2hr	Up
AT1G70985	hydroxyproline-rich glycoprotein family protein	0.0106188	1.5471	0.629562	AT1G70985	2hr	Up
AT1G71360	Galactose-binding protein	0.00554796	1.39757	0.482918	AT1G71360	2hr	Up
AT1G71710	DNAse I-like superfamily protein	0.0140401	1.30806	0.387424	AT1G71710	2hr	Up
AT1G71720	Nucleic acid-binding proteins superfamily	0.000913693	1.38312	0.467931	PDE338	2hr	Up
AT1G71880	sucrose-proton symporter 1	3.99e-05	1.62816	0.70324	SUC1	2hr	Up
AT1G72430	SAUR-like auxin-responsive protein family	0	1.74671	0.804643	AT1G72430	2hr	Up
AT1G72500	inter alpha-trypsin inhibitor, heavy chain-like protein	0.00289863	1.31609	0.396258	AT1G72500	2hr	Up
AT1G72610	germin-like protein 1	1.77e-05	1.41958	0.505461	GER1	2hr	Up
AT1G72630	ELF4-like 2	0.0128069	1.26002	0.333446	ELF4-L2	2hr	Up
AT1G72730	DEA(D/H)-box RNA helicase family protein	0.000582131	1.49529	0.580421	AT1G72730	2hr	Up
AT1G73220	organic cation/carnitine transporter1	0.0138054	2.95903	1.56513	2020-10-01	2hr	Up
AT1G73320	S-adenosyl-L-methionine-dependent methyltransferases superfamily protein	0.00289863	3.80513	1.92794	AT1G73320	2hr	Up
AT1G73750	alpha/beta hydrolase family protein	0.00511896	1.53508	0.618317	AT1G73750	2hr	Up
AT1G73770	coiled-coil protein	0.00820995	1.76441	0.819184	AT1G73770	2hr	Up
AT1G73830	BR enhanced expression 3	0.0001449	1.45304	0.539077	BEE3	2hr	Up
AT1G74070	Cyclophilin-like peptidyl-prolyl cis-trans isomerase family protein	0.000567578	1.40352	0.489052	AT1G74070	2hr	Up
AT1G74310	heat shock protein 101	6.58e-05	1.78237	0.833793	HSP101	2hr	Up
AT1G74380	xyloglucan xylosyltransferase 5	0.000130979	1.49593	0.581043	XXT5	2hr	Up
AT1G74470	Pyridine nucleotide-disulfide oxidoreductase family protein	0.00036573	1.2704	0.345283	AT1G74470	2hr	Up
AT1G74780	Nodulin-like / Major Facilitator Superfamily protein	0.00492154	2.07869	1.05568	AT1G74780	2hr	Up
AT1G75200	flavodoxin family protein / radical SAM domain-containing protein	0.00930461	1.36616	0.450127	AT1G75200	2hr	Up
AT1G75240	homeobox protein 33	0.00634143	1.30636	0.385549	HB33	2hr	Up
AT1G75270	dehydroascorbate reductase 2	5.19e-05	1.41322	0.498982	DHAR2	2hr	Up
AT1G76110	HMG (high mobility group) box protein with ARID/BRIGHT DNA-binding domain-containing protein	0.00293786	1.47284	0.558599	AT1G76110	2hr	Up
AT1G76160	SKU5 similar 5	0	1.98607	0.989919	sks5	2hr	Up
AT1G76570	Chlorophyll A-B binding family protein	0.0126614	1.42673	0.512713	AT1G76570	2hr	Up
AT1G76680	12-oxophytodienoate reductase 1	1.77e-05	1.46983	0.555648	OPR1	2hr	Up
AT1G76690	12-oxophytodienoate reductase 2	7.09e-05	1.61806	0.694268	OPR2	2hr	Up
AT1G77030	putative DEAD-box ATP-dependent RNA helicase 29	5.32e-05	1.61536	0.691853	AT1G77030	2hr	Up
AT1G77120	alcohol dehydrogenase 1	0	2.55827	1.35517	ADH1	2hr	Up
AT1G77250	RING/FYVE/PHD-type zinc finger family protein	0.00698937	1.94201	0.957552	AT1G77250	2hr	Up
AT1G77330	2-oxoglutarate (2OG) and Fe(II)-dependent oxygenase superfamily protein	0.000274614	1.41011	0.495804	AT1G77330	2hr	Up
AT1G77450	NAC domain containing protein 32	0.000797899	1.46219	0.548131	NAC032	2hr	Up
AT1G77680	Ribonuclease II/R family protein	0.00155847	1.31914	0.3996	AT1G77680	2hr	Up
AT1G77855	BPS1-like protein	0.00632372	1.73508	0.795001	AT1G77855	2hr	Up
AT1G77870	membrane-anchored ubiquitin-fold protein 5 precursor	0.000160719	5.56246	2.47572	MUB5	2hr	Up
AT1G78070	Transducin/WD40 repeat-like superfamily protein	2.34e-05	1.54366	0.626356	AT1G78070	2hr	Up
AT1G78100	F-box family protein	0	2.06509	1.04621	AUF1	2hr	Up
AT1G78170	E3 ubiquitin-protein ligase	7.85e-05	1.65981	0.731014	AT1G78170	2hr	Up
AT1G78230	Outer arm dynein light chain 1 protein	3.16e-05	4.19388	2.06828	AT1G78230	2hr	Up
AT1G78240	S-adenosyl-L-methionine-dependent methyltransferases superfamily protein	0.010024	1.30641	0.385613	TSD2	2hr	Up
AT1G78300	general regulatory factor 2	0.000311314	1.35674	0.440148	GRF2	2hr	Up
AT1G78440	gibberellin 2-beta-dioxygenase	0.0117666	2.29166	1.19639	ATGA2OX1	2hr	Up
AT1G78476	hypothetical protein	0.012531	180.896	7.49902	AT1G78476	2hr	Up
AT1G78570	rhamnose biosynthesis 1	0.000778284	1.30585	0.384987	RHM1	2hr	Up
AT1G78690	Phospholipid/glycerol acyltransferase family protein	0.0106005	2.8744	1.52326	At1g78690p	2hr	Up
AT1G78970	lupeol synthase 1	0.0134909	2.28213	1.19038	LUP1	2hr	Up
AT1G79080	Pentatricopeptide repeat (PPR) superfamily protein	0.0180359	1.34524	0.427867	AT1G79080	2hr	Up
AT1G79270	evolutionarily conserved C-terminal region 8	0.00082574	1.39093	0.476053	ECT8	2hr	Up
AT1G79320	metacaspase 6	0.0200993	1.4288	0.5148	MC6	2hr	Up
AT1G79360	organic cation/carnitine transporter 2	0.0035162	1.42154	0.507453	2020-10-02	2hr	Up
AT1G79470	Aldolase-type TIM barrel family protein	0.0121166	1.38105	0.465762	AT1G79470	2hr	Up
AT1G79970	hypothetical protein	0.000100607	1.40364	0.489172	AT1G79970	2hr	Up
AT1G80080	Leucine-rich repeat (LRR) family protein	0.0117122	1.29761	0.375853	TMM	2hr	Up
AT1G80280	alpha/beta-Hydrolases superfamily protein	0.00182612	1.54039	0.623298	AT1G80280	2hr	Up
AT1G80300	nucleotide transporter 1	0.000153126	1.4164	0.502233	NTT1	2hr	Up
AT1G80340	gibberellin 3-oxidase 2	0.0125715	2.86515	1.51861	GA3OX2	2hr	Up
AT1G80690	PPPDE putative thiol peptidase family protein	0.0105334	1.59922	0.677372	AT1G80690	2hr	Up
AT1G80720	Mitochondrial glycoprotein family protein	0.0169286	1.41907	0.504941	AT1G80720	2hr	Up
AT1G80750	Ribosomal protein L30/L7 family protein	0.00850165	1.30777	0.387104	AT1G80750	2hr	Up
AT2G01290	ribose-5-phosphate isomerase 2	5.06e-05	1.50851	0.593124	RPI2	2hr	Up
AT2G01422		0.00451721	1.60383	0.681525	AT2G01422	2hr	Up
AT2G01670	nudix hydrolase homolog 17	0.00022779	1.37085	0.45507	NUDT17	2hr	Up
AT2G01690	ARM repeat superfamily protein	0.0165838	1.29989	0.378395	AT2G01690	2hr	Up
AT2G01820	Leucine-rich repeat protein kinase family protein	0.00992027	1.26926	0.343987	AT2G01820	2hr	Up
AT2G01970	Endomembrane protein 70 protein family	0.00323399	1.29228	0.369915	AT2G01970	2hr	Up
AT2G02150	Tetratricopeptide repeat (TPR)-like superfamily protein	0.0144729	3.12331	1.64308	EMB2794	2hr	Up
AT2G03350	DUF538 family protein (Protein of unknown function, DUF538)	0.000816249	1.45993	0.5459	AT2G03350	2hr	Up
AT2G03520	ureide permease 4	0.00994685	180.229	7.49369	UPS4	2hr	Up
AT2G03550	alpha/beta-Hydrolases superfamily protein	0.0141053	1.32886	0.410191	AT2G03550	2hr	Up
AT2G03820	nonsense-mediated mRNA decay NMD3 family protein	0.00467666	1.27965	0.355753	NMD3	2hr	Up
AT2G04240	RING/U-box superfamily protein	0.00368198	1.31442	0.394424	XERICO	2hr	Up
AT2G04280	calcium ion-binding protein	0.0117477	1.25356	0.32603	AT2G04280	2hr	Up
AT2G04570	GDSL-like Lipase/Acylhydrolase superfamily protein	1.01e-05	1.80247	0.849977	AT2G04570	2hr	Up
AT2G04780	FASCICLIN-like arabinoogalactan 7	3.8e-06	1.67113	0.740827	FLA7	2hr	Up
AT2G04795	hypothetical protein	0.0027183	1.2977	0.375959	AT2G04795	2hr	Up
AT2G05370	RNA-dependent RNA polymerase-like protein	0.0130391	188.031	7.55482	AT2G05370	2hr	Up
AT2G06850	xyloglucan endotransglucosylase/hydrolase 4	0	1.62166	0.69747	XTH4	2hr	Up
AT2G08945		0.0166376	9.9187	3.31015		2hr	Up
AT2G08950		0	2.15535	1.10792		2hr	Up
AT2G10940	Bifunctional inhibitor/lipid-transfer protein/seed storage 2S albumin superfamily protein	0.00104151	1.26849	0.343109	AT2G10940	2hr	Up
AT2G13665	Natural antisense transcript overlaps with AT2G13660	0.0184137	1.41113	0.496848	AT2G13665	2hr	Up
AT2G13820	Bifunctional inhibitor/lipid-transfer protein/seed storage 2S albumin superfamily protein	0.012095	1.3005	0.379069	XYP2	2hr	Up
AT2G14660	thymocyte nuclear-like protein	0.00102949	1.42136	0.50727	AT2G14660	2hr	Up
AT2G14825	histone deacetylase-like protein	0.00958491	1.87134	0.904075	AT2G14825	2hr	Up
AT2G14890	arabinogalactan protein 9	0	1.61459	0.691165	AGP9	2hr	Up
AT2G14900	Gibberellin-regulated family protein	0.0170001	1.34771	0.43051	AT2G14900	2hr	Up
AT2G15020	hypothetical protein	0.000115793	1.52049	0.604534	AT2G15020	2hr	Up
AT2G15090	3-ketoacyl-CoA synthase 8	0.00036573	1.33962	0.421822	KCS8	2hr	Up
AT2G15292		0.00102506	1.36273	0.446497	AT2G15292	2hr	Up
AT2G15440	polysaccharide biosynthesis protein (DUF579)	0.00225006	2.30363	1.20391	AT2G15440	2hr	Up
AT2G15680	Calcium-binding EF-hand family protein	0.00279929	1.36828	0.452366	CML30	2hr	Up
AT2G15690	Tetratricopeptide repeat (TPR)-like superfamily protein	0.00550747	1.34847	0.431324	AT2G15690	2hr	Up
AT2G15790	peptidyl-prolyl cis-trans isomerase / cyclophilin-40 (CYP40) / rotamase	0.00926601	1.40142	0.48689	SQN	2hr	Up
AT2G16280	3-ketoacyl-CoA synthase 9	0	2.13187	1.09212	KCS9	2hr	Up
AT2G16800	high-affinity nickel-transport family protein	0.0142382	1.25614	0.328994	AT2G16800	2hr	Up
AT2G17250	CCAAT-binding factor	0.00363452	1.57904	0.659045	EMB2762	2hr	Up
AT2G17300	hypothetical protein	5.32e-05	2.57791	1.3662	AT2G17300	2hr	Up
AT2G17630	Pyridoxal phosphate (PLP)-dependent transferases superfamily protein	0.00276386	1.48027	0.565862	AT2G17630	2hr	Up
AT2G17800	RAC-like 1	0.019347	1.27844	0.354379	ARAC1	2hr	Up
AT2G17972	transmembrane protein	0.0021039	1.32146	0.402131	AT2G17972	2hr	Up
AT2G17980	Sec1/munc18-like (SM) proteins superfamily	0.0183219	1.274	0.349369	ATSLY1	2hr	Up
AT2G17990	polyamine-modulated factor 1-binding protein	0.00320615	1.36382	0.447657	AT2G17990	2hr	Up
AT2G18010	SAUR-like auxin-responsive protein family	0.000100607	2.70723	1.43682	AT2G18010	2hr	Up
AT2G18020	Ribosomal protein L2 family	0.000559985	1.26168	0.335345	EMB2296	2hr	Up
AT2G18160	basic leucine-zipper 2	0.000417616	1.302	0.380726	bZIP2	2hr	Up
AT2G18465	Chaperone DnaJ-domain superfamily protein	0.0164376	1.42276	0.508692	AT2G18465	2hr	Up
AT2G18980	Peroxidase superfamily protein	0.00333017	1.31228	0.392072	AT2G18980	2hr	Up
AT2G19310	HSP20-like chaperones superfamily protein	0.00276765	1.29635	0.374457	AT2G19310	2hr	Up
AT2G19570	cytidine deaminase 1	0.00124083	1.30075	0.37934	CDA1	2hr	Up
AT2G19580	tetraspanin2	8.48e-05	1.70532	0.770046	TET2	2hr	Up
AT2G19590	ACC oxidase 1	7.09e-05	1.71527	0.778432	ACO1	2hr	Up
AT2G19620	N-MYC downregulated-like 3	0.0170077	1.61222	0.68905	NDL3	2hr	Up
AT2G19860	hexokinase 2	0.000404328	1.86548	0.899545	HXK2	2hr	Up
AT2G19870	tRNA/rRNA methyltransferase (SpoU) family protein	0.00733802	1.27687	0.352606	AT2G19870	2hr	Up
AT2G20240	GPI-anchored adhesin-like protein, putative (DUF3741)	0.0153822	1.54308	0.625816	TRM17	2hr	Up
AT2G20370	Exostosin family protein	0.0151841	1.36022	0.443835	MUR3	2hr	Up
AT2G20450	Ribosomal protein L14	0.00421982	1.25099	0.323067	AT2G20450	2hr	Up
AT2G20810	galacturonosyltransferase 10	0.0191357	9.04719	3.17747	GAUT10	2hr	Up
AT2G20835	hypothetical protein	0.00129967	1.75748	0.813509	AT2G20835	2hr	Up
AT2G20875	epidermal patterning factor 1	0.00544862	1.73052	0.791202	EPF1	2hr	Up
AT2G20880	Integrase-type DNA-binding superfamily protein	0.000504303	2.04611	1.03288	ERF53	2hr	Up
AT2G21130	Cyclophilin-like peptidyl-prolyl cis-trans isomerase family protein	0.000369527	1.52706	0.610755	AT2G21130	2hr	Up
AT2G21200	SAUR-like auxin-responsive protein family	0.019881	178.916	7.48314	AT2G21200	2hr	Up
AT2G21210	SAUR-like auxin-responsive protein family	3.8e-06	1.79638	0.845091	AT2G21210	2hr	Up
AT2G21220	SAUR-like auxin-responsive protein family	0.000110099	2.50629	1.32555	AT2G21220	2hr	Up
AT2G21580	Ribosomal protein S25 family protein	0.000129714	1.35063	0.433635	AT2G21580	2hr	Up
AT2G21830	Cysteine/Histidine-rich C1 domain family protein	0.000973804	1.72786	0.788985	AT2G21830	2hr	Up
AT2G21970	stress enhanced protein 2	0.00157618	1.3687	0.452809	2020-09-02	2hr	Up
AT2G22590	UDP-Glycosyltransferase superfamily protein	0.00494811	1.6203	0.696259	AT2G22590	2hr	Up
AT2G23000	serine carboxypeptidase-like 10	0.000389775	3.28704	1.71679	scpl10	2hr	Up
AT2G23130	arabinogalactan protein 17	0.000563149	1.53511	0.618346	AGP17	2hr	Up
AT2G23210	UDP-Glycosyltransferase superfamily protein	0.00294989	1.61714	0.693442	AT2G23210	2hr	Up
AT2G24050	MIF4G domain-containing protein / MA3 domain-containing protein	0.000400532	1.40089	0.486346	eIFiso4G2	2hr	Up
AT2G24260	LJRHL1-like 1	0.000859276	1.58307	0.662722	LRL1	2hr	Up
AT2G24280	alpha/beta-Hydrolases superfamily protein	0.00715009	1.37053	0.45473	AT2G24280	2hr	Up
AT2G24300	Calmodulin-binding protein	0.00196406	1.69167	0.758446	AT2G24300	2hr	Up
AT2G24400	SAUR-like auxin-responsive protein family	0.0155201	2.34888	1.23197	AT2G24400	2hr	Up
AT2G24490	replicon protein A2	0.00150658	1.40344	0.48897	RPA2	2hr	Up
AT2G24540	Galactose oxidase/kelch repeat superfamily protein	1.01e-05	1.77172	0.825149	AFR	2hr	Up
AT2G24762	glutamine dumper 4	0.000541635	1.65058	0.722976	GDU4	2hr	Up
AT2G25355	PNAS-3-like protein	0.00598646	1.5059	0.590623	AT2G25355	2hr	Up
AT2G25620	DNA-binding protein phosphatase 1	0.00947039	1.27777	0.353626	DBP1	2hr	Up
AT2G25680	molybdate transporter 1	0.0147602	1.29823	0.376545	MOT1	2hr	Up
AT2G26060	Transducin/WD40 repeat-like superfamily protein	0.00858643	1.25398	0.32651	emb1345	2hr	Up
AT2G26250	3-ketoacyl-CoA synthase 10	7.09e-05	1.39053	0.475631	KCS10	2hr	Up
AT2G26690	Major facilitator superfamily protein	0.0116407	1.27162	0.346664	AT2G26690	2hr	Up
AT2G26710	Cytochrome P450 superfamily protein	0.00022779	2.95184	1.56161	BAS1	2hr	Up
AT2G26730	Leucine-rich repeat protein kinase family protein	0.00686725	1.3446	0.427181	AT2G26730	2hr	Up
AT2G26840	MutS2	0.00314098	1.65847	0.729852	AT2G26840	2hr	Up
AT2G27420	Cysteine proteinases superfamily protein	0	2.88009	1.52612	AT2G27420	2hr	Up
AT2G27580	A20/AN1-like zinc finger family protein	0.00234877	1.30502	0.384072	AT2G27580	2hr	Up
AT2G27740	RAB6-interacting golgin (DUF662)	0.00151734	2.62493	1.39228	AT2G27740	2hr	Up
AT2G27820	prephenate dehydratase 1	0.00125158	1.40372	0.489258	PD1	2hr	Up
AT2G27840	histone deacetylase-related / HD-like protein	0.00110225	1.46384	0.549761	HDT4	2hr	Up
AT2G28150	UPSTREAM OF FLC protein (DUF966)	0.000972539	1.40549	0.49107	AT2G28150	2hr	Up
AT2G28305	Putative lysine decarboxylase family protein	7.85e-05	1.83088	0.872541	LOG1	2hr	Up
AT2G28780	P-hydroxybenzoic acid efflux pump subunit	0.000369527	1.68493	0.75269	AT2G28780	2hr	Up
AT2G28880	para-aminobenzoate (PABA) synthase family protein	0.00739686	1.78028	0.832106	emb1997	2hr	Up
AT2G28930	protein kinase 1B	0.0083346	1.27031	0.345182	PK1B	2hr	Up
AT2G29090	cytochrome P450, family 707, subfamily A, polypeptide 2	0.00300873	1.80333	0.850662	CYP707A2	2hr	Up
AT2G29200	pumilio 1	0.0216913	1.30282	0.381634	PUM1	2hr	Up
AT2G29300	NAD(P)-binding Rossmann-fold superfamily protein	0.00821564	1.38281	0.467599	AT2G29300	2hr	Up
AT2G29420	glutathione S-transferase tau 7	4.24e-05	1.4773	0.562959	GSTU7	2hr	Up
AT2G29450	glutathione S-transferase tau 5	0	1.77886	0.830949	GSTU5	2hr	Up
AT2G29750	UDP-glucosyl transferase 71C1	0.00295495	1.46837	0.554216	UGT71C1	2hr	Up
AT2G29760	Tetratricopeptide repeat (TPR)-like superfamily protein	0.00911162	1.52138	0.605377	OTP81	2hr	Up
AT2G30260	U2 small nuclear ribonucleoprotein B	0.0195362	1.27143	0.346449	U2B''	2hr	Up
AT2G30424	Homeodomain-like superfamily protein	7.28e-05	2.05857	1.04164	TCL2	2hr	Up
AT2G30460	Nucleotide/sugar transporter family protein	0.00342698	1.60747	0.68479	AT2G30460	2hr	Up
AT2G31070	TCP domain protein 10	0.0106233	1.34957	0.4325	TCP10	2hr	Up
AT2G31085	CLAVATA3/ESR-RELATED 6	0.0204227	1.61677	0.693116	CLE6	2hr	Up
AT2G31240	Tetratricopeptide repeat (TPR)-like superfamily protein	0.00962921	1.49849	0.583513	AT2G31240	2hr	Up
AT2G31270	CDT1-like protein A	0.00440458	1.60957	0.686679	CDT1A	2hr	Up
AT2G31290	Ubiquitin carboxyl-terminal hydrolase family protein	0.0119343	1.98707	0.990641	AT2G31290	2hr	Up
AT2G31380	salt tolerance homologue	0.0143084	1.26665	0.34102	STH	2hr	Up
AT2G31390	pfkB-like carbohydrate kinase family protein	0.00188497	1.31243	0.392238	AT2G31390	2hr	Up
AT2G31660	ARM repeat superfamily protein	0.00150658	1.31147	0.391181	SAD2	2hr	Up
AT2G31750	UDP-glucosyl transferase 74D1	2.85e-05	1.49418	0.579356	UGT74D1	2hr	Up
AT2G31751	Natural antisense transcript overlaps with AT2G31750	0.00406036	1.65748	0.728994	AT2G31751	2hr	Up
AT2G32060	Ribosomal protein L7Ae/L30e/S12e/Gadd45 family protein	0.00239433	1.25847	0.331667	AT2G32060	2hr	Up
AT2G32100	ovate family protein 16	0.00169451	1.54071	0.623593	OFP16	2hr	Up
AT2G32220	Ribosomal L27e protein family	0.000668818	2.26005	1.17635	AT2G32220	2hr	Up
AT2G32530	cellulose synthase-like B3	4.24e-05	2.00723	1.0052	CSLB03	2hr	Up
AT2G32540	cellulose synthase-like B4	0	1.84712	0.88528	CSLB04	2hr	Up
AT2G32560	F-box family protein	0.00073146	1.42608	0.512059	AT2G32560	2hr	Up
AT2G32580	transmembrane protein, putative (DUF1068)	0.00190711	1.37604	0.46052	AT2G32580	2hr	Up
AT2G32690	glycine-rich protein 23	8.1e-05	1.30593	0.385078	GRP23	2hr	Up
AT2G33310	auxin-induced protein 13	0.0106973	1.31801	0.398357	IAA13	2hr	Up
AT2G33330	plasmodesmata-located protein 3	7.28e-05	1.55572	0.637579	PDLP3	2hr	Up
AT2G33470	glycolipid transfer protein 1	0.0106574	1.26415	0.338164	GLTP1	2hr	Up
AT2G33570	glycosyltransferase family protein (DUF23)	0.000147431	1.7273	0.788516	GALS1	2hr	Up
AT2G34180	CBL-interacting protein kinase 13	0.000754872	1.46515	0.551048	CIPK13	2hr	Up
AT2G34390	NOD26-like intrinsic protein 2;1	0.0120818	5.00959	2.32469	NIP2;1	2hr	Up
AT2G34655	hypothetical protein	0.00424703	10.6225	3.40906	AT2G34655	2hr	Up
AT2G34660	multidrug resistance-associated protein 2	0.00462415	1.33739	0.419419	ABCC2	2hr	Up
AT2G34750	RNA polymerase I specific transcription initiation factor RRN3 protein	0.0138351	1.28159	0.357934	AT2G34750	2hr	Up
AT2G35790	transmembrane protein	0.0210523	1.28171	0.358072	AT2G35790	2hr	Up
AT2G35800	mitochondrial substrate carrier family protein	0.00044166	1.38807	0.473082	SAMTL	2hr	Up
AT2G35860	FASCICLIN-like arabinogalactan protein 16 precursor	9.36e-05	1.48228	0.567815	FLA16	2hr	Up
AT2G35960	NDR1/HIN1-like 12	0.00273665	1.50518	0.589937	NHL12	2hr	Up
AT2G36230	Aldolase-type TIM barrel family protein	0.000816249	1.72892	0.78987	APG10	2hr	Up
AT2G36310	uridine-ribohydrolase 1	0.000849785	1.3619	0.44562	URH1	2hr	Up
AT2G36530	Enolase	0.00145849	1.25745	0.330503	LOS2	2hr	Up
AT2G36590	proline transporter 3	0.000129714	2.21259	1.14574	ProT3	2hr	Up
AT2G36620	ribosomal protein L24	6.58e-05	1.35909	0.442637	RPL24A	2hr	Up
AT2G36630	Sulfite exporter TauE/SafE family protein	0.000329031	1.36141	0.445106	AT2G36630	2hr	Up
AT2G36750	UDP-glucosyl transferase 73C1	0.0111295	1.40604	0.491634	UGT73C1	2hr	Up
AT2G36800	don-glucosyltransferase 1	7.85e-05	1.50554	0.590282	DOGT1	2hr	Up
AT2G36885	translation initiation factor	0.00749367	1.95867	0.969871	AT2G36885	2hr	Up
AT2G37180	Aquaporin-like superfamily protein	0.00895406	1.26717	0.34161	RD28	2hr	Up
AT2G37270	ribosomal protein 5B	0.00172678	1.2836	0.360198	RPS5B	2hr	Up
AT2G37300	transmembrane protein	0.00155594	1.80716	0.853723	ABCI16	2hr	Up
AT2G37640	Barwin-like endoglucanases superfamily protein	0.000725766	1.42535	0.51132	EXP3	2hr	Up
AT2G37950	RING/FYVE/PHD zinc finger superfamily protein	0.000811187	1.60624	0.683688	AT2G37950	2hr	Up
AT2G37970	SOUL heme-binding family protein	0.00253417	1.32132	0.401983	SOUL-1	2hr	Up
AT2G38360	prenylated RAB acceptor 1.B4	0.000360668	1.44287	0.528943	PRA1.B4	2hr	Up
AT2G39130	Transmembrane amino acid transporter family protein	0.00512908	1.63539	0.709632	AT2G39130	2hr	Up
AT2G39180	CRINKLY4 related 2	0.0054385	1.62967	0.704577	CCR2	2hr	Up
AT2G39510	nodulin MtN21 /EamA-like transporter family protein	0.0216186	1.49004	0.575354	UMAMIT14	2hr	Up
AT2G39700	expansin A4	0.00190585	1.34432	0.426872	EXPA4	2hr	Up
AT2G39830	DA1-related protein 2	0.00225006	1.88943	0.917954	DAR2	2hr	Up
AT2G39950	flocculation protein	0.0009061	1.3194	0.399884	AT2G39950	2hr	Up
AT2G40360	Transducin/WD40 repeat-like superfamily protein	0.000284738	1.42051	0.506406	AT2G40360	2hr	Up
AT2G40590	Ribosomal protein S26e family protein	0.00544546	1.4717	0.557485	AT2G40590	2hr	Up
AT2G40610	expansin A8	0	3.44253	1.78347	EXPA8	2hr	Up
AT2G41090	Calcium-binding EF-hand family protein	0.000339787	1.33638	0.418333	AT2G41090	2hr	Up
AT2G41170	F-box family protein	2.85e-05	1.84634	0.884667	AT2G41170	2hr	Up
AT2G41540	6-phosphogluconate dehydrogenase family protein	0.000625791	1.42556	0.511532	GPDHC1	2hr	Up
AT2G41850	polygalacturonase ADPG2-like protein	0.00792584	4.14103	2.04999	PGAZAT	2hr	Up
AT2G41940	zinc finger protein 8	3.29e-05	1.64187	0.715341	ZFP8	2hr	Up
AT2G41945	transmembrane protein	0.000744115	1.66778	0.737925	AT2G41945	2hr	Up
AT2G42380	Basic-leucine zipper (bZIP) transcription factor family protein	0.00309225	4.87718	2.28605	BZIP34	2hr	Up
AT2G42520	P-loop containing nucleoside triphosphate hydrolases superfamily protein	0.00549228	1.25924	0.332556	AT2G42520	2hr	Up
AT2G42540	cold-regulated 15a	0.00246773	1.41385	0.499628	COR15A	2hr	Up
AT2G43130	P-loop containing nucleoside triphosphate hydrolases superfamily protein	0.000101873	1.50511	0.589867	ARA4	2hr	Up
AT2G43290	Calcium-binding EF-hand family protein	0	2.16572	1.11485	MSS3	2hr	Up
AT2G43340	hypothetical protein (DUF1685)	0.00118831	1.62476	0.700225	AT2G43340	2hr	Up
AT2G43840	UDP-glycosyltransferase 74 F1	0.00836624	1.7454	0.803555	UGT74F1	2hr	Up
AT2G43890	Pectin lyase-like superfamily protein	0.000122754	4.80992	2.26601	AT2G43890	2hr	Up
AT2G44020	Mitochondrial transcription termination factor family protein	0.000620096	1.57522	0.65555	AT2G44020	2hr	Up
AT2G44230	hypothetical protein (DUF946)	5.32e-05	2.17584	1.12157	AT2G44230	2hr	Up
AT2G44340	VQ motif-containing protein	0.00634839	1.45699	0.542994	AT2G44340	2hr	Up
AT2G44500	O-fucosyltransferase family protein	0.000332194	1.47067	0.556475	AT2G44500	2hr	Up
AT2G45400	NAD(P)-binding Rossmann-fold superfamily protein	0.00316882	1.48802	0.573398	BEN1	2hr	Up
AT2G45695	Ubiquitin related modifier 1	0.00288535	1.37035	0.454541	AT2G45695	2hr	Up
AT2G45730	eukaryotic initiation factor 3 gamma subunit family protein	0.0214376	1.29148	0.369026	AT2G45730	2hr	Up
AT2G45970	cytochrome P450, family 86, subfamily A, polypeptide 8	3.16e-05	1.57566	0.655953	CYP86A8	2hr	Up
AT2G46330	arabinogalactan protein 16	1.96e-05	1.5438	0.626487	AGP16	2hr	Up
AT2G46630	serine/arginine repetitive matrix protein	0.0168571	1.36131	0.444991	AT2G46630	2hr	Up
AT2G46690	SAUR-like auxin-responsive protein family	3.8e-06	1.76006	0.815624	AT2G46690	2hr	Up
AT2G46710	Rho GTPase activating protein with PAK-box/P21-Rho-binding domain-containing protein	0.00117881	1.51541	0.599711	ROPGAP3	2hr	Up
AT2G46720	3-ketoacyl-CoA synthase 13	0.0028227	1.92917	0.947981	KCS13	2hr	Up
AT2G46910	Plastid-lipid associated protein PAP / fibrillin family protein	0.00656796	1.30098	0.379602	AT2G46910	2hr	Up
AT2G47010	calcium/calcium/calmodulin-dependent Serine/Threonine-kinase	0.00202101	1.90149	0.927133	AT2G47010	2hr	Up
AT2G47240	AMP-dependent synthetase and ligase family protein	0.00259112	1.26981	0.344618	LACS1	2hr	Up
AT2G47360	transmembrane protein	0.00674133	1.40722	0.492848	AT2G47360	2hr	Up
AT2G47440	Tetratricopeptide repeat (TPR)-like superfamily protein	8.48e-05	1.62545	0.700838	AT2G47440	2hr	Up
AT2G47485	hypothetical protein	0.000411288	1.39829	0.483661	AT2G47485	2hr	Up
AT2G47490	NAD transporter 1	0.00944508	1.44022	0.526291	NDT1	2hr	Up
AT2G47560	RING/U-box superfamily protein	5.32e-05	1.76983	0.823612	AT2G47560	2hr	Up
AT2G47790	Transducin/WD40 repeat-like superfamily protein	0.0102714	1.30178	0.38049	AT2G47790	2hr	Up
AT2G47840	Uncharacterized conserved protein ycf60	0.00422551	1.32111	0.401752	Tic20-II	2hr	Up
AT2G47990	transducin family protein / WD-40 repeat family protein	0.000263225	1.5187	0.602835	SWA1	2hr	Up
AT3G01190	Peroxidase superfamily protein	2.85e-05	1.52864	0.612253	AT3G01190	2hr	Up
AT3G01715		0.0139515	2.98402	1.57726		2hr	Up
AT3G02170	longifolia2	0.0145666	1.31929	0.399766	LNG2	2hr	Up
AT3G02330	Pentatricopeptide repeat (PPR) superfamily protein	0.00160845	1.93768	0.95433	AT3G02330	2hr	Up
AT3G02350	galacturonosyltransferase 9	0.000816249	1.35998	0.443581	GAUT9	2hr	Up
AT3G02430	transmembrane protein, putative (DUF679)	0.0142799	5.07524	2.34347	AT3G02430	2hr	Up
AT3G02493	ROTUNDIFOLIA like 19	0.00134713	16.1486	4.01334	RTFL19	2hr	Up
AT3G02530	TCP-1/cpn60 chaperonin family protein	0.00532966	1.30724	0.386527	AT3G02530	2hr	Up
AT3G02550	LOB domain-containing protein 41	0.0003265	2.0487	1.03471	LBD41	2hr	Up
AT3G02575	Natural antisense transcript overlaps with AT3G12650	0.0110301	182.239	7.50969		2hr	Up
AT3G02832		0.0174848	1.72399	0.78575	AT3G02832	2hr	Up
AT3G02910	AIG2-like (avirulence induced gene) family protein	0.000325234	1.36984	0.454006	AT3G02910	2hr	Up
AT3G03270	Adenine nucleotide alpha hydrolases-like superfamily protein	0.000238547	1.45313	0.53916	AT3G03270	2hr	Up
AT3G03420	Ku70-binding family protein	0.0160396	1.45688	0.542877	AT3G03420	2hr	Up
AT3G03820	SAUR-like auxin-responsive protein family	8.92e-05	5.37637	2.42663	SAUR29	2hr	Up
AT3G03850	SAUR-like auxin-responsive protein family	0.0064161	3.35413	1.74594	SAUR26	2hr	Up
AT3G04080	apyrase 1	0.0143818	1.67724	0.746093	APY1	2hr	Up
AT3G04140	Ankyrin repeat family protein	0.0101816	1.46409	0.550001	AT3G04140	2hr	Up
AT3G04530	phosphoenolpyruvate carboxylase kinase 2	0.000583397	1.53704	0.620159	PPCK2	2hr	Up
AT3G04770	40s ribosomal protein SA B	0.00335864	1.42473	0.510689	RPSAb	2hr	Up
AT3G04830	Protein prenylyltransferase superfamily protein	0.00447735	1.42662	0.512605	AT3G04830	2hr	Up
AT3G05490	ralf-like 22	0.00011959	1.6972	0.763158	RALFL22	2hr	Up
AT3G05625	Tetratricopeptide repeat (TPR)-like superfamily protein	0.00405024	1.67049	0.740275	AT3G05625	2hr	Up
AT3G05800	AtBS1(activation-tagged BRI1 suppressor 1)-interacting factor 1	0	2.88409	1.52812	AIF1	2hr	Up
AT3G05890	Low temperature and salt responsive protein family	0.00450202	1.30533	0.384409	RCI2B	2hr	Up
AT3G05900	neurofilament protein-like protein	0.00366679	1.25247	0.32478	AT3G05900	2hr	Up
AT3G05910	Pectinacetylesterase family protein	0.000139838	1.54363	0.626327	AT3G05910	2hr	Up
AT3G05936	hypothetical protein	0.00026449	2.92636	1.54911	AT3G05936	2hr	Up
AT3G06060	NAD(P)-binding Rossmann-fold superfamily protein	0.00504872	1.54145	0.624292	TSC10A	2hr	Up
AT3G06085	hypothetical protein	0.0166622	180.749	7.49784	AT3G06085	2hr	Up
AT3G06145	RING zinc finger protein	8.48e-05	1.86579	0.899784	AT3G06145	2hr	Up
AT3G06460	GNS1/SUR4 membrane protein family	0.00976588	1.94431	0.959256	AT3G06460	2hr	Up
AT3G06480	DEAD box RNA helicase family protein	0.00480258	1.44911	0.535168	AT3G06480	2hr	Up
AT3G06530	ARM repeat superfamily protein	0.00792205	1.33336	0.415062	AT3G06530	2hr	Up
AT3G06770	Pectin lyase-like superfamily protein	1.96e-05	1.98012	0.985586	AT3G06770	2hr	Up
AT3G06840	hypothetical protein	0.00151481	1.71185	0.775559	AT3G06840	2hr	Up
AT3G07010	Pectin lyase-like superfamily protein	7.85e-05	1.55308	0.635136	AT3G07010	2hr	Up
AT3G07090	PPPDE putative thiol peptidase family protein	0.00183624	1.34916	0.43206	AT3G07090	2hr	Up
AT3G07270	GTP cyclohydrolase I	7.28e-05	1.50392	0.588727	AT3G07270	2hr	Up
AT3G07510	maternal effect embryo arrest protein	3.35e-05	1.7518	0.808835	AT3G07510	2hr	Up
AT3G07810	RNA-binding (RRM/RBD/RNP motifs) family protein	0.000263225	1.4719	0.557683	AT3G07810	2hr	Up
AT3G08040	MATE efflux family protein	0.00161352	2.01554	1.01117	FRD3	2hr	Up
AT3G08730	protein-serine kinase 1	0.000242976	1.57696	0.65715	PK1	2hr	Up
AT3G08943	ARM repeat superfamily protein	0.00148317	1.29559	0.373613	AT3G08943	2hr	Up
AT3G09090	defective in exine formation protein (DEX1)	0.0185042	1.30558	0.384692	DEX1	2hr	Up
AT3G09162	hypothetical protein	0.00932928	1.52185	0.605829	AT3G09162	2hr	Up
AT3G09440	Heat shock protein 70 (Hsp 70) family protein	3.35e-05	1.52184	0.605821	AT3G09440	2hr	Up
AT3G10040	sequence-specific DNA binding transcription factor	0.000410023	1.67012	0.739953	AT3G10040	2hr	Up
AT3G10120	hypothetical protein	0.00255378	1.43446	0.520508	AT3G10120	2hr	Up
AT3G10525	LOSS OF GIANT CELLS FROM ORGANS	0.000851683	1.50428	0.589071	LGO	2hr	Up
AT3G10540	3-phosphoinositide-dependent protein kinase	0.00634776	1.35345	0.436647	AT3G10540	2hr	Up
AT3G11220	Paxneb protein-like protein	0.00914389	1.84026	0.879907	ELO1	2hr	Up
AT3G11591	bric-a-brac protein	0.01694	1.50841	0.593032	AT3G11591	2hr	Up
AT3G11660	NDR1/HIN1-like 1	0.000563149	1.51242	0.596857	NHL1	2hr	Up
AT3G12110	actin-11	9.05e-05	2.09026	1.06368	ACT11	2hr	Up
AT3G12150	alpha/beta hydrolase family protein	0.00267654	1.29017	0.367562	AT3G12150	2hr	Up
AT3G12580	heat shock protein 70	0	1.65156	0.723832	HSP70	2hr	Up
AT3G12610	Leucine-rich repeat (LRR) family protein	0	1.89901	0.925248	DRT100	2hr	Up
AT3G12955	SAUR-like auxin-responsive protein family	0.00546254	1.85168	0.888834	AT3G12955	2hr	Up
AT3G13110	serine acetyltransferase 2;2	0.0017002	1.27141	0.346425	SERAT2;2	2hr	Up
AT3G13230	RNA-binding KH domain-containing protein	0.0061959	1.29465	0.372564	AT3G13230	2hr	Up
AT3G13520	arabinogalactan protein 12	0	1.81357	0.858831	AGP12	2hr	Up
AT3G13674	hypothetical protein	0.0174013	1.47246	0.558224	AT3G13674	2hr	Up
AT3G14060	hypothetical protein	0.0022855	1.78637	0.837027	AT3G14060	2hr	Up
AT3G14270	phosphatidylinositol-4-phosphate 5-kinase family protein	0.016237	1.25353	0.326001	FAB1B	2hr	Up
AT3G14370	Protein kinase superfamily protein	0.000375221	2.30186	1.2028	WAG2	2hr	Up
AT3G14530	Terpenoid synthases superfamily protein	0.0057998	2.31769	1.21269	AT3G14530	2hr	Up
AT3G14650	cytochrome P450, family 72, subfamily A, polypeptide 11	0.00902556	1.35193	0.435023	CYP72A11	2hr	Up
AT3G14660	cytochrome P450, family 72, subfamily A, polypeptide 13	0.00351367	1.28976	0.3671	CYP72A13	2hr	Up
AT3G14690	cytochrome P450, family 72, subfamily A, polypeptide 15	7.28e-05	1.50804	0.592674	CYP72A15	2hr	Up
AT3G15115	serine/arginine repetitive matrix protein	0.000460643	2.01446	1.0104	AT3G15115	2hr	Up
AT3G15354	SPA1-related 3	0.0160067	1.30163	0.380322	SPA3	2hr	Up
AT3G15540	indole-3-acetic acid inducible 19	2.34e-05	2.892	1.53207	IAA19	2hr	Up
AT3G15570	Phototropic-responsive NPH3 family protein	0.00779107	1.30855	0.387964	AT3G15570	2hr	Up
AT3G16050	pyridoxine biosynthesis 1.2	0.000115161	1.81151	0.857194	PDX1.2	2hr	Up
AT3G16120	Dynein light chain type 1 family protein	0.00994242	1.98506	0.98918	AT3G16120	2hr	Up
AT3G16200	DNA-directed RNA polymerase subunit beta	0.0110567	1.38994	0.475021	AT3G16200	2hr	Up
AT3G16240	delta tonoplast integral protein	0.000125917	1.28237	0.358809	DELTA-TIP	2hr	Up
AT3G16370	GDSL-like Lipase/Acylhydrolase superfamily protein	0	1.76011	0.815662	AT3G16370	2hr	Up
AT3G16810	pumilio 24	0.000322703	1.91076	0.93415	PUM24	2hr	Up
AT3G17300	COMPLEX 1 LYR-like protein	0.0198418	1.28293	0.359446	EMB2786	2hr	Up
AT3G17440	Putative plant snare 13	0.000559985	1.29777	0.37603	NPSN13	2hr	Up
AT3G17580	SsrA-binding protein	0.00011959	2.11421	1.08012	AT3G17580	2hr	Up
AT3G18130	receptor for activated C kinase 1C	0.000100607	1.44702	0.533087	RACK1C_AT	2hr	Up
AT3G18200	nodulin MtN21 /EamA-like transporter family protein	0.019721	2.52158	1.33433	UMAMIT4	2hr	Up
AT3G18217		0.0175702	3.07653	1.6213	MIR157C	2hr	Up
AT3G18380	DNA-BINDING TRANSCRIPTION FACTOR 2	0.0082283	1.43908	0.525145	SHH2	2hr	Up
AT3G19300	Protein kinase superfamily protein	0.0129657	2.22144	1.1515	AT3G19300	2hr	Up
AT3G20040	Hexokinase	0.0123405	1.68669	0.754194	ATHXK4	2hr	Up
AT3G20130	cytochrome P450, family 705, subfamily A, polypeptide 22	0.00709251	1.42572	0.511691	CYP705A22	2hr	Up
AT3G20470	glycine-rich protein 5	1.14e-05	1.45746	0.543455	GRP5	2hr	Up
AT3G20480	tetraacyldisaccharide 4'-kinase family protein	0.00847064	5.07168	2.34246	LpxK	2hr	Up
AT3G20560	PDI-like 5-3	0.0193945	1.73165	0.792149	PDIL5-3	2hr	Up
AT3G21150	B-box 32	5.32e-05	2.12234	1.08565	BBX32	2hr	Up
AT3G21190	O-fucosyltransferase family protein	0.00149329	1.5238	0.607676	MSR1	2hr	Up
AT3G21250	multidrug resistance-associated protein 6	0.00205201	1.42657	0.512549	ABCC8	2hr	Up
AT3G21460	Glutaredoxin family protein	0.00384017	1.57122	0.651887	AT3G21460	2hr	Up
AT3G21560	UDP-Glycosyltransferase superfamily protein	0.000101873	1.55211	0.634234	UGT84A2	2hr	Up
AT3G21670	Major facilitator superfamily protein	0.00683371	1.60433	0.681975	AT3G21670	2hr	Up
AT3G21680	hypothetical protein	0.00993356	3.09984	1.63219	AT3G21680	2hr	Up
AT3G21750	UDP-glucosyl transferase 71B1	0.00102695	1.3917	0.476845	UGT71B1	2hr	Up
AT3G21760	UDP-Glycosyltransferase superfamily protein	0.00548848	1.39652	0.481841	HYR1	2hr	Up
AT3G22150	Tetratricopeptide repeat (TPR)-like superfamily protein	0.000690964	1.54325	0.625973	AT3G22150	2hr	Up
AT3G22310	putative mitochondrial RNA helicase 1	9.68e-05	1.54656	0.629059	PMH1	2hr	Up
AT3G22420	with no lysine (K) kinase 2	0.00570299	1.33822	0.420313	WNK2	2hr	Up
AT3G22540	hypothetical protein (DUF1677)	4.11e-05	3.73002	1.89918	AT3G22540	2hr	Up
AT3G22660	rRNA processing protein-like protein	0.000858011	1.51885	0.602976	AT3G22660	2hr	Up
AT3G22840	Chlorophyll A-B binding family protein	0	1.83495	0.875739	ELIP1	2hr	Up
AT3G23450	transmembrane protein	1.01e-05	1.50783	0.592478	AT3G23450	2hr	Up
AT3G23730	xyloglucan endotransglucosylase/hydrolase 16	1.58e-05	1.7766	0.829115	XTH16	2hr	Up
AT3G23750	Leucine-rich repeat protein kinase family protein	0.00918945	1.29843	0.376765	AT3G23750	2hr	Up
AT3G23800	selenium-binding protein 3	0.00761453	1.34348	0.425972	SBP3	2hr	Up
AT3G23805	ralf-like 24	0.000625791	1.51845	0.602597	RALFL24	2hr	Up
AT3G23810	S-adenosyl-l-homocysteine (SAH) hydrolase 2	0	1.91482	0.937208	SAHH2	2hr	Up
AT3G23820	UDP-D-glucuronate 4-epimerase 6	1.14e-05	1.43887	0.52494	GAE6	2hr	Up
AT3G24190	Protein kinase superfamily protein	0.000110099	1.43215	0.518181	AT3G24190	2hr	Up
AT3G24300	ammonium transporter 1;3	0.00176285	1.84532	0.883872	AMT1;3	2hr	Up
AT3G24460	Serinc-domain containing serine and sphingolipid biosynthesis protein	0.00542394	2.95966	1.56543	AT3G24460	2hr	Up
AT3G24750	hypothetical protein	0.00071058	4.5696	2.19207	AT3G24750	2hr	Up
AT3G25030	RING/U-box superfamily protein	0.000171476	1.69144	0.758255	AT3G25030	2hr	Up
AT3G25573	transmembrane protein	0.011013	185.732	7.53708	AT3G25573	2hr	Up
AT3G25580	Thioredoxin superfamily protein	0.0193059	1.32768	0.408903	AT3G25580	2hr	Up
AT3G25640	MIZU-KUSSEI-like protein (Protein of unknown function, DUF617)	0.00205201	1.93886	0.955206	AT3G25640	2hr	Up
AT3G25930	Adenine nucleotide alpha hydrolases-like superfamily protein	0.00251772	1.30611	0.385281	AT3G25930	2hr	Up
AT3G26240	Cysteine/Histidine-rich C1 domain family protein	0.0116591	1.31962	0.400123	AT3G26240	2hr	Up
AT3G26570	phosphate transporter 2;1	8.92e-05	1.38256	0.467337	PHT2;1	2hr	Up
AT3G26850	histone-lysine N-methyltransferase	0.00122754	1.67532	0.744439	AT3G26850	2hr	Up
AT3G27060	Ferritin/ribonucleotide reductase-like family protein	5.32e-05	1.47438	0.560106	TSO2	2hr	Up
AT3G27080	translocase of outer membrane 20 kDa subunit 3	0.00767274	1.2527	0.325039	TOM20-3	2hr	Up
AT3G27170	chloride channel B	0.000761832	1.57583	0.656108	CLC-B	2hr	Up
AT3G27190	uridine kinase-like 2	0.01847	1.28081	0.357061	UKL2	2hr	Up
AT3G27220	Galactose oxidase/kelch repeat superfamily protein	0.0199462	1.47348	0.559224	AT3G27220	2hr	Up
AT3G27270	TRAM, LAG1 and CLN8 (TLC) lipid-sensing domain containing protein	0.00276386	1.63617	0.710321	AT3G27270	2hr	Up
AT3G27580	Protein kinase superfamily protein	0.00544356	1.30784	0.387181	ATPK7	2hr	Up
AT3G27650	LOB domain-containing protein 25	0.00124905	1.54758	0.630012	LBD25	2hr	Up
AT3G27920	myb domain protein 0	0.0100158	1.77436	0.827298	MYB0	2hr	Up
AT3G28070	nodulin MtN21 /EamA-like transporter family protein	0.000559985	3.04285	1.60542	UMAMIT46	2hr	Up
AT3G28080	nodulin MtN21 /EamA-like transporter family protein	0.0206517	2.26405	1.17891	UMAMIT47	2hr	Up
AT3G28130	nodulin MtN21 /EamA-like transporter family protein	0.00125854	1.57367	0.654134	UMAMIT44	2hr	Up
AT3G28180	Cellulose-synthase-like C4	0.000129714	1.80002	0.848014	CSLC04	2hr	Up
AT3G28200	Peroxidase superfamily protein	0.000448621	1.35599	0.439349	AT3G28200	2hr	Up
AT3G28270	transmembrane protein, putative (DUF677)	0	3.62471	1.85786	AT3G28270	2hr	Up
AT3G28340	galacturonosyltransferase-like 10	0.000620096	1.50409	0.588895	GATL10	2hr	Up
AT3G28740	Cytochrome P450 superfamily protein	0	1.97744	0.983636	CYP81D11	2hr	Up
AT3G28920	homeobox protein 34	0.00172931	1.38252	0.467302	HB34	2hr	Up
AT3G29030	expansin A5	1.01e-05	2.14426	1.10048	EXPA5	2hr	Up
AT3G29360	UDP-glucose 6-dehydrogenase family protein	3.8e-06	1.5782	0.658282	UGD2	2hr	Up
AT3G30340	nodulin MtN21 /EamA-like transporter family protein	0.0201538	4.28794	2.10029	UMAMIT32	2hr	Up
AT3G42660	transducin family protein / WD-40 repeat family protein	0.00353835	1.50065	0.585589	AT3G42660	2hr	Up
AT3G42800	AF-like protein	0.000153126	2.60585	1.38175	AT3G42800	2hr	Up
AT3G42950	Pectin lyase-like superfamily protein	0.0186174	1.29724	0.37544	AT3G42950	2hr	Up
AT3G43190	sucrose synthase 4	0.0129657	2.23693	1.16152	SUS4	2hr	Up
AT3G43430	RING/U-box superfamily protein	0.0154018	1.27014	0.344986	AT3G43430	2hr	Up
AT3G43720	Bifunctional inhibitor/lipid-transfer protein/seed storage 2S albumin superfamily protein	0	1.83651	0.876965	LTPG2	2hr	Up
AT3G43960	Cysteine proteinases superfamily protein	0.00950962	1.45093	0.536975	AT3G43960	2hr	Up
AT3G44190	FAD/NAD(P)-binding oxidoreductase family protein	0.00147937	1.27854	0.354499	AT3G44190	2hr	Up
AT3G44380	Late embryogenesis abundant (LEA) hydroxyproline-rich glycoprotein family	0.00022779	1.47774	0.56339	AT3G44380	2hr	Up
AT3G44450	hypothetical protein	0.000816249	1.43581	0.521862	AT3G44450	2hr	Up
AT3G44735	PHYTOSULFOKINE 3 PRECURSOR	1.01e-05	1.90039	0.926295	PSK3	2hr	Up
AT3G44798		0.0166622	180.749	7.49784	AT3G44798	2hr	Up
AT3G44990	xyloglucan endo-transglycosylase-related 8	0	2.07875	1.05571	XTH31	2hr	Up
AT3G45010	serine carboxypeptidase-like 48	0.011611	1.3382	0.420289	scpl48	2hr	Up
AT3G45030	Ribosomal protein S10p/S20e family protein	0.000620096	1.29069	0.36814	AT3G45030	2hr	Up
AT3G45060	high affinity nitrate transporter 2.6	0.000172741	2.01574	1.01131	NRT2.6	2hr	Up
AT3G45970	expansin-like A1	0.000172741	1.41924	0.505115	EXLA1	2hr	Up
AT3G46080	C2H2-type zinc finger family protein	4.62e-05	2.15778	1.10955	AT3G46080	2hr	Up
AT3G46090	C2H2 and C2HC zinc fingers superfamily protein	0.00230701	1.76198	0.817196	ZAT7	2hr	Up
AT3G46210	Ribosomal protein S5 domain 2-like superfamily protein	0.00344786	1.48425	0.569733	AT3G46210	2hr	Up
AT3G46610	Pentatricopeptide repeat (PPR-like) superfamily protein	0.0214604	1.28998	0.367349	AT3G46610	2hr	Up
AT3G46820	type one serine/threonine protein phosphatase 5	0.016568	1.33096	0.412468	TOPP5	2hr	Up
AT3G46830	RAB GTPase homolog A2C	0.0026082	1.26886	0.343537	RABA2c	2hr	Up
AT3G46940	DUTP-PYROPHOSPHATASE-LIKE 1	5.19e-05	1.43344	0.519481	DUT1	2hr	Up
AT3G47340	glutamine-dependent asparagine synthase 1	1.77e-05	1.47299	0.558751	ASN1	2hr	Up
AT3G47360	hydroxysteroid dehydrogenase 3	0.00748038	1.78037	0.832179	HSD3	2hr	Up
AT3G47380	Plant invertase/pectin methylesterase inhibitor superfamily protein	0.00571501	1.36163	0.445335	AT3G47380	2hr	Up
AT3G47390	cytidine/deoxycytidylate deaminase family protein	0.00795431	1.56012	0.641661	PHS1	2hr	Up
AT3G47430	peroxin 11B	0.000177803	1.52872	0.612324	PEX11B	2hr	Up
AT3G47780	ABC2 homolog 6	0.0117812	1.81512	0.860067	ABCA7	2hr	Up
AT3G47860	chloroplastic lipocalin	0.00638003	1.4317	0.517727	CHL	2hr	Up
AT3G47960	Major facilitator superfamily protein	1.77e-05	2.18028	1.12451	GTR1	2hr	Up
AT3G48260	with no lysine (K) kinase 3	0.00257277	1.88643	0.915661	WNK3	2hr	Up
AT3G48720	HXXXD-type acyl-transferase family protein	0.0101917	1.36008	0.443696	DCF	2hr	Up
AT3G49210	O-acyltransferase (WSD1-like) family protein	0.00266388	1.72336	0.785222	AT3G49210	2hr	Up
AT3G49220	Plant invertase/pectin methylesterase inhibitor superfamily	0	1.91269	0.935605	AT3G49220	2hr	Up
AT3G49240	Pentatricopeptide repeat (PPR) superfamily protein	0.00339345	1.29784	0.376116	emb1796	2hr	Up
AT3G49670	Leucine-rich receptor-like protein kinase family protein	2.85e-05	1.51656	0.600798	BAM2	2hr	Up
AT3G50270	HXXXD-type acyl-transferase family protein	0.000978866	1.37336	0.457707	AT3G50270	2hr	Up
AT3G50560	NAD(P)-binding Rossmann-fold superfamily protein	0	1.86506	0.899221	AT3G50560	2hr	Up
AT3G50570	hydroxyproline-rich glycoprotein family protein	0.00229562	3.01815	1.59367	AT3G50570	2hr	Up
AT3G50780	BTB/POZ domain protein	0.00461655	1.33251	0.414146	AT3G50780	2hr	Up
AT3G51080	GATA transcription factor 6	0.000216401	2.74399	1.45628	GATA6	2hr	Up
AT3G51160	NAD(P)-binding Rossmann-fold superfamily protein	0.000473298	1.33321	0.414899	MUR1	2hr	Up
AT3G51240	flavanone 3-hydroxylase	0	1.69038	0.757348	F3H	2hr	Up
AT3G51470	Protein phosphatase 2C family protein	0.00312959	1.92442	0.944427	AT3G51470	2hr	Up
AT3G51660	Tautomerase/MIF superfamily protein	0.00162744	1.49203	0.57728	AT3G51660	2hr	Up
AT3G51670	SEC14 cytosolic factor family protein / phosphoglyceride transfer family protein	4.24e-05	1.46529	0.551183	AT3G51670	2hr	Up
AT3G51800	metallopeptidase M24 family protein	0.00243166	1.26575	0.339989	ATG2	2hr	Up
AT3G51870	Mitochondrial substrate carrier family protein	0.013365	1.48667	0.572082	AT3G51870	2hr	Up
AT3G52190	phosphate transporter traffic facilitator1	0.00537775	1.48752	0.572908	PHF1	2hr	Up
AT3G52340	sucrose-6F-phosphate phosphohydrolase 2	0.00155467	1.33746	0.4195	SPP2	2hr	Up
AT3G52740	hypothetical protein	0.00100228	1.36535	0.449269	AT3G52740	2hr	Up
AT3G52840	beta-galactosidase 2	0.000545432	1.52017	0.604232	BGAL2	2hr	Up
AT3G52920	transcriptional activator (DUF662)	0.000460643	1.37024	0.454431	AT3G52920	2hr	Up
AT3G52950	CBS / octicosapeptide/Phox/Bemp1 (PB1) domains-containing protein	0.0162142	1.2968	0.374951	AT3G52950	2hr	Up
AT3G53260	phenylalanine ammonia-lyase 2	0	1.58346	0.663081	PAL2	2hr	Up
AT3G53420	plasma membrane intrinsic protein 2A	0.000270818	1.30667	0.3859	PIP2A	2hr	Up
AT3G53620	pyrophosphorylase 4	1.14e-05	1.85838	0.894043	PPa4	2hr	Up
AT3G53650	Histone superfamily protein	0.00758036	1.29126	0.36878	AT3G53650	2hr	Up
AT3G53680	Acyl-CoA N-acyltransferase with RING/FYVE/PHD-type zinc finger domain-containing protein	0.0182163	1.91796	0.939571	AT3G53680	2hr	Up
AT3G53960	Major facilitator superfamily protein	0.0145463	1.39065	0.475757	AT3G53960	2hr	Up
AT3G54060	myosin-M heavy protein	0.00629208	180.504	7.49589	AT3G54060	2hr	Up
AT3G54420	homolog of carrot EP3-3 chitinase	0.00793217	1.40641	0.492016	EP3	2hr	Up
AT3G54590	hydroxyproline-rich glycoprotein	0.015124	1.26801	0.342568	HRGP1	2hr	Up
AT3G55010	phosphoribosylformylglycinamidine cyclo-ligase, chloroplast / phosphoribosyl-aminoimidazole synthetase / AIR synthase (PUR5)	0.00907492	1.27989	0.356017	PUR5	2hr	Up
AT3G55220	Cleavage and polyadenylation specificity factor (CPSF) A subunit protein	0.00388446	187.839	7.55335	SAP130b	2hr	Up
AT3G55280	ribosomal protein L23AB	9.68e-05	1.36724	0.451267	RPL23AB	2hr	Up
AT3G55360	3-oxo-5-alpha-steroid 4-dehydrogenase family protein	9.62e-05	1.406	0.491592	CER10	2hr	Up
AT3G55610	delta 1-pyrroline-5-carboxylate synthase 2	0.00650342	1.25775	0.33085	P5CS2	2hr	Up
AT3G55620	Translation initiation factor IF6	0.00242217	1.34725	0.430014	eIF6A	2hr	Up
AT3G55840	Hs1pro-1 protein	0.000959251	2.02793	1.02001	AT3G55840	2hr	Up
AT3G56070	rotamase cyclophilin 2	0.00123576	1.30217	0.380919	ROC2	2hr	Up
AT3G56260	hypothetical protein	6.58e-05	1.60779	0.685083	AT3G56260	2hr	Up
AT3G56290	potassium transporter	0	1.8249	0.867821	AT3G56290	2hr	Up
AT3G56370	Leucine-rich repeat protein kinase family protein	0.0205214	1.27859	0.354551	AT3G56370	2hr	Up
AT3G56480	myosin heavy chain-like protein	0.0197874	1.30131	0.379969	AT3G56480	2hr	Up
AT3G56570	SET domain-containing protein	0.0027126	1.82406	0.867156	AT3G56570	2hr	Up
AT3G56680	Single-stranded nucleic acid binding R3H protein	0.00499241	1.33781	0.419872	AT3G56680	2hr	Up
AT3G56810	hypothetical protein	0.00337256	1.7167	0.779636	AT3G56810	2hr	Up
AT3G56880	VQ motif-containing protein	0.000133511	1.43892	0.524987	AT3G56880	2hr	Up
AT3G57190	peptide chain release factor	0.0211636	1.44049	0.526555	PrfB3	2hr	Up
AT3G57420	transmembrane protein, putative (DUF288)	0.00136927	1.40479	0.490353	AT3G57420	2hr	Up
AT3G57465	zinc-metallopeptidase, peroxisomal protein	0.00309732	187.952	7.55422	AT3G57465	2hr	Up
AT3G57490	Ribosomal protein S5 family protein	0.00320615	1.4795	0.565112	AT3G57490	2hr	Up
AT3G57520	seed imbibition 2	0.000160719	1.30089	0.379494	SIP2	2hr	Up
AT3G57780	nucleolar-like protein	0.000954822	1.52791	0.611561	AT3G57780	2hr	Up
AT3G58120	Basic-leucine zipper (bZIP) transcription factor family protein	0.000719438	1.50372	0.588539	BZIP61	2hr	Up
AT3G58510	DEA(D/H)-box RNA helicase family protein	0.00135282	1.40534	0.490922	AT3G58510	2hr	Up
AT3G58660	Ribosomal protein L1p/L10e family	0.00383511	1.25346	0.325912	AT3G58660	2hr	Up
AT3G58850	phy rapidly regulated 2	0.00937168	1.57878	0.658813	PAR2	2hr	Up
AT3G59400	protein GENOMES UNCOUPLED 4	0.0198684	1.25537	0.328116	GUN4	2hr	Up
AT3G59970	methylenetetrahydrofolate reductase 1	0.00155467	1.26944	0.344188	MTHFR1	2hr	Up
AT3G59980	Nucleic acid-binding, OB-fold-like protein	0.00830929	1.33451	0.416305	AT3G59980	2hr	Up
AT3G60245	Zinc-binding ribosomal protein family protein	0.00033346	1.26555	0.339766	AT3G60245	2hr	Up
AT3G60630	GRAS family transcription factor	0.00525373	1.41261	0.49836	HAM2	2hr	Up
AT3G60830	actin-related protein 7	0.012986	1.3242	0.405123	ARP7	2hr	Up
AT3G61130	galacturonosyltransferase 1	0.00987915	1.33885	0.420994	GAUT1	2hr	Up
AT3G61770	Acid phosphatase/vanadium-dependent haloperoxidase-related protein	0.000282207	1.40173	0.487207	AT3G61770	2hr	Up
AT3G61810	Glycosyl hydrolase family 17 protein	0.00989813	10.9068	3.44716	AT3G61810	2hr	Up
AT3G62410	CP12 domain-containing protein 2	0.000816249	1.32728	0.408472	CP12-2	2hr	Up
AT3G62530	ARM repeat superfamily protein	0.00580296	1.3283	0.409581	AT3G62530	2hr	Up
AT3G62570	Tetratricopeptide repeat (TPR)-like superfamily protein	0.0001449	1.91087	0.934231	AT3G62570	2hr	Up
AT3G62910	Peptide chain release factor 1	0.000125917	1.68632	0.753877	APG3	2hr	Up
AT3G62940	Cysteine proteinases superfamily protein	0.000821944	1.36494	0.448833	AT3G62940	2hr	Up
AT3G63280	NIMA-related kinase 4	0.0129815	1.54061	0.623501	NEK4	2hr	Up
AT3G63530	RING/U-box superfamily protein	0.00136105	1.58062	0.660493	BB	2hr	Up
AT4G00050	basic helix-loop-helix (bHLH) DNA-binding superfamily protein	0.0114655	1.45419	0.540215	UNE10	2hr	Up
AT4G00165	Bifunctional inhibitor/lipid-transfer protein/seed storage 2S albumin superfamily protein	1.77e-05	1.69723	0.763186	AT4G00165	2hr	Up
AT4G00310	Putative membrane lipoprotein	0.00993989	1.29749	0.375719	EDA8	2hr	Up
AT4G00360	cytochrome P450, family 86, subfamily A, polypeptide 2	2.85e-05	1.41757	0.503424	CYP86A2	2hr	Up
AT4G00480	basic helix-loop-helix (bHLH) DNA-binding superfamily protein	0.0149835	1.54094	0.623812	ATMYC1	2hr	Up
AT4G00620	Amino acid dehydrogenase family protein	0.0130075	1.41705	0.502895	EMB3127	2hr	Up
AT4G00950	hypothetical protein (DUF688)	0.000263225	1.54269	0.625449	MEE47	2hr	Up
AT4G01120	G-box binding factor 2	0.00114275	1.35769	0.441159	GBF2	2hr	Up
AT4G01140	transmembrane protein, putative (DUF1191)	0.0199108	1.577	0.657179	AT4G01140	2hr	Up
AT4G01270	RING/U-box superfamily protein	0.0163996	2.15868	1.11015	AT4G01270	2hr	Up
AT4G01630	expansin A17	0	2.43095	1.28152	EXPA17	2hr	Up
AT4G01950	glycerol-3-phosphate acyltransferase 3	0	1.99998	0.999982	GPAT3	2hr	Up
AT4G02690	Bax inhibitor-1 family protein	0.019881	190.831	7.57615	AT4G02690	2hr	Up
AT4G03180	rRNA-processing protein	0.00414895	1.38335	0.468163	AT4G03180	2hr	Up
AT4G03230	G-type lectin S-receptor-like Serine/Threonine-kinase	0.009714	2.45376	1.295	AT4G03230	2hr	Up
AT4G03400	Auxin-responsive GH3 family protein	1.01e-05	1.57489	0.65525	DFL2	2hr	Up
AT4G04460	Saposin-like aspartyl protease family protein	0.00419514	1.94863	0.962464	AT4G04460	2hr	Up
AT4G04670	Met-10 like family protein / kelch repeat-containing protein	0.0208504	1.75962	0.815263	AT4G04670	2hr	Up
AT4G04745	hypothetical protein	0.00640597	1.64405	0.717253	AT4G04745	2hr	Up
AT4G04840	methionine sulfoxide reductase B6	0.00251392	1.35883	0.442369	MSRB6	2hr	Up
AT4G04890	protodermal factor 2	0.00200962	1.28213	0.35854	PDF2	2hr	Up
AT4G04940	transducin family protein / WD-40 repeat family protein	0.000404328	1.64146	0.714977	AT4G04940	2hr	Up
AT4G05410	Transducin/WD40 repeat-like superfamily protein	0.0197127	1.34074	0.423027	YAO	2hr	Up
AT4G06315		0.0131644	1.95274	0.965503		2hr	Up
AT4G07625		0.00536067	2.90627	1.53917		2hr	Up
AT4G08300	nodulin MtN21 /EamA-like transporter family protein	0.000620096	1.5733	0.653791	UMAMIT17	2hr	Up
AT4G08540	DNA-directed RNA polymerase II protein	0.0120476	1.46265	0.548583	AT4G08540	2hr	Up
AT4G09160	SEC14 cytosolic factor family protein / phosphoglyceride transfer family protein	0.00474184	1.31571	0.395845	AT4G09160	2hr	Up
AT4G09460	myb domain protein 6	0.000155657	1.60229	0.680135	MYB6	2hr	Up
AT4G09510	cytosolic invertase 2	0.00167046	1.43472	0.520768	CINV2	2hr	Up
AT4G09640	magnesium transporter, putative (DUF803)	0.0058694	1.45266	0.538702	AT4G09640	2hr	Up
AT4G09720	RAB GTPase homolog G3A	0.000816249	1.40563	0.491214	RABG3A	2hr	Up
AT4G09890	mediator of RNA polymerase II transcription subunit, putative (DUF3511)	0.00245001	1.28457	0.361289	AT4G09890	2hr	Up
AT4G09970	transmembrane protein	4.24e-05	1.90969	0.933336	AT4G09970	2hr	Up
AT4G10040	cytochrome c-2	0.000100607	1.58479	0.664296	CYTC-2	2hr	Up
AT4G10130	DNAJ heat shock N-terminal domain-containing protein	0.0170077	1.31541	0.39551	AT4G10130	2hr	Up
AT4G10270	Wound-responsive family protein	0.0003265	3.36257	1.74956	AT4G10270	2hr	Up
AT4G10480	Nascent polypeptide-associated complex (NAC), alpha subunit family protein	0.000711212	1.28785	0.364967	AT4G10480	2hr	Up
AT4G10770	oligopeptide transporter 7	0.000270818	1.44129	0.527358	OPT7	2hr	Up
AT4G11040	Protein phosphatase 2C family protein	0.0194381	2.03874	1.02768	AT4G11040	2hr	Up
AT4G11280	1-aminocyclopropane-1-carboxylic acid (acc) synthase 6	0.0166021	1.69571	0.761887	ACS6	2hr	Up
AT4G12110	sterol-4alpha-methyl oxidase 1-1	0.00300747	1.28643	0.363375	SMO1-1	2hr	Up
AT4G12230	alpha/beta-Hydrolases superfamily protein	0.0033327	1.36375	0.447576	AT4G12230	2hr	Up
AT4G12320	cytochrome P450, family 706, subfamily A, polypeptide 6	7.85e-05	1.89443	0.92176	CYP706A6	2hr	Up
AT4G12420	Cupredoxin superfamily protein	3.35e-05	1.47145	0.557238	SKU5	2hr	Up
AT4G12520	Bifunctional inhibitor/lipid-transfer protein/seed storage 2S albumin superfamily protein	0.00161225	1.42714	0.513125	AT4G12520	2hr	Up
AT4G12650	Endomembrane protein 70 protein family	0.00468616	1.31598	0.396136	AT4G12650	2hr	Up
AT4G12690	DUF868 family protein (DUF868)	0.0163775	1.30599	0.385146	AT4G12690	2hr	Up
AT4G12730	FASCICLIN-like arabinogalactan 2	3.8e-06	1.51029	0.594825	FLA2	2hr	Up
AT4G12880	early nodulin-like protein 19	0.00427866	1.30047	0.379038	ENODL19	2hr	Up
AT4G12917		0.0169495	1.63708	0.711123	AT4G12917	2hr	Up
AT4G12980	Auxin-responsive family protein	5.06e-05	1.69628	0.762377	AT4G12980	2hr	Up
AT4G13100	RING/U-box superfamily protein	0.000125917	1.48825	0.573619	AT4G13100	2hr	Up
AT4G13440	Calcium-binding EF-hand family protein	0.0144223	3.05677	1.61201	AT4G13440	2hr	Up
AT4G13710	Pectin lyase-like superfamily protein	0.0207011	1.45269	0.538723	AT4G13710	2hr	Up
AT4G13870	Werner syndrome-like exonuclease	0.00777145	1.88421	0.913959	WRNEXO	2hr	Up
AT4G13930	serine hydroxymethyltransferase 4	0.000439129	1.4004	0.485843	SHM4	2hr	Up
AT4G14440	3-hydroxyacyl-CoA dehydratase 1	7.09e-05	1.45028	0.536331	HCD1	2hr	Up
AT4G14540	nuclear factor Y, subunit B3	0.00941407	1.40317	0.48869	NF-YB3	2hr	Up
AT4G14548		0.00605163	1.74614	0.804173	AT4G14548	2hr	Up
AT4G14640	calmodulin 8	0.000947861	4.08061	2.02878	CAM8	2hr	Up
AT4G14690	Chlorophyll A-B binding family protein	0	2.31164	1.20892	ELIP2	2hr	Up
AT4G14746	neurogenic locus notch-like protein	0.00222602	1.32869	0.410003	AT4G14746	2hr	Up
AT4G14890	2Fe-2S ferredoxin-like superfamily protein	2.34e-05	1.50184	0.586731	FdC1	2hr	Up
AT4G14950	SNARE associated Golgi protein family	0.00414895	1.37431	0.458705	KMS1	2hr	Up
AT4G15480	UDP-Glycosyltransferase superfamily protein	7.09e-05	1.96052	0.971237	UGT84A1	2hr	Up
AT4G15550	indole-3-acetate beta-D-glucosyltransferase	0.000469501	1.28573	0.362584	IAGLU	2hr	Up
AT4G15630	Uncharacterized protein family (UPF0497)	1.77e-05	1.66279	0.733609	AT4G15630	2hr	Up
AT4G15770	RNA binding protein	0.000585928	1.32094	0.401563	AT4G15770	2hr	Up
AT4G15920	Nodulin MtN3 family protein	0.00211845	1.28506	0.361839	SWEET17	2hr	Up
AT4G16390	pentatricopeptide (PPR) repeat-containing protein	0.000873829	1.34331	0.425787	SVR7	2hr	Up
AT4G16410	transmembrane protein	0.000359403	1.36899	0.453112	AT4G16410	2hr	Up
AT4G16515	root meristem growth factor	0	3.26417	1.70672	RGF6	2hr	Up
AT4G17090	chloroplast beta-amylase	0	1.77165	0.825093	CT-BMY	2hr	Up
AT4G17098	Natural antisense transcript overlaps with AT4G17100	0.0148924	2.05108	1.03639	AT4G17098	2hr	Up
AT4G17550	Major facilitator superfamily protein	0.00808087	1.35541	0.438728	G3Pp4	2hr	Up
AT4G17810	C2H2 and C2HC zinc fingers superfamily protein	0.000175905	1.64011	0.713795	AT4G17810	2hr	Up
AT4G18030	S-adenosyl-L-methionine-dependent methyltransferases superfamily protein	0.0206834	1.25128	0.323408	AT4G18030	2hr	Up
AT4G18280	glycine-rich cell wall protein-like protein	4.11e-05	1.62295	0.698621	AT4G18280	2hr	Up
AT4G18760	receptor like protein 51	0.0216622	1.49773	0.582778	RLP51	2hr	Up
AT4G18830	ovate family protein 5	0.00158188	2.08472	1.05986	OFP5	2hr	Up
AT4G18890	BES1/BZR1 homolog 3	0.00939256	2.18453	1.12732	BEH3	2hr	Up
AT4G18910	NOD26-like intrinsic protein 1;2	0.00667552	1.34954	0.432465	NIP1;2	2hr	Up
AT4G18970	GDSL-like Lipase/Acylhydrolase superfamily protein	0	2.17663	1.1221	AT4G18970	2hr	Up
AT4G19100	PAM68-like protein (DUF3464)	0.00100228	1.42981	0.515826	PAM68	2hr	Up
AT4G19120	S-adenosyl-L-methionine-dependent methyltransferases superfamily protein	0	1.98002	0.985512	ERD3	2hr	Up
AT4G19380	Long-chain fatty alcohol dehydrogenase family protein	0.00347127	1.56923	0.650055	AT4G19380	2hr	Up
AT4G19420	Pectinacetylesterase family protein	0.00157618	1.52628	0.610018	AT4G19420	2hr	Up
AT4G19450	Major facilitator superfamily protein	0.000205011	1.50029	0.585237	AT4G19450	2hr	Up
AT4G20235	cytochrome P450, family 71, subfamily A, polypeptide 28	0.0197311	4.07074	2.02529	CYP71A28	2hr	Up
AT4G20760	NAD(P)-binding Rossmann-fold superfamily protein	0.00846748	1.33798	0.420055	AT4G20760	2hr	Up
AT4G20820	FAD-binding Berberine family protein	0.00723045	1.32877	0.410091	AT4G20820	2hr	Up
AT4G21280	photosystem II subunit QA	0.00125791	1.25252	0.324829	PSBQA	2hr	Up
AT4G21880	Pentatricopeptide repeat (PPR) superfamily protein	0.00131106	2.11744	1.08232	AT4G21880	2hr	Up
AT4G21990	APS reductase 3	0.000675146	1.36171	0.445416	2020-04-03	2hr	Up
AT4G22010	SKU5 similar 4	0.000242976	1.40936	0.495036	sks4	2hr	Up
AT4G22230	defensin-like protein	0.000530878	1.44649	0.532552	AT4G22230	2hr	Up
AT4G22590	Haloacid dehalogenase-like hydrolase (HAD) superfamily protein	3.61e-05	2.05275	1.03756	TPPG	2hr	Up
AT4G22666	Bifunctional inhibitor/lipid-transfer protein/seed storage 2S albumin superfamily protein	0.000322703	2.25561	1.17352	AT4G22666	2hr	Up
AT4G22730	Leucine-rich repeat protein kinase family protein	0.000918755	2.1716	1.11876	AT4G22730	2hr	Up
AT4G22780	ACT domain repeat 7	0.0110656	1.28912	0.366387	ACR7	2hr	Up
AT4G23180	cysteine-rich RLK (RECEPTOR-like protein kinase) 10	0.0197671	1.35847	0.441986	CRK10	2hr	Up
AT4G23200	cysteine-rich RLK (RECEPTOR-like protein kinase) 12	0.0143084	2.07479	1.05297	CRK12	2hr	Up
AT4G23530	ROH1, putative (DUF793)	0.00276006	1.36141	0.445106	AT4G23530	2hr	Up
AT4G23570	phosphatase-like protein	0.0036573	1.28254	0.359009	SGT1A	2hr	Up
AT4G23730	Galactose mutarotase-like superfamily protein	0.01398	1.31321	0.393093	AT4G23730	2hr	Up
AT4G23750	cytokinin response factor 2	0.0109263	1.52148	0.605478	CRF2	2hr	Up
AT4G23870	hypothetical protein	0.00210263	1.83796	0.878108	AT4G23870	2hr	Up
AT4G24275	hypothetical protein	0.000107568	1.87563	0.907378	AT4G24275	2hr	Up
AT4G24490	RAB geranylgeranyl transferase alpha subunit 1	0.0169533	1.33766	0.419715	RGTA1	2hr	Up
AT4G24510	HXXXD-type acyl-transferase family protein	0	1.95902	0.97013	CER2	2hr	Up
AT4G24660	homeobox protein 22	0.0203689	1.29869	0.377053	HB22	2hr	Up
AT4G24760	alpha/beta-Hydrolases superfamily protein	0.000153126	1.43586	0.521919	AT4G24760	2hr	Up
AT4G24780	Pectin lyase-like superfamily protein	0.00696849	1.40138	0.486848	AT4G24780	2hr	Up
AT4G24805	S-adenosyl-L-methionine-dependent methyltransferases superfamily protein	0.000970008	1.50449	0.589276	AT4G24805	2hr	Up
AT4G25250	Plant invertase/pectin methylesterase inhibitor superfamily protein	2.85e-05	4.79983	2.26298	AT4G25250	2hr	Up
AT4G25260	Plant invertase/pectin methylesterase inhibitor superfamily protein	0.000359403	1.52596	0.609719	AT4G25260	2hr	Up
AT4G25320	AT hook motif DNA-binding family protein	0.0111345	1.29806	0.376359	AT4G25320	2hr	Up
AT4G25630	fibrillarin 2	0.000152493	1.39173	0.476877	FIB2	2hr	Up
AT4G25700	beta-hydroxylase 1	0.00531954	1.33918	0.421348	BETA-OHASE 1	2hr	Up
AT4G25740	RNA binding Plectin/S10 domain-containing protein	0.000972539	1.25379	0.326294	AT4G25740	2hr	Up
AT4G26260	myo-inositol oxygenase 4	0.0117363	1.54149	0.624329	MIOX4	2hr	Up
AT4G26320	arabinogalactan protein 13	0.00260124	1.71668	0.779624	AGP13	2hr	Up
AT4G26540	Leucine-rich repeat receptor-like protein kinase family protein	0.00147115	1.50721	0.591882	AT4G26540	2hr	Up
AT4G26600	S-adenosyl-L-methionine-dependent methyltransferases superfamily protein	0.00392116	1.43193	0.517962	AT4G26600	2hr	Up
AT4G26690	PLC-like phosphodiesterase family protein	0.00487029	1.34291	0.42536	SHV3	2hr	Up
AT4G26840	small ubiquitin-like modifier 1	0.00109466	1.27125	0.346248	SUMO1	2hr	Up
AT4G26850	GDP-L-galactose phosphorylase 1	0.0013079	1.26119	0.334785	VTC2	2hr	Up
AT4G27030	fatty acid desaturase A	0.000400532	1.55082	0.633034	FADA	2hr	Up
AT4G27280	Calcium-binding EF-hand family protein	0.0028961	1.33784	0.4199	AT4G27280	2hr	Up
AT4G27450	aluminum induced protein with YGL and LRDR motifs	0.00033346	1.3195	0.399993	AT4G27450	2hr	Up
AT4G27590	Heavy metal transport/detoxification superfamily protein	0.000563149	3.42	1.77399	AT4G27590	2hr	Up
AT4G27640	ARM repeat superfamily protein	0.00182169	1.30689	0.386132	AT4G27640	2hr	Up
AT4G27720	Major facilitator superfamily protein	1.96e-05	1.69099	0.75787	AT4G27720	2hr	Up
AT4G28050	tetraspanin7	0.00314098	1.25365	0.326138	TET7	2hr	Up
AT4G28100	transmembrane protein	0.00244052	1.48744	0.572832	AT4G28100	2hr	Up
AT4G28290	hypothetical protein	0.000451152	1.4076	0.493239	AT4G28290	2hr	Up
AT4G28310	microtubule-associated protein	0.000585928	1.88307	0.913086	AT4G28310	2hr	Up
AT4G28330	pyrroline-5-carboxylate reductase	0.00513351	2.03806	1.0272	AT4G28330	2hr	Up
AT4G28520	cruciferin 3	0.00247975	2.63601	1.39836	CRU3	2hr	Up
AT4G28640	indole-3-acetic acid inducible 11	0.000995318	2.68382	1.42429	IAA11	2hr	Up
AT4G28740	LOW PSII ACCUMULATION-like protein	0.0197115	1.31553	0.395648	AT4G28740	2hr	Up
AT4G28780	GDSL-like Lipase/Acylhydrolase superfamily protein	0	2.30269	1.20332	AT4G28780	2hr	Up
AT4G29020	glycine-rich protein	1.96e-05	1.50276	0.587612	AT4G29020	2hr	Up
AT4G29140	MATE efflux family protein	0.000449886	1.43239	0.518426	ADS1	2hr	Up
AT4G29180	root hair specific 16	0.0110776	2.90401	1.53805	RHS16	2hr	Up
AT4G29310	DUF1005 family protein (DUF1005)	7.85e-05	2.71589	1.44143	AT4G29310	2hr	Up
AT4G29540	bacterial transferase hexapeptide repeat-containing protein	0.00428499	2.47916	1.30985	LpxA	2hr	Up
AT4G29720	polyamine oxidase 5	0.00326626	1.70529	0.770018	PAO5	2hr	Up
AT4G29830	Transducin/WD40 repeat-like superfamily protein	0.0173032	1.25697	0.329951	VIP3	2hr	Up
AT4G29840	Pyridoxal-5'-phosphate-dependent enzyme family protein	0.0114895	1.2581	0.331252	MTO2	2hr	Up
AT4G29870	Oligosaccharyltransferase complex/magnesium transporter family protein	0.00433751	1.31425	0.394236	AT4G29870	2hr	Up
AT4G30170	Peroxidase family protein	0.0030043	1.28377	0.360389	AT4G30170	2hr	Up
AT4G30250	P-loop containing nucleoside triphosphate hydrolases superfamily protein	9.62e-05	2.66008	1.41147	AT4G30250	2hr	Up
AT4G30290	xyloglucan endotransglucosylase/hydrolase 19	0	2.98179	1.57618	XTH19	2hr	Up
AT4G30330	Small nuclear ribonucleoprotein family protein	0.00589091	1.32954	0.41093	AT4G30330	2hr	Up
AT4G30400	RING/U-box superfamily protein	0.00950962	1.65426	0.726184	AT4G30400	2hr	Up
AT4G30470	NAD(P)-binding Rossmann-fold superfamily protein	0.00343394	1.36618	0.450149	AT4G30470	2hr	Up
AT4G30610	alpha/beta-Hydrolases superfamily protein	0.00637117	1.77831	0.83051	BRS1	2hr	Up
AT4G30800	Nucleic acid-binding, OB-fold-like protein	0.017207	1.38459	0.469458	AT4G30800	2hr	Up
AT4G31120	SHK1 binding protein 1	0.00951405	1.26019	0.333636	SKB1	2hr	Up
AT4G31180	Class II aminoacyl-tRNA and biotin synthetases superfamily protein	0.00109466	1.37718	0.461722	AT4G31180	2hr	Up
AT4G31210	DNA topoisomerase, type IA, core	0.00887054	1.4372	0.523261	AT4G31210	2hr	Up
AT4G31470	CAP (Cysteine-rich secretory proteins, Antigen 5, and Pathogenesis-related 1 protein) superfamily protein	4.62e-05	2.84658	1.50923	AT4G31470	2hr	Up
AT4G31590	Cellulose-synthase-like C5	0.000607441	1.35334	0.436524	CSLC5	2hr	Up
AT4G31600	UDP-N-acetylglucosamine (UAA) transporter family	0.00256138	1.66059	0.731696	UTr7	2hr	Up
AT4G31800	WRKY DNA-binding protein 18	0.000142369	1.50969	0.594252	WRKY18	2hr	Up
AT4G31890	ARM repeat superfamily protein	0.0109314	1.84524	0.883809	AT4G31890	2hr	Up
AT4G32140	EamA-like transporter family	0.0063003	1.40698	0.492602	AT4G32140	2hr	Up
AT4G32460	choice-of-anchor C domain protein, putative (Protein of unknown function, DUF642)	0.000923817	1.30893	0.388385	AT4G32460	2hr	Up
AT4G32480	sugar phosphate exchanger, putative (DUF506)	0.00300873	1.28186	0.358238	AT4G32480	2hr	Up
AT4G32800	Integrase-type DNA-binding superfamily protein	0.0168616	1.66876	0.73878	AT4G32800	2hr	Up
AT4G33070	Thiamine pyrophosphate dependent pyruvate decarboxylase family protein	0	2.91276	1.54238	AT4G33070	2hr	Up
AT4G33120	S-adenosyl-L-methionine-dependent methyltransferases superfamily protein	0.0123203	1.32872	0.410032	AT4G33120	2hr	Up
AT4G33666	hypothetical protein	0	1.82144	0.865083	AT4G33666	2hr	Up
AT4G33730	CAP (Cysteine-rich secretory proteins, Antigen 5, and Pathogenesis-related 1 protein) superfamily protein	0.00374589	1.54691	0.629391	AT4G33730	2hr	Up
AT4G34090	cyclin delta-3	0.00688813	1.28807	0.365206	AT4G34090	2hr	Up
AT4G34131	UDP-glucosyl transferase 73B3	0.00800114	1.28734	0.364395	UGT73B3	2hr	Up
AT4G34135	UDP-glucosyltransferase 73B2	1.14e-05	1.63489	0.709194	UGT73B2	2hr	Up
AT4G34138	UDP-glucosyl transferase 73B1	2.85e-05	1.48062	0.5662	UGT73B1	2hr	Up
AT4G34220	Leucine-rich repeat protein kinase family protein	3.73e-05	1.59269	0.671468	AT4G34220	2hr	Up
AT4G34260	1,2-alpha-L-fucosidase	0.00382435	1.29882	0.377196	FUC95A	2hr	Up
AT4G34550	F-box protein	0.00546571	3.90415	1.96501	AT4G34550	2hr	Up
AT4G34650	squalene synthase 2	0.0214458	2.84623	1.50905	SQS2	2hr	Up
AT4G34770	SAUR-like auxin-responsive protein family	0.000107568	2.6259	1.39281	AT4G34770	2hr	Up
AT4G34790	SAUR-like auxin-responsive protein family	0.00461212	2.40818	1.26795	AT4G34790	2hr	Up
AT4G34980	subtilisin-like serine protease 2	0.000111364	1.45978	0.54575	SLP2	2hr	Up
AT4G35320	hypothetical protein	0.00183308	1.52866	0.612269	AT4G35320	2hr	Up
AT4G35470	plant intracellular ras group-related LRR 4	0.00395216	1.32724	0.408433	PIRL4	2hr	Up
AT4G36105	polyamine-modulated factor 1-binding protein	0.0191097	180.711	7.49754	AT4G36105	2hr	Up
AT4G36110	SAUR-like auxin-responsive protein family	0.00467666	2.74294	1.45572	SAUR9	2hr	Up
AT4G36130	Ribosomal protein L2 family	9.36e-05	1.39815	0.483521	AT4G36130	2hr	Up
AT4G36240	GATA transcription factor 7	0.00139015	1.56301	0.644331	GATA7	2hr	Up
AT4G36250	aldehyde dehydrogenase 3F1	7.4e-05	1.52701	0.610709	ALDH3F1	2hr	Up
AT4G36660	polyol transporter, putative (DUF1195)	0.00182169	1.56112	0.642586	AT4G36660	2hr	Up
AT4G36945	PLC-like phosphodiesterases superfamily protein	0.00190332	1.62152	0.697346	AT4G36945	2hr	Up
AT4G37050	PATATIN-like protein 4	0.00749367	186.997	7.54687	PLP4	2hr	Up
AT4G37100	Pyridoxal phosphate (PLP)-dependent transferases superfamily protein	0.0104442	5.25836	2.39461	AT4G37100	2hr	Up
AT4G37160	SKU5 similar 15	0.00953872	2.29093	1.19593	sks15	2hr	Up
AT4G37240	HTH-type transcriptional regulator	3.16e-05	1.51943	0.603527	AT4G37240	2hr	Up
AT4G37390	Auxin-responsive GH3 family protein	0.000539104	1.71256	0.776155	BRU6	2hr	Up
AT4G37450	arabinogalactan protein 18	0	2.23331	1.15918	AGP18	2hr	Up
AT4G37760	squalene epoxidase 3	0.00132308	1.29598	0.374047	SQE3	2hr	Up
AT4G37890	Zinc finger (C3HC4-type RING finger) family protein	0.000304353	2.02449	1.01756	EDA40	2hr	Up
AT4G38320	heptahelical protein 5	0.000933941	1.66971	0.739598	HHP5	2hr	Up
AT4G38400	expansin-like A2	0.000951025	1.71773	0.780506	EXLA2	2hr	Up
AT4G38410	Dehydrin family protein	0.000155657	2.02115	1.01518	AT4G38410	2hr	Up
AT4G38470	ACT-like protein tyrosine kinase family protein	0.000729562	1.27983	0.355953	STY46	2hr	Up
AT4G38580	farnesylated protein 6	0.0001816	1.38037	0.465051	FP6	2hr	Up
AT4G38825	SAUR-like auxin-responsive protein family	0.000341053	3.15486	1.65758	AT4G38825	2hr	Up
AT4G38840	SAUR-like auxin-responsive protein family	0	2.78846	1.47947	AT4G38840	2hr	Up
AT4G38850	SAUR-like auxin-responsive protein family	0	10.2775	3.36141	SAUR15	2hr	Up
AT4G38860	SAUR-like auxin-responsive protein family	0	3.33193	1.73636	AT4G38860	2hr	Up
AT4G39260	cold, circadian rhythm, and RNA binding 1	4.62e-05	1.33422	0.415997	CCR1	2hr	Up
AT4G39320	microtubule-associated protein-like protein	0.00202291	2.64316	1.40226	AT4G39320	2hr	Up
AT4G39330	cinnamyl alcohol dehydrogenase 9	0	1.98751	0.990966	CAD9	2hr	Up
AT4G39510	cytochrome P450, family 96, subfamily A, polypeptide 12	4.24e-05	2.00317	1.00229	CYP96A12	2hr	Up
AT4G39840	cell wall integrity/stress response component-like protein	0.000464439	1.40954	0.495228	AT4G39840	2hr	Up
AT4G39960	Molecular chaperone Hsp40/DnaJ family protein	0.00621362	1.29692	0.375089	AT4G39960	2hr	Up
AT4G39990	RAB GTPase homolog A4B	0.00775563	1.33778	0.419841	RABA4B	2hr	Up
AT5G01015	transmembrane protein	0	2.19459	1.13395	AT5G01015	2hr	Up
AT5G01075	Glycosyl hydrolase family 35 protein	0.00122121	1.73672	0.796368	AT5G01075	2hr	Up
AT5G01180	peptide transporter 5	0.0185902	1.71408	0.77743	PTR5	2hr	Up
AT5G01270	carboxyl-terminal domain (ctd) phosphatase-like 2	0.00539357	1.41493	0.50073	CPL2	2hr	Up
AT5G01520	RING/U-box superfamily protein	0.021616	1.47431	0.560041	AIRP2	2hr	Up
AT5G01775		0.0215616	1.42977	0.515783		2hr	Up
AT5G01890	Leucine-rich receptor-like protein kinase family protein	0.000647304	1.4583	0.544291	AT5G01890	2hr	Up
AT5G02020	E3 ubiquitin-protein ligase RLIM-like protein	0.000332194	1.50086	0.585794	SIS	2hr	Up
AT5G02270	non-intrinsic ABC protein 9	0.000465705	1.36492	0.448815	ABCI20	2hr	Up
AT5G02280	SNARE-like superfamily protein	0.0022121	1.37516	0.459605	AT5G02280	2hr	Up
AT5G02490	Heat shock protein 70 (Hsp 70) family protein	0.010553	1.26018	0.333628	Hsp70-2	2hr	Up
AT5G02500	heat shock cognate protein 70-1	3.16e-05	1.38187	0.46662	HSC70-1	2hr	Up
AT5G02890	HXXXD-type acyl-transferase family protein	0	2.48552	1.31355	AT5G02890	2hr	Up
AT5G03120	transmembrane protein	1.58e-05	2.08914	1.06291	AT5G03120	2hr	Up
AT5G03150	C2H2-like zinc finger protein	0.0146381	1.30487	0.383911	JKD	2hr	Up
AT5G03520	RAB GTPase homolog 8C	0.00269679	1.29001	0.367378	RAB8C	2hr	Up
AT5G03570	iron regulated 2	0.00493546	2.64552	1.40355	IREG2	2hr	Up
AT5G03760	Nucleotide-diphospho-sugar transferases superfamily protein	5.19e-05	1.55451	0.636464	ATCSLA09	2hr	Up
AT5G03800	Pentatricopeptide repeat (PPR) superfamily protein	0.0149677	1.5037	0.588518	EMB175	2hr	Up
AT5G03960	IQ-domain 12	0.00148064	2.8373	1.50452	IQD12	2hr	Up
AT5G04190	phytochrome kinase substrate 4	0.000332194	1.46758	0.553441	PKS4	2hr	Up
AT5G04440	RAP release 2, galactose-binding-like domain protein, putative (DUF1997)	0.00514427	1.30922	0.388705	AT5G04440	2hr	Up
AT5G04660	cytochrome P450, family 77, subfamily A, polypeptide 4	0.0129505	1.66025	0.7314	CYP77A4	2hr	Up
AT5G04820	ovate family protein 13	0.00266262	1.79931	0.847443	OFP13	2hr	Up
AT5G05270	Chalcone-flavanone isomerase family protein	1.14e-05	1.63141	0.706118	CHIL	2hr	Up
AT5G05660	NF-X1-type zinc finger protein NFXL2	0.000634649	1.6635	0.734219	NFXL2	2hr	Up
AT5G05740	ethylene-dependent gravitropism-deficient and yellow-green-like 2	0.00111111	1.38585	0.470775	EGY2	2hr	Up
AT5G05870	UDP-glucosyl transferase 76C1	0.00412301	1.5405	0.623399	UGT76C1	2hr	Up
AT5G05970	Transducin/WD40 repeat-like superfamily protein	0.00993862	1.33571	0.417608	NEDD1	2hr	Up
AT5G06190	transmembrane protein	0.00501898	2.7328	1.45038	AT5G06190	2hr	Up
AT5G06250	AP2/B3-like transcriptional factor family protein	0.00976588	5.30336	2.40691	DPA4	2hr	Up
AT5G06390	FASCICLIN-like arabinogalactan protein 17 precursor	0.00274234	1.32935	0.410722	FLA17	2hr	Up
AT5G06530	ABC-2 type transporter family protein	0	1.6961	0.76222	ABCG22	2hr	Up
AT5G06570	alpha/beta-Hydrolases superfamily protein	0.00175715	1.38418	0.469037	AT5G06570	2hr	Up
AT5G06700	trichome birefringence-like protein (DUF828)	0.00159327	1.34055	0.422829	AT5G06700	2hr	Up
AT5G06790	cotton fiber protein	2.34e-05	1.87845	0.909543	AT5G06790	2hr	Up
AT5G06980	hypothetical protein	0.00039547	1.30479	0.383817	AT5G06980	2hr	Up
AT5G07000	sulfotransferase 2B	0.0119875	1.43311	0.519149	ST2B	2hr	Up
AT5G07240	IQ-domain 24	0.000443559	1.43731	0.523369	IQD24	2hr	Up
AT5G07480	KAR-UP oxidoreductase 1	0.0107833	2.18736	1.12919	KUOX1	2hr	Up
AT5G07640	RING/U-box superfamily protein	0.0122766	3.30013	1.72252	AT5G07640	2hr	Up
AT5G07860	HXXXD-type acyl-transferase family protein	0.00161858	1.42712	0.513104	AT5G07860	2hr	Up
AT5G08280	hydroxymethylbilane synthase	0.00145723	1.25846	0.331657	HEMC	2hr	Up
AT5G08640	flavonol synthase 1	1.01e-05	1.64863	0.721266	FLS1	2hr	Up
AT5G08750	RING/FYVE/PHD zinc finger superfamily protein	0.0171621	1.48239	0.567926	AT5G08750	2hr	Up
AT5G09315	vacuolar sorting protein 9 domain protein	0.00230828	2.14052	1.09796	AT5G09315	2hr	Up
AT5G09840	Putative endonuclease or glycosyl hydrolase	0.0127569	1.5423	0.625084	AT5G09840	2hr	Up
AT5G09870	cellulose synthase 5	5.06e-05	1.45307	0.539106	CESA5	2hr	Up
AT5G09970	cytochrome P450, family 78, subfamily A, polypeptide 7	0.018289	2.13886	1.09684	CYP78A7	2hr	Up
AT5G10040	transmembrane protein	9.62e-05	7.82217	2.96757	AT5G10040	2hr	Up
AT5G10250	Phototropic-responsive NPH3 family protein	0.0199089	2.13638	1.09517	DOT3	2hr	Up
AT5G10430	arabinogalactan protein 4	0	2.17219	1.11915	AGP4	2hr	Up
AT5G10790	ubiquitin-specific protease 22	0.00429512	1.4681	0.553945	UBP22	2hr	Up
AT5G10930	CBL-interacting protein kinase 5	0.00145849	1.66139	0.732393	CIPK5	2hr	Up
AT5G10970	C2H2 and C2HC zinc fingers superfamily protein	0.0201538	4.13818	2.049	AT5G10970	2hr	Up
AT5G11070	hypothetical protein	2.78e-05	1.48844	0.573804	AT5G11070	2hr	Up
AT5G11160	adenine phosphoribosyltransferase 5	0.000411288	1.70136	0.766685	APT5	2hr	Up
AT5G11250	Disease resistance protein (TIR-NBS-LRR class)	0.00933498	3.2929	1.71936	AT5G11250	2hr	Up
AT5G11260	Basic-leucine zipper (bZIP) transcription factor family protein	8.1e-05	1.49789	0.582931	HY5	2hr	Up
AT5G11380	1-deoxy-D-xylulose 5-phosphate synthase 3	0.0159523	1.47223	0.558008	DXPS3	2hr	Up
AT5G11740	arabinogalactan protein 15	0	1.87525	0.90708	AGP15	2hr	Up
AT5G11900	Translation initiation factor SUI1 family protein	0.00557897	1.26481	0.338923	AT5G11900	2hr	Up
AT5G12020	17.6 kDa class II heat shock protein	0.0152885	1.63196	0.706608	HSP17.6II	2hr	Up
AT5G13400	Major facilitator superfamily protein	5.06e-05	1.69227	0.758961	AT5G13400	2hr	Up
AT5G13650	elongation factor family protein	0.00041635	1.40298	0.48849	SVR3	2hr	Up
AT5G13930	Chalcone and stilbene synthase family protein	0.000115793	1.35812	0.441608	TT4	2hr	Up
AT5G14040	phosphate transporter 3;1	0.000110099	1.39005	0.475139	PHT3;1	2hr	Up
AT5G14050	Transducin/WD40 repeat-like superfamily protein	0.00484498	1.27473	0.350195	AT5G14050	2hr	Up
AT5G14070	Thioredoxin superfamily protein	0.000925715	1.58371	0.66331	ROXY2	2hr	Up
AT5G14110	peroxidase (DUF 3339)	0.0201569	1.56612	0.647197	AT5G14110	2hr	Up
AT5G14120	Major facilitator superfamily protein	0.000515059	1.28706	0.364078	AT5G14120	2hr	Up
AT5G14330	transmembrane protein	0.000996583	1.41733	0.503177	AT5G14330	2hr	Up
AT5G14470	GHMP kinase family protein	0.00279296	1.4769	0.562574	AT5G14470	2hr	Up
AT5G14520	pescadillo-like protein	0.000684637	1.4216	0.50752	AT5G14520	2hr	Up
AT5G14600	S-adenosyl-L-methionine-dependent methyltransferases superfamily protein	0.0142382	1.63794	0.711884	AT5G14600	2hr	Up
AT5G14730	hypothetical protein	8.1e-05	1.61823	0.694419	AT5G14730	2hr	Up
AT5G14760	L-aspartate oxidase	0.0126614	1.77273	0.825969	AO	2hr	Up
AT5G15050	Core-2/I-branching beta-1,6-N-acetylglucosaminyltransferase family protein	0.00337699	1.39567	0.480963	AT5G15050	2hr	Up
AT5G15240	Transmembrane amino acid transporter family protein	0.00897178	1.98459	0.988838	AT5G15240	2hr	Up
AT5G15350	early nodulin-like protein 17	0	1.64358	0.716838	ENODL17	2hr	Up
AT5G15490	UDP-glucose 6-dehydrogenase family protein	0.00337509	1.36595	0.449904	UGD3	2hr	Up
AT5G16000	NSP-interacting kinase 1	0.000268287	1.55603	0.637871	NIK1	2hr	Up
AT5G16190	cellulose synthase like A11	0.0158327	1.77202	0.825392	CSLA11	2hr	Up
AT5G16340	AMP-dependent synthetase and ligase family protein	0.0136984	2.26733	1.18099	AT5G16340	2hr	Up
AT5G16590	Leucine-rich repeat protein kinase family protein	0.00157365	1.85648	0.892571	AT5G16590	2hr	Up
AT5G16960	Zinc-binding dehydrogenase family protein	0.0065629	1.43939	0.525458	AT5G16960	2hr	Up
AT5G16970	alkenal reductase	0.000207542	1.30756	0.386875	AER	2hr	Up
AT5G16980	Zinc-binding dehydrogenase family protein	0.00131612	1.53221	0.615613	AT5G16980	2hr	Up
AT5G17000	Zinc-binding dehydrogenase family protein	1.58e-05	1.60766	0.684965	AT5G17000	2hr	Up
AT5G17020	exportin 1A	0.000676411	1.32321	0.404039	XPO1A	2hr	Up
AT5G17050	UDP-glucosyl transferase 78D2	0	1.87626	0.90786	UGT78D2	2hr	Up
AT5G17220	glutathione S-transferase phi 12	0.000776386	4.35789	2.12363	GSTF12	2hr	Up
AT5G17310	UDP-glucose pyrophosphorylase 2	0.0143388	1.34199	0.424369	UGP2	2hr	Up
AT5G17600	RING/U-box superfamily protein	0.00930018	1.69879	0.764511	AT5G17600	2hr	Up
AT5G17620	nuclear matrix protein	0.017986	1.30788	0.387228	2020-08-07	2hr	Up
AT5G17640	nuclear factor 1 A-type protein (DUF1005)	0.0132232	1.26979	0.344591	ASG1	2hr	Up
AT5G17670	alpha/beta-Hydrolases superfamily protein	0.000796634	1.36576	0.449703	AT5G17670	2hr	Up
AT5G18020	SAUR-like auxin-responsive protein family	2.34e-05	8.28943	3.05127	SAUR20	2hr	Up
AT5G18030	SAUR-like auxin-responsive protein family	3.8e-06	10.09	3.33486	AT5G18030	2hr	Up
AT5G18050	SAUR-like auxin-responsive protein family	0.000515059	5.97092	2.57795	SAUR22	2hr	Up
AT5G18060	SAUR-like auxin-responsive protein family	0.00882941	9.10886	3.18727	SAUR23	2hr	Up
AT5G18080	SAUR-like auxin-responsive protein family	0.000129714	10.1541	3.34398	SAUR24	2hr	Up
AT5G18280	apyrase 2	0.0170077	1.52682	0.61053	APY2	2hr	Up
AT5G18480	plant glycogenin-like starch initiation protein 6	0.000999114	1.32495	0.405934	PGSIP6	2hr	Up
AT5G18520	Lung seven transmembrane receptor family protein	0.0020634	1.29196	0.369565	Cand7	2hr	Up
AT5G18670	beta-amylase 3	7.09e-05	1.42278	0.508712	BMY3	2hr	Up
AT5G19210	P-loop containing nucleoside triphosphate hydrolases superfamily protein	0.00651544	1.84639	0.88471	AT5G19210	2hr	Up
AT5G19240	Glycoprotein membrane precursor GPI-anchored	0.00102949	1.30014	0.378665	AT5G19240	2hr	Up
AT5G19260	FANTASTIC four-like protein (DUF3049)	0.000620096	1.92723	0.946527	FAF3	2hr	Up
AT5G19820	ARM repeat superfamily protein	1.96e-05	1.54017	0.623094	emb2734	2hr	Up
AT5G19890	Peroxidase superfamily protein	0.00754556	1.29512	0.373085	AT5G19890	2hr	Up
AT5G19900	PRLI-interacting factor	0.0106986	1.27253	0.347696	AT5G19900	2hr	Up
AT5G19930	integral membrane protein (Protein of unknown function DUF92, transmembrane)	0.00735257	1.62977	0.704667	AT5G19930	2hr	Up
AT5G20110	Dynein light chain type 1 family protein	0.000103771	1.81429	0.859402	AT5G20110	2hr	Up
AT5G20130	sulfate adenylyltransferase subunit	0.00261832	1.30667	0.38589	AT5G20130	2hr	Up
AT5G20160	Ribosomal protein L7Ae/L30e/S12e/Gadd45 family protein	1.96e-05	1.54858	0.630941	AT5G20160	2hr	Up
AT5G20380	phosphate transporter 4;5	0.00548848	1.49206	0.577309	PHT4;5	2hr	Up
AT5G20600	ribosomal RNA processing-like protein	0.0028284	1.30091	0.379523	AT5G20600	2hr	Up
AT5G20740	Plant invertase/pectin methylesterase inhibitor superfamily protein	0	2.00061	1.00044	AT5G20740	2hr	Up
AT5G20830	sucrose synthase 1	0.00676411	1.29866	0.377022	SUS1	2hr	Up
AT5G21140	embryo defective 1379	0.0186573	2.0189	1.01357	emb1379	2hr	Up
AT5G21940	hybrid signal transduction histidine kinase M-like protein	0.000101873	1.31921	0.399677	AT5G21940	2hr	Up
AT5G22030	ubiquitin-specific protease 8	0.0148102	1.29794	0.376229	UBP8	2hr	Up
AT5G22330	P-loop containing nucleoside triphosphate hydrolases superfamily protein	0.00456403	1.45708	0.54308	RIN1	2hr	Up
AT5G22390	FANTASTIC four-like protein (DUF3049)	0.0107802	1.37008	0.454259	AT5G22390	2hr	Up
AT5G22440	Ribosomal protein L1p/L10e family	0.00539167	1.2586	0.331823	AT5G22440	2hr	Up
AT5G22650	histone deacetylase 2B	5.19e-05	1.40287	0.488382	HD2B	2hr	Up
AT5G22840	Protein kinase superfamily protein	0.00175462	1.72872	0.789708	AT5G22840	2hr	Up
AT5G22920	CHY-type/CTCHY-type/RING-type Zinc finger protein	0.000308783	1.28649	0.363439	AT5G22920	2hr	Up
AT5G23040	cell growth defect factor-like protein (DUF3353)	0.00155087	1.27403	0.349403	CDF1	2hr	Up
AT5G23060	calcium sensing receptor	0.00259618	1.26242	0.336193	CaS	2hr	Up
AT5G23530	carboxyesterase 18	0.00705644	1.31552	0.395634	CXE18	2hr	Up
AT5G23730	Transducin/WD40 repeat-like superfamily protein	0.0151569	1.33955	0.421754	RUP2	2hr	Up
AT5G23860	tubulin beta 8	0	1.69217	0.758876	TUB8	2hr	Up
AT5G23870	Pectinacetylesterase family protein	0.00249177	1.59778	0.676064	AT5G23870	2hr	Up
AT5G23880	cleavage and polyadenylation specificity factor 100	0.00513224	1.7504	0.807685	CPSF100	2hr	Up
AT5G23920	transmembrane protein	0.000811187	1.29625	0.374347	AT5G23920	2hr	Up
AT5G23930	Mitochondrial transcription termination factor family protein	0.00835864	2.90122	1.53666	AT5G23930	2hr	Up
AT5G24030	SLAC1 homologue 3	0.000267021	1.44925	0.535308	SLAH3	2hr	Up
AT5G24105	arabinogalactan protein 41	0.00337699	2.47883	1.30966	AGP41	2hr	Up
AT5G24330	TRITHORAX-RELATED PROTEIN 6	0.00570299	2.51642	1.33137	ATXR6	2hr	Up
AT5G24570	hypothetical protein	4.62e-05	1.57186	0.652469	AT5G24570	2hr	Up
AT5G24580	Heavy metal transport/detoxification superfamily protein	3.8e-06	2.01062	1.00764	AT5G24580	2hr	Up
AT5G24840	tRNA (guanine-N-7) methyltransferase	0.0001449	1.65023	0.722667	AT5G24840	2hr	Up
AT5G24850	cryptochrome 3	9.68e-05	1.51097	0.595477	CRY3	2hr	Up
AT5G24920	glutamine dumper 5	0.0179018	2.04454	1.03177	GDU5	2hr	Up
AT5G24970	Protein kinase superfamily protein	0.0194008	1.59709	0.67545	AT5G24970	2hr	Up
AT5G25100	Endomembrane protein 70 protein family	0.011885	1.26663	0.34099	AT5G25100	2hr	Up
AT5G25190	Integrase-type DNA-binding superfamily protein	0.000375221	2.38574	1.25444	ESE3	2hr	Up
AT5G25220	homeobox protein knotted-1-like 3	0.00548026	1.30598	0.385131	KNAT3	2hr	Up
AT5G25240	stress induced protein	0.00169577	1.9363	0.953302	AT5G25240	2hr	Up
AT5G25610	BURP domain-containing protein	5.06e-05	1.40121	0.486674	RD22	2hr	Up
AT5G25780	eukaryotic translation initiation factor 3B-2	0.00126614	1.38198	0.466736	EIF3B-2	2hr	Up
AT5G25810	Integrase-type DNA-binding superfamily protein	0.0107302	1.25317	0.325587	tny	2hr	Up
AT5G26220	ChaC-like family protein	0.00342698	1.71251	0.776112	AT5G26220	2hr	Up
AT5G26280	TRAF-like family protein	0.00107884	1.25711	0.330113	AT5G26280	2hr	Up
AT5G26667	P-loop containing nucleoside triphosphate hydrolases superfamily protein	0.00851493	1.25371	0.326201	PYR6	2hr	Up
AT5G26742	DEAD box RNA helicase (RH3)	0.000411288	1.29473	0.372646	emb1138	2hr	Up
AT5G26820	iron-regulated protein 3	0.00283409	1.47003	0.555844	IREG3	2hr	Up
AT5G27350	Major facilitator superfamily protein	0.00273222	1.40655	0.492158	SFP1	2hr	Up
AT5G27560	DUF1995 domain protein, putative (DUF1995)	0.0212022	1.27585	0.351462	AT5G27560	2hr	Up
AT5G27620	cyclin H;1	0.00592002	1.81189	0.857493	CYCH;1	2hr	Up
AT5G27970	ARM repeat superfamily protein	0.00486522	1.37925	0.463888	AT5G27970	2hr	Up
AT5G28030	L-cysteine desulfhydrase 1	0.000464439	2.12697	1.0888	DES1	2hr	Up
AT5G28510	beta glucosidase 24	0.00574285	1.75303	0.809853	BGLU24	2hr	Up
AT5G28640	SSXT family protein	0.00109972	1.34763	0.430421	AN3	2hr	Up
AT5G35160	Endomembrane protein 70 protein family	0.010672	1.28014	0.356303	AT5G35160	2hr	Up
AT5G35580	Protein kinase superfamily protein	0.0114667	2.50451	1.32453	AT5G35580	2hr	Up
AT5G35620	Eukaryotic initiation factor 4E protein	0.00903252	1.26604	0.340328	LSP1	2hr	Up
AT5G36120	cofactor assembly, complex C (B6F)	0.000299924	1.34253	0.424955	CCB3	2hr	Up
AT5G36260	Eukaryotic aspartyl protease family protein	0.00756644	1.727	0.788269	AT5G36260	2hr	Up
AT5G37770	EF hand calcium-binding protein family	0.000125917	1.39362	0.478837	TCH2	2hr	Up
AT5G38430	Ribulose bisphosphate carboxylase (small chain) family protein	9.68e-05	1.34922	0.432126	RBCS1B	2hr	Up
AT5G39080	HXXXD-type acyl-transferase family protein	0.00234118	1.26649	0.340832	AT5G39080	2hr	Up
AT5G40380	cysteine-rich RLK (RECEPTOR-like protein kinase) 42	0.000103771	1.82113	0.864835	CRK42	2hr	Up
AT5G40490	RNA-binding (RRM/RBD/RNP motifs) family protein	0.00105606	1.33037	0.411825	AT5G40490	2hr	Up
AT5G40880	WD-40 repeat family protein / zfwd3 protein (ZFWD3)	0.00168059	1.87987	0.910635	AT5G40880	2hr	Up
AT5G40890	chloride channel A	6.58e-05	1.45296	0.538998	CLC-A	2hr	Up
AT5G41050	Pollen Ole e 1 allergen and extensin family protein	0	2.32867	1.21951	AT5G41050	2hr	Up
AT5G41071	transmembrane protein	0.00365224	183.786	7.52188	AT5G41071	2hr	Up
AT5G41080	PLC-like phosphodiesterases superfamily protein	0.00157935	1.38314	0.467948	GDPD2	2hr	Up
AT5G41520	RNA binding Plectin/S10 domain-containing protein	0.000160719	1.28721	0.364252	RPS10B	2hr	Up
AT5G41685	Mitochondrial outer membrane translocase complex, subunit Tom7	0.00375854	1.28145	0.357775	AT5G41685	2hr	Up
AT5G42100	beta-1,3-glucanase	0.00240129	1.30003	0.378542	BG_PPAP	2hr	Up
AT5G42110	hypothetical protein	0.000752974	1.38572	0.470637	AT5G42110	2hr	Up
AT5G42330	hypothetical protein	0.00693938	1.61105	0.688002	AT5G42330	2hr	Up
AT5G42410	SAUR-like auxin-responsive protein family	0.019881	183.747	7.52158	AT5G42410	2hr	Up
AT5G42420	Nucleotide-sugar transporter family protein	0.0214439	1.2598	0.333191	AT5G42420	2hr	Up
AT5G42760	Leucine carboxyl methyltransferase	0.0115521	1.76348	0.818428	AT5G42760	2hr	Up
AT5G42960	outer envelope pore 24B-like protein	0.000122754	1.51326	0.597658	AT5G42960	2hr	Up
AT5G43180	transmembrane protein, putative (Protein of unknown function, DUF599)	0.000308783	1.37115	0.455389	AT5G43180	2hr	Up
AT5G43190	Galactose oxidase/kelch repeat superfamily protein	0.0051797	1.25469	0.327334	AT5G43190	2hr	Up
AT5G43250	nuclear factor Y, subunit C13	0.00776829	2.23878	1.16271	NF-YC13	2hr	Up
AT5G43620	Pre-mRNA cleavage complex II	0.017407	1.45221	0.538251	AT5G43620	2hr	Up
AT5G43630	zinc knuckle (CCHC-type) family protein	0.0148342	1.27476	0.350221	TZP	2hr	Up
AT5G43700	AUX/IAA transcriptional regulator family protein	0.000656163	1.34417	0.426718	ATAUX2-11	2hr	Up
AT5G43720	rRNA-processing EFG1-like protein (DUF2361)	0.00156922	1.5716	0.652236	AT5G43720	2hr	Up
AT5G43760	3-ketoacyl-CoA synthase 20	3.16e-05	1.53868	0.621695	KCS20	2hr	Up
AT5G43950	vacuolar protein sorting-associated protein (DUF946)	0.0143122	1.47263	0.558399	AT5G43950	2hr	Up
AT5G43960	Nuclear transport factor 2 (NTF2) family protein with RNA binding (RRM-RBD-RNP motifs) domain-containing protein	1.01e-05	1.65395	0.725917	AT5G43960	2hr	Up
AT5G44020	HAD superfamily, subfamily IIIB acid phosphatase	9.17e-05	1.40163	0.487108	AT5G44020	2hr	Up
AT5G44050	MATE efflux family protein	0.00111997	2.32401	1.21662	AT5G44050	2hr	Up
AT5G44060	embryo sac development arrest protein	5.32e-05	1.68346	0.751428	AT5G44060	2hr	Up
AT5G44110	P-loop containing nucleoside triphosphate hydrolases superfamily protein	3.8e-06	2.19937	1.13709	ABCI21	2hr	Up
AT5G44190	GOLDEN2-like 2	0.00301886	1.27927	0.355316	GLK2	2hr	Up
AT5G44410	FAD-binding Berberine family protein	0.000761832	1.63109	0.705839	AT5G44410	2hr	Up
AT5G44530	Subtilase family protein	0.00459441	1.4319	0.517933	AT5G44530	2hr	Up
AT5G44670	glycosyltransferase family protein (DUF23)	0.00136927	1.81266	0.858105	GALS2	2hr	Up
AT5G44680	DNA glycosylase superfamily protein	3.8e-06	1.97936	0.985035	AT5G44680	2hr	Up
AT5G44770	Cysteine/Histidine-rich C1 domain family protein	0.00495571	186.521	7.5432	AT5G44770	2hr	Up
AT5G45480	transmembrane protein, putative (DUF594)	0.0061592	1.36882	0.45293	AT5G45480	2hr	Up
AT5G45630	senescence regulator (Protein of unknown function, DUF584)	0.00162427	2.87424	1.52318	AT5G45630	2hr	Up
AT5G45670	GDSL-like Lipase/Acylhydrolase superfamily protein	0	1.79333	0.842641	AT5G45670	2hr	Up
AT5G45680	FK506-binding protein 13	0.00105606	1.36792	0.451988	FKBP13	2hr	Up
AT5G45720	AAA-type ATPase family protein	0.0214199	1.79513	0.844087	AT5G45720	2hr	Up
AT5G45800	Leucine-rich repeat protein kinase family protein	0.00449949	1.27898	0.354989	MEE62	2hr	Up
AT5G45950	GDSL-like Lipase/Acylhydrolase superfamily protein	4.62e-05	1.7633	0.818279	AT5G45950	2hr	Up
AT5G46160	Ribosomal protein L14p/L23e family protein	0.0128265	1.31714	0.397409	AT5G46160	2hr	Up
AT5G46590	NAC domain containing protein 96	0.0163731	2.71886	1.443	NAC096	2hr	Up
AT5G46730	glycine-rich protein	0.000332194	1.3548	0.438077	AT5G46730	2hr	Up
AT5G46790	PYR1-like 1	0.00749177	1.35473	0.438007	PYL1	2hr	Up
AT5G47330	alpha/beta-Hydrolases superfamily protein	1.01e-05	3.32145	1.73181	AT5G47330	2hr	Up
AT5G47550	Cystatin/monellin superfamily protein	0	1.79801	0.846398	AT5G47550	2hr	Up
AT5G47610	RING/U-box superfamily protein	0.00619337	1.44534	0.531414	AT5G47610	2hr	Up
AT5G47870	cobalt ion-binding protein	0.0145463	1.27812	0.354023	RAD52-2	2hr	Up
AT5G48240	Rrp15p protein	0.000675146	1.42652	0.5125	AT5G48240	2hr	Up
AT5G48780	disease resistance protein (TIR-NBS class)	0.0167571	3.57118	1.8364	AT5G48780	2hr	Up
AT5G48880	peroxisomal 3-keto-acyl-CoA thiolase 2	0.00302645	1.40441	0.489963	KAT5	2hr	Up
AT5G48900	Pectin lyase-like superfamily protein	9.62e-05	1.54219	0.624977	AT5G48900	2hr	Up
AT5G49330	myb domain protein 111	8.48e-05	2.33029	1.22051	MYB111	2hr	Up
AT5G49360	beta-xylosidase 1	9.68e-05	1.35514	0.438446	BXL1	2hr	Up
AT5G49720	glycosyl hydrolase 9A1	0.000713743	1.26822	0.342805	GH9A1	2hr	Up
AT5G49730	ferric reduction oxidase 6	0.00124905	1.34484	0.427439	FRO6	2hr	Up
AT5G50335	hypothetical protein	2.97e-05	2.39744	1.2615	AT5G50335	2hr	Up
AT5G50790	Nodulin MtN3 family protein	0.00404075	1.56674	0.647767	SWEET10	2hr	Up
AT5G51440	HSP20-like chaperones superfamily protein	0.017998	1.37207	0.456354	AT5G51440	2hr	Up
AT5G51520	Plant invertase/pectin methylesterase inhibitor superfamily protein	0.00372437	1.82909	0.871124	AT5G51520	2hr	Up
AT5G51550	EXORDIUM like 3	0	1.64756	0.720331	EXL3	2hr	Up
AT5G51720	2 iron, 2 sulfur cluster binding protein	7.28e-05	1.45293	0.538961	NEET	2hr	Up
AT5G52060	BCL-2-associated athanogene 1	3.29e-05	1.51096	0.59547	BAG1	2hr	Up
AT5G52170	homeodomain GLABROUS 7	7.85e-05	1.51943	0.603528	HDG7	2hr	Up
AT5G52180	transmembrane protein 161AB protein	0.00315047	1.32662	0.407754	AT5G52180	2hr	Up
AT5G52250	Transducin/WD40 repeat-like superfamily protein	0.000725766	1.37336	0.457714	RUP1	2hr	Up
AT5G52390	PAR1 protein	0.0107302	197.001	7.62206	AT5G52390	2hr	Up
AT5G52420	transmembrane protein	0.000778284	1.46488	0.550781	AT5G52420	2hr	Up
AT5G52470	fibrillarin 1	0.0012307	1.27142	0.346446	FIB1	2hr	Up
AT5G52650	RNA binding Plectin/S10 domain-containing protein	0.000789041	1.256	0.328837	AT5G52650	2hr	Up
AT5G52780	transmembrane protein, putative (DUF3464)	0.00102949	1.37711	0.461649	AT5G52780	2hr	Up
AT5G52900	membrane-associated kinase regulator	1.58e-05	2.30384	1.20404	MAKR6	2hr	Up
AT5G52910	timeless family protein	0.00823526	1.76844	0.822479	ATIM	2hr	Up
AT5G53140	Protein phosphatase 2C family protein	1.77e-05	1.51547	0.599768	AT5G53140	2hr	Up
AT5G53180	polypyrimidine tract-binding protein 2	0.00557517	1.47765	0.563307	PTB2	2hr	Up
AT5G53250	arabinogalactan protein 22	0	1.99412	0.995754	AGP22	2hr	Up
AT5G53500	Transducin/WD40 repeat-like superfamily protein	0.0112718	1.31338	0.393288	AT5G53500	2hr	Up
AT5G53660	growth-regulating factor 7	0.010162	2.21493	1.14726	GRF7	2hr	Up
AT5G53970	Tyrosine transaminase family protein	0.00351683	1.344	0.426536	TAT7	2hr	Up
AT5G54040	Cysteine/Histidine-rich C1 domain family protein	0.0158991	1.41958	0.505465	AT5G54040	2hr	Up
AT5G54145	hypothetical protein	0.0178075	1.26025	0.333705	AT5G54145	2hr	Up
AT5G54250	cyclic nucleotide-gated cation channel 4	2.78e-05	1.90566	0.930292	CNGC4	2hr	Up
AT5G54380	protein kinase family protein	0.00412301	1.46113	0.547082	THE1	2hr	Up
AT5G54630	zinc finger protein-like protein	0.000173374	1.50081	0.585739	AT5G54630	2hr	Up
AT5G54740	seed storage albumin 5	0.0136212	2.745	1.4568	SESA5	2hr	Up
AT5G54970	hypothetical protein	0.00689382	1.40116	0.486626	AT5G54970	2hr	Up
AT5G55200	Co-chaperone GrpE family protein	0.00621109	1.6942	0.760607	MGE1	2hr	Up
AT5G55380	MBOAT (membrane bound O-acyl transferase) family protein	0.00452987	1.70445	0.769306	AT5G55380	2hr	Up
AT5G55700	beta-amylase 4	0.00805556	1.33613	0.418059	BAM4	2hr	Up
AT5G55710	TIC 20-v-like protein	0.00471146	1.252	0.32423	Tic20-V	2hr	Up
AT5G55730	FASCICLIN-like arabinogalactan 1	0.0060162	1.25235	0.324643	FLA1	2hr	Up
AT5G55920	S-adenosyl-L-methionine-dependent methyltransferases superfamily protein	0.00286257	1.2817	0.358057	OLI2	2hr	Up
AT5G56000	HEAT SHOCK PROTEIN 81.4	0.000976968	1.35897	0.442515	Hsp81.4	2hr	Up
AT5G56010	heat shock protein 81-3	0	1.77196	0.825342	HSP81-3	2hr	Up
AT5G56030	heat shock protein 81-2	1.01e-05	1.47008	0.5559	HSP81-2	2hr	Up
AT5G56730	Insulinase (Peptidase family M16) protein	0.000863705	1.64391	0.717135	AT5G56730	2hr	Up
AT5G56790	Protein kinase superfamily protein	0.0009061	1.79073	0.840549	AT5G56790	2hr	Up
AT5G56795	metallothionein 1B	5.32e-05	1.76649	0.820888	MT1B	2hr	Up
AT5G56850	hypothetical protein	0.000620096	1.4348	0.520854	AT5G56850	2hr	Up
AT5G56860	GATA type zinc finger transcription factor family protein	1.01e-05	1.64761	0.720377	GNC	2hr	Up
AT5G57110	autoinhibited Ca2 -ATPase, isoform 8	0.00502405	1.38188	0.466638	ACA8	2hr	Up
AT5G57240	OSBP(oxysterol binding protein)-related protein 4C	0.000585928	1.46097	0.54693	ORP4C	2hr	Up
AT5G57300	S-adenosyl-L-methionine-dependent methyltransferases superfamily protein	0.00807201	1.3666	0.45059	AT5G57300	2hr	Up
AT5G57480	P-loop containing nucleoside triphosphate hydrolases superfamily protein	0.0209289	1.31593	0.396085	AT5G57480	2hr	Up
AT5G57560	Xyloglucan endotransglucosylase/hydrolase family protein	0.000996583	1.31122	0.390914	TCH4	2hr	Up
AT5G57625	CAP (Cysteine-rich secretory proteins, Antigen 5, and Pathogenesis-related 1 protein) superfamily protein	0.00525247	1.41698	0.502817	AT5G57625	2hr	Up
AT5G57800	Fatty acid hydroxylase superfamily	1.96e-05	1.59661	0.675008	CER3	2hr	Up
AT5G57980	RNA polymerase II fifth largest subunit, C	0.017183	2.42035	1.27521	RPB5C	2hr	Up
AT5G58300	Leucine-rich repeat protein kinase family protein	0.0156283	1.40428	0.489831	AT5G58300	2hr	Up
AT5G58370	P-loop containing nucleoside triphosphate hydrolases superfamily protein	0.00166667	1.57419	0.654609	AT5G58370	2hr	Up
AT5G58420	Ribosomal protein S4 (RPS4A) family protein	0.00122754	1.26518	0.339342	AT5G58420	2hr	Up
AT5G58770	Undecaprenyl pyrophosphate synthetase family protein	0	1.9087	0.932594	cPT4	2hr	Up
AT5G59000	RING/FYVE/PHD zinc finger superfamily protein	0.0161915	1.39921	0.484616	AT5G59000	2hr	Up
AT5G59150	RAB GTPase homolog A2D	0.0145963	1.25454	0.327161	RABA2D	2hr	Up
AT5G59240	Ribosomal protein S8e family protein	0.0116673	1.75603	0.812315	AT5G59240	2hr	Up
AT5G59750	monofunctional riboflavin biosynthesis protein RIBA 3	0.00667552	1.59438	0.672996	RIBA3	2hr	Up
AT5G59820	C2H2-type zinc finger family protein	0.00571374	1.41288	0.498643	RHL41	2hr	Up
AT5G59850	Ribosomal protein S8 family protein	0.000492913	1.27933	0.355385	AT5G59850	2hr	Up
AT5G59920	Cysteine/Histidine-rich C1 domain family protein	0.00121488	1.36654	0.45053	ULI3	2hr	Up
AT5G59970	Histone superfamily protein	0.0017736	1.26551	0.339719	AT5G59970	2hr	Up
AT5G60170	RNA binding (RRM/RBD/RNP motifs) family protein	0.00197292	1.34626	0.428954	AT5G60170	2hr	Up
AT5G60390	GTP binding Elongation factor Tu family protein	0.000301822	1.26737	0.341833	AT5G60390	2hr	Up
AT5G60400	hypothetical protein	9.36e-05	1.43406	0.520105	AT5G60400	2hr	Up
AT5G60540	pyridoxine biosynthesis 2	0.00184067	2.20597	1.14141	PDX2	2hr	Up
AT5G60730	Anion-transporting ATPase	0.00143888	15.8557	3.98693	AT5G60730	2hr	Up
AT5G60790	ABC transporter family protein	0.00879461	1.29289	0.370598	ABCF1	2hr	Up
AT5G60920	COBRA-like extracellular glycosyl-phosphatidyl inositol-anchored protein family	0.00204126	1.26223	0.335975	COB	2hr	Up
AT5G60963	tRNA-Ala	0.00875791	9.53255	3.25286	AT5G60963	2hr	Up
AT5G60980	Nuclear transport factor 2 (NTF2) family protein with RNA binding (RRM-RBD-RNP motifs) domain-containing protein	0.00565553	1.25818	0.331334	AT5G60980	2hr	Up
AT5G60990	DEA(D/H)-box RNA helicase family protein	0.0122988	1.39705	0.482389	AT5G60990	2hr	Up
AT5G61000	Replication factor-A protein 1-like protein	0.00138256	2.27105	1.18336	RPA70D	2hr	Up
AT5G61440	atypical CYS HIS rich thioredoxin 5	0.00461212	1.30333	0.382197	ACHT5	2hr	Up
AT5G61570	Protein kinase superfamily protein	0.000625791	2.38465	1.25378	AT5G61570	2hr	Up
AT5G61650	CYCLIN P4;2	0.00942103	2.06352	1.04511	CYCP4;2	2hr	Up
AT5G61660	glycine-rich protein	0.000129714	1.45115	0.537194	AT5G61660	2hr	Up
AT5G61820	stress up-regulated Nod 19 protein	1.01e-05	1.61763	0.693878	AT5G61820	2hr	Up
AT5G62070	IQ-domain 23	4.24e-05	1.60808	0.685341	IQD23	2hr	Up
AT5G62140	ATP-dependent Clp protease ATP-binding subunit	8.1e-05	1.95595	0.967869	AT5G62140	2hr	Up
AT5G62210	Embryo-specific protein 3, (ATS3)	5.32e-05	1.57398	0.654417	AT5G62210	2hr	Up
AT5G62220	glycosyltransferase 18	0.00889079	1.51049	0.595018	GT18	2hr	Up
AT5G62440	EMB514 (DUF3223)	0.000315743	1.45255	0.538585	AT5G62440	2hr	Up
AT5G62680	Major facilitator superfamily protein	0.000122754	1.69454	0.760894	GTR2	2hr	Up
AT5G62770	membrane-associated kinase regulator, putative (DUF1645)	0.0167755	1.43739	0.523448	AT5G62770	2hr	Up
AT5G63120	P-loop containing nucleoside triphosphate hydrolases superfamily protein	0.00315743	1.4328	0.518838	AT5G63120	2hr	Up
AT5G63780	RING/FYVE/PHD zinc finger superfamily protein	0.00315047	1.4475	0.533561	SHA1	2hr	Up
AT5G63810	beta-galactosidase 10	0.0157201	1.28672	0.363697	BGAL10	2hr	Up
AT5G64030	S-adenosyl-L-methionine-dependent methyltransferases superfamily protein	0.00100797	1.31482	0.394866	AT5G64030	2hr	Up
AT5G64230	1,8-cineole synthase	0.0170906	1.4118	0.497539	AT5G64230	2hr	Up
AT5G64330	Phototropic-responsive NPH3 family protein	4.81e-05	1.61496	0.691497	NPH3	2hr	Up
AT5G64620	cell wall / vacuolar inhibitor of fructosidase 2	9.17e-05	1.40734	0.492972	C/VIF2	2hr	Up
AT5G64760	regulatory particle non-ATPase subunit 5B	0.00432422	1.90665	0.931038	RPN5B	2hr	Up
AT5G64770	root meristem growth factor	7.59e-06	2.99839	1.58419	RGF9	2hr	Up
AT5G64850	sorbin/SH3 domain protein	0.00078651	1.37155	0.455805	AT5G64850	2hr	Up
AT5G65270	RAB GTPase homolog A4A	0.00565553	1.26778	0.342301	RABA4a	2hr	Up
AT5G65350	histone 3 11	0.00417426	1.6637	0.734392	HTR11	2hr	Up
AT5G65390	arabinogalactan protein 7	0	2.19371	1.13337	AGP7	2hr	Up
AT5G65613	hypothetical protein	9.68e-05	2.04945	1.03524	AT5G65613	2hr	Up
AT5G65687	Major facilitator superfamily protein	0.0212225	2.50658	1.32572	AT5G65687	2hr	Up
AT5G66280	GDP-D-mannose 4,6-dehydratase 1	0.00429954	1.36945	0.453593	GMD1	2hr	Up
AT5G66920	SKU5 similar 17	0.000162617	1.36237	0.446119	sks17	2hr	Up
AT5G67070	ralf-like 34	5.19e-05	1.40097	0.486426	RALFL34	2hr	Up
AT5G67190	DREB and EAR motif protein 2	5.32e-05	1.55757	0.639293	DEAR2	2hr	Up
AT5G67280	receptor-like kinase	0.00234877	1.53544	0.618647	RLK	2hr	Up
AT5G67370	DUF1230 family protein (DUF1230)	0.000129714	1.52073	0.604766	CGLD27	2hr	Up
AT5G67510	Translation protein SH3-like family protein	0.00328461	1.26343	0.337343	AT5G67510	2hr	Up
