# Supplementary material for: ERF49 mediates brassinosteroid regulation of heat stress tolerance in Arabidopsis thaliana
Source: BMC Biol. 2022 Nov 10;20:254. doi: 10.1186/s12915-022-01455-4 (PMC9650836; doi:10.1186/s12915-022-01455-4)
Supplement: Supplementary file 5 — Additional file 5. Detailed information of 30 overlap genes downregulated in ERF49 overexpression lines and upregulated after heat and BR treatment. [file 12915_2022_1455_MOESM5_ESM.xlsx]

## Sheet: Sheet1
Table S4.Detailed information of 30 overlap genes downregulated in ERF49 overexpression lines and upregulated after heat and BR treatment.
ID	annotation	WT_heat_FPKM1	WT_heat_FPKM2	WT_heat_FPKM3	ERF49-OE_heat_FPKM1	ERF49-OE_heat_FPKM2	ERF49-OE_heat_FPKM3	BR-FoldChange	22C-1	22C-2	22C-3	37C-1	37C-2	37C-3
AT1G16030	heat shock protein 70B [Arabidopsis thaliana]	4698.52	3672.84	3934.72	2585.3	2416.08	2563.81	1.41647	0.369771	0.477615	1.12564	110.001	153.757	195.949
AT1G17650	glyoxylate reductase 2 [Arabidopsis thaliana]	36.7158	35.6045	36.5862	26.4538	28.4891	28.3851	1.3599	0.777524	0.491749	1.0047	19.9585	6.35706	27.3575
AT1G20440	cor47, partial [Arabidopsis thaliana]	893.895	670.091	785.748	595.02	570.985	556.644	1.25292	28.6465	21.2766	17.2895	61.3678	84.7405	89.2447
AT1G20823	RING/U-box superfamily protein [Arabidopsis thaliana]	11.7197	8.21389	10.7299	6.75465	8.51704	6.08244	1.7175	0.17351	0.965384	0.675362	1.26911	1.522	2.15755
AT1G29660	GDSL-like Lipase/Acylhydrolase superfamily protein [Arabidopsis thaliana]	12.4728	8.48276	9.73461	3.83454	6.23268	3.79143	3.04962	2.54996	3.48201	4.0686	8.79407	10.8257	5.56258
AT1G35180	TRAM, LAG1 and CLN8 (TLC) lipid-sensing domain containing protein [Arabidopsis thaliana]	2.64133	2.81652	4.02109	1.14535	2.32916	1.64401	1.85258	0.395362	0.264587	0.57433	0.774867	0.832977	0.917801
AT1G51500	ABC-2 type transporter family protein [Arabidopsis thaliana]	17.2005	17.1589	15.3706	8.46974	12.172	7.7901	1.72049	0.654598	1.34936	0.984814	8.94272	6.15646	6.44959
AT1G59860	HSP20-like chaperones superfamily protein [Arabidopsis thaliana]	3809.41	4315.87	3921.18	2973.72	2970.83	3167.54	1.7147	0.387895	0.709254	1.19343	177.429	101.351	190.096
AT1G64980	Nucleotide-diphospho-sugar transferases superfamily protein [Arabidopsis thaliana]	16.0767	14.7196	16.2362	10.9305	14.3101	11.5952	1.48744	3.3155	3.52302	3.99842	12.675	3.89286	6.4615
AT1G74310	heat shock protein 101 [Arabidopsis thaliana]	4959.84	3909.92	4140.99	2767.03	2482.7	2755.12	1.78237	0.746095	5.80126	8.30558	37.0416	43.2686	63.0636
AT1G78070	Transducin/WD40 repeat-like superfamily protein [Arabidopsis thaliana]	83.9209	85.0979	89.3827	59.2893	72.9215	60.2225	1.54366	3.2516	1.91492	1.90267	11.5981	17.2518	14.2092
AT2G19570	cytidine deaminase 1 [Arabidopsis thaliana]	59.942	44.1584	57.5734	34.548	37.1236	40.1486	1.30075	1.40636	1.92446	1.57398	4.15171	2.35863	3.07775
AT2G20880	Integrase-type DNA-binding superfamily protein [Arabidopsis thaliana]	3.17682	2.66197	3.30214	1.09969	1.26558	0.934555	2.04611	0	0	0	0.096516	0.426604	0.43992
AT2G29450	glutathione S-transferase tau 5 [Arabidopsis thaliana]	1415.91	1438.66	1417.06	702.772	794.095	791.685	1.77886	9.80363	21.1196	20.5703	37.5658	39.2616	36.1107
AT2G36310	uridine-ribohydrolase 1 [Arabidopsis thaliana]	8.95936	8.92309	9.84271	6.83939	6.85514	6.56326	1.3619	2.93163	1.85224	1.57461	3.63843	5.54341	8.04815
AT3G07090	PPPDE putative thiol peptidase family protein [Arabidopsis thaliana]	2142.79	2088.88	2135.12	1453.55	1490.51	1649.61	1.34916	10.4362	27.1468	25.3399	160.947	198.096	260.923
AT3G09440	Heat shock protein 70 (Hsp 70) family protein [Arabidopsis thaliana]	2820.73	2342.45	2651.22	1468.58	1295.72	1472.53	1.52184	1.68359	5.89181	4.66861	22.659	27.2318	34.4163
AT3G12580	heat shock protein 70 [Arabidopsis thaliana]	6515.58	4825.74	5280.67	3629.36	3625.91	3621.02	1.65156	0.646867	1.28293	1.40557	151.943	142.861	222.474
AT3G55220	Cleavage and polyadenylation specificity factor (CPSF) A subunit protein [Arabidopsis thaliana]	11.7699	8.32225	10.2632	7.42274	8.10639	6.37056	187.839	0.497223	0.60437	0.964872	1.52734	2.08738	1.6288
AT5G01180	peptide transporter 5 [Arabidopsis thaliana]	455.031	344.381	403.094	227.285	308.341	252.101	1.71408	0.206338	0.374325	0.492563	5.46945	0.507658	0.724401
AT5G05740	ethylene-dependent gravitropism-deficient and yellow-green-like 2 [Arabidopsis thaliana]	34.5472	33.713	32.8077	20.6984	22.864	19.0922	1.38585	1.11056	1.42514	1.51223	5.32306	11.3042	1.09061
AT5G25610	BURP domain-containing protein [Arabidopsis thaliana]	98.3536	82.5846	80.7521	40.2927	54.1048	43.7274	1.40121	9.49737	16.5795	18.1277	20.5113	33.1949	27.8148
AT5G40880	WD-40 repeat family protein / zfwd3 protein (ZFWD3) [Arabidopsis thaliana]	13.1439	10.0457	13.2912	8.17226	10.6766	7.32978	1.87987	2.58354	0.720839	3.5589	95.1979	34.574	79.2682
AT5G51440	HSP20-like chaperones superfamily protein [Arabidopsis thaliana]	2116.63	1813.55	1978.3	1416.86	1486.7	1451.53	1.37207	3.31842	7.09749	3.42302	193.227	201.926	208.4
AT5G56010	heat shock protein 81-3 [Arabidopsis thaliana]	1133.43	901.986	917.972	596.008	538.076	579.753	1.77196	2.60476	5.33873	3.92619	12.7593	18.3464	14.5728
AT5G56030	heat shock protein 81-2 [Arabidopsis thaliana]	3692.89	3237.32	3233.79	2669.45	2302.48	2643.29	1.47008	2.2495	3.988	3.46917	58.2245	39.4246	35.0444
AT5G58770	Undecaprenyl pyrophosphate synthetase family protein [Arabidopsis thaliana]	453.335	532.591	533.24	298.302	383.305	341.094	1.9087	0.341088	5.85396	1.33839	7.806	13.5992	11.1803
AT5G59750	monofunctional riboflavin biosynthesis protein RIBA 3 [Arabidopsis thaliana]	15.6038	17.5393	15.5765	7.85548	9.93809	9.6086	1.59438	1.01339	2.02785	1.63977	5.87786	4.5715	6.95294
AT5G60790	ABC transporter family protein [Arabidopsis thaliana]	180.093	178.22	184.415	91.1428	129.545	85.1554	1.29289	5.0229	8.43551	7.08183	40.2047	39.3675	34.8446
AT5G62070	IQ-domain 23 [Arabidopsis thaliana]	5.52372	5.56156	6.77973	4.13405	3.90667	3.19666	1.60808	0.707611	1.37019	1.34316	1.97935	4.35687	5.93891
