# Supplementary material for: ERF49 mediates brassinosteroid regulation of heat stress tolerance in Arabidopsis thaliana
Source: BMC Biol. 2022 Nov 10;20:254. doi: 10.1186/s12915-022-01455-4 (PMC9650836; doi:10.1186/s12915-022-01455-4)
Supplement: Supplementary file 6 — Additional file 6. Combined raw data, with each figure on a spreadsheet. [file 12915_2022_1455_MOESM6_ESM.xlsx]

## Sheet: Figure. 1b
		2,4-eBL concentration
		0 nM	10 nM	100 nM
Survival rate (%)	1	20.98	56.03	91.03
	2	25.84	51.05	94.12
	3	17.11	52.96	87.91

## Sheet: Figure. 1d
		WS	bril-5	Col-0	det 2	bzr1-1D
Survival rate (%)	1	96.03	60.09	35.21	26.05	79.13
	2	93.12	57.11	37.04	23.22	81.94
	3	97.94	63.01	31.89	19.97	75.77

## Sheet: Figure. 2c
		seedlings	root	cauline leaf	rosetee leaf	stem	flower	silique
Relative Expression Level	1	1	0.11	1.48	0.73	0.27	1.42	2.75
	2	0.58	0.38	1.79	0.32	0.48	1.11	2.3
	3	1.32	0.21	1.21	1.22	0.29	1.76	3.25

## Sheet: Figure. 3a
		0 min	30 min	60 min	90 min	120 min
Relative Expression Level	1	1	0.31	0.28	0.29	0.29
	2	1.02	0.38	0.23	0.36	0.39
	3	0.97	0.27	0.31	0.22	0.48

## Sheet: Figure. 3b
		Col	OX-3	OX-11	OX-39
Relative Expression Level	1	1	74.03	62.51	85.02
	2	1.2	80.12	58.04	89.96
	3	1.15	85.95	65.48	80.1

## Sheet: Figure. 3c
		ERF49-SRDX			ERF49-endo
		1	2	3	1	2	3
Relative Expression Level	Col-0	0	0	0	1	1.09	1.04
	SRDX-14/Col	34.04	51.89	31.04	2.04	2.3	1.76
	SRDX-17/Col	45	31.98	43.11	2.47	2.76	2.2
	SRDX-19/Col	49.99	48.1	49.02	2.94	2.71	3.16

## Sheet: Figure. 3e
		Col-0	OX-3	OX-11	OX-39	SRDX-14/Col	SRDX-17/Col	SRDX-19/Col
Survival rate (%)	1	58.04	23.01	23.5	19.02	63.48	69.37	76
	2	53.61	28.4	28.97	23.71	61.04	73.52	82.94
	3	46.96	17.83	36.72	27.58	67.99	77.49	90.02

## Sheet: Figure. 4a
		EV+lacZ	BZR1+lacZ	EV+ERF49pro-2::lacZ	BZR1+ERF49pro-2::lacZ
Relative β-gal activity	1	1	1.23	5.46	18.05
	2	1.02	1.13	4.21	17.12
	3	0.99	1.04	4.83	19.02

## Sheet: Figure. 4b
		PP2A	DWF4	CPD	ERF49-F1
Relative enrichment	1	1	3.57	3.32	3.21
	2	1.01	3.83	3.01	2.75
	3	1	3.28	3.16	3.66

## Sheet: Figure. 4c
		EV+ERF49pro	BZR1+ERF49pro
LUC/REN	1	1	0.22
	2	1.1	0.14
	3	0.92	0.18

[truncated: 16 more sheets: Figure. 4e, Figure. 4g, Figure. 4h, Figure. 5c, Figure. 5d, Figure. 6a, Figure. 6c, Additional file1 Figure. S2a, Additional file1 Figure. S2b, Additional file1 Figure. S2c, Additional file1 Figure. S2d, Additional file1 Figure. S2e, Additional file1 Figure. S4a, Additional file1 Figure. S5b, Additional file1 Figure. S6a, Additional file1 Figure. S6b]
